# Supplementary material for: Temporally resolved and interpretable machine learning model of GPCR conformational transition
Source: Nat Commun. 2025 Dec 6;17:257. doi: 10.1038/s41467-025-66958-4 (PMC12783649; doi:10.1038/s41467-025-66958-4)
Supplement: Supplementary file 3 — Supplementary Data 1 [file 41467_2025_66958_MOESM3_ESM.zip]

Archive with 6 entries (5 files):
- universalgraphs/
- universalgraphs/d23_mut.dot
- universalgraphs/d3r.dot
- universalgraphs/d32_mut.dot
- universalgraphs/b2ar.dot
- universalgraphs/d2r.dot
