# Supplementary material for: Temporally resolved and interpretable machine learning model of GPCR conformational transition
Source: Nat Commun. 2025 Dec 6;17:257. doi: 10.1038/s41467-025-66958-4 (PMC12783649; doi:10.1038/s41467-025-66958-4)
Supplement: Supplementary file 3 — Supplementary Data 1 [file 41467_2025_66958_MOESM3_ESM.zip › universalgraphs/d23_mut.dot]

digraph G{
 ratio=fill;
 node [shape=box, style=rounded];
            edge [penwidth=1];
"A120_S164";
"A120_V160";
"A120_W161";
"A127_M156";
"A135_A137";
"A135_M138";
"A135_Y142";
"A137_P139";
"A137_T134";
"A137_V216";
"A178_N176";
"A178_Q180";
"A178_R104";
"A186_F190";
"A186_I184";
"A186_N177";
"A186_P188";
"A186_V191";
"A372_E369";
"A372_L376";
"A372_M375";
"A372_R132";
"A377_T373";
"A38_V96";
"A421_I425";
"A421_I48";
"A421_L44";
"A421_P424";
"A421_V47";
"A421_Y417";
"A437_A58";
"A437_E62";
"A437_L65";
"A58_F434";
"A58_F438";
"A58_R61";
"A58_V55";
"A77_C56";
"A77_D80";
"A77_V55";
"A79_L82";
"A79_M117";
"A79_N124";
"A79_S121";
"A79_S75";
"A79_W161";
"A84_I45";
"A84_I48";
"A84_L86";
"A84_P89";
"A84_V49";
"C118_F391";
"C118_S121";
"C118_V115";
"C118_V83";
"C118_W387";
"C118_Y417";
"C126_P202";
"C126_V205";
"C169_F173";
"C169_T166";
"C183_I185";
"C386_F390";
"C386_G416";
"C386_L415";
"C386_P389";
"C400_I398";
"C402_I404";
"C56_L81";
"C56_S60";
"C56_V59";
"C56_V78";
"D108_G174";
"D108_L171";
"D114_M117";
"D114_V87";
"D114_Y417";
"D131_L72";
"D179_E182";
"D401_I398";
"D401_X399";
"D80_I48";
"D80_L76";
"D80_S121";
"E182_I184";
"E369_T373";
"E433_K436";
"E433_L65";
"E62_K440";
"E62_S60";
"E62_V59";
"E95_G98";
"E95_S410";
"E95_V97";
"E95_W414";
"E95_Y34";
"E99_L94";
"F102_W90";
"F102_Y93";
"F110_V87";
"F110_V91";
"F173_F175";
"F173_P170";
"F175_F190";
"F175_P170";
"F190_P170";
"F199_F383";
"F199_W387";
"F203_F383";
"F383_T206";
"F383_W387";
"F390_F412";
"F390_T413";
"F390_Y409";
"F391_Y200";
"F412_T393";
"F412_Y409";
"F434_Y427";
"F438_V55";
"F50_V53";
"G144_L141";
"G144_M140";
"G144_Y142";
"G174_L171";
"G174_P170";
"G416_F412";
"G416_S420";
"G416_T413";
"G416_W387";
"G51_I48";
"G51_P424";
"I105_L172";
"I109_L172";
"I122_F199";
"I122_P202";
"I122_S198";
"I122_W387";
"I128_L76";
"I130_M156";
"I130_V205";
"I130_V209";
"I157_L72";
"I157_T154";
"I157_Y71";
"I159_V162";
"I167_P170";
"I167_S164";
"I167_S194";
"I167_S198";
"I167_T119";
"I185_V111";
"I185_V191";
"I196_F199";
"I196_Y200";
"I204_V201";
"I211_I215";
"I213_L376";
"I213_T373";
"I213_V136";
"I213_Y133";
"I215_K218";
"I215_L217";
"I378_F430";
"I378_I426";
"I384_F203";
"I384_L388";
"I384_P389";
"I385_L415";
"I385_P389";
"I385_V382";
"I385_W387";
"I392_Y200";
"I395_S195";
"I395_V192";
"I395_Y200";
"I398_P188";
"I398_V192";
"I404_L408";
"I404_P406";
"I404_T393";
"I404_Y409";
"I432_F430";
"I441_M57";
"I45_V92";
"I48_M88";
"I48_S420";
"I48_Y417";
"I73_F434";
"I73_V55";
"K101_V97";
"K101_Y93";
"K150_Y147";
"K150_Y71";
"K218_Y214";
"K368_K371";
"K371_F430";
"L113_F110";
"L113_V87";
"L123_S164";
"L125_F383";
"L125_L76";
"L125_V379";
"L125_Y427";
"L141_M138";
"L141_P139";
"L141_S148";
"L141_T134";
"L163_V160";
"L171_T112";
"L171_V111";
"L171_V115";
"L172_F165";
"L172_S168";
"L172_T112";
"L207_L380";
"L376_S129";
"L376_Y210";
"L380_F203";
"L380_Y210";
"L388_F199";
"L388_F391";
"L388_Y200";
"L408_P405";
"L41_V92";
"L41_W414";
"L442_F50";
"L442_L54";
"L44_V418";
"L44_W414";
"L65_V59";
"L72_M156";
"L72_T68";
"L72_V153";
"L76_S121";
"L76_Y427";
"L81_V53";
"L82_V87";
"L82_W161";
"L86_M88";
"L86_P89";
"L86_V83";
"L94_F110";
"L94_V97";
"L94_W100";
"M116_F165";
"M116_S164";
"M116_S168";
"M117_V83";
"M117_V87";
"M117_W161";
"M138_V136";
"M138_Y133";
"M138_Y142";
"M140_Y142";
"M88_W414";
"M88_Y417";
"N124_L72";
"N124_S121";
"N124_V160";
"N124_W161";
"N143_L141";
"N143_T145";
"N143_T67";
"N176_D108";
"N176_I185";
"N176_N187";
"N177_D179";
"N177_F175";
"N177_N187";
"N181_W100";
"N187_F175";
"N187_I185";
"N397_C400";
"N397_C402";
"N397_D401";
"N397_I404";
"N397_N403";
"N397_X394";
"N403_P405";
"N419_L415";
"N419_V382";
"N419_W387";
"N423_D80";
"N423_I426";
"N423_L76";
"N423_S420";
"N431_Y427";
"N52_D80";
"N52_L81";
"N52_P424";
"N52_V49";
"N70_F434";
"N70_V59";
"P139_Y142";
"P170_T166";
"P188_V192";
"P202_S198";
"P405_Y409";
"P424_V55";
"P89_T85";
"Q180_E182";
"Q180_W100";
"Q367_E369";
"Q374_F430";
"Q374_I378";
"Q66_E62";
"Q66_S60";
"Q66_V59";
"Q66_Y71";
"R104_D179";
"R104_Q180";
"R132_I213";
"R132_L376";
"R132_S129";
"R132_T69";
"R132_V136";
"R132_Y427";
"R146_G144";
"R146_N143";
"R146_Q66";
"R152_D131";
"R152_L141";
"R152_S149";
"R152_T134";
"R219_K222";
"R219_L217";
"R219_R221";
"R220_K218";
"R220_K222";
"R220_L217";
"R221_K218";
"R435_F438";
"R435_L439";
"R61_I441";
"R61_K440";
"R61_K63";
"R61_Q66";
"S103_W100";
"S129_V209";
"S129_Y210";
"S149_T68";
"S149_Y142";
"S158_W161";
"S164_T119";
"S164_W161";
"S168_T112";
"S168_V115";
"S194_V191";
"S195_S198";
"S195_Y200";
"S198_T119";
"S75_V78";
"T373_Y214";
"T393_Y409";
"T413_Y417";
"T428_V55";
"T68_Y142";
"T85_V49";
"T85_V87";
"V160_V162";
"V382_V422";
"V55_V59";
"V55_V74";
"W100_W90";
"W161_V78";
"W414_V91";
"W414_V92";
"X106_W100";
"X394_I398";
"X394_S195";
"X394_V191";
"X394_Y409";
"Y210_V379";
"Y417_V83";
"Y417_V87";
"Y417_V91";
"Y71_V153";
"Y71_V59";
"Y71_V74";
"Y93_V96";
"L123_S164" -> "A120_S164" [color="0 .2 0.8445510019426082", fontcolor="0 .2 0.8445510019426082", style=bold, label="0.0193" ];
"S129_Y210" -> "A120_S164" [color="0 .2 0.8909527975570937", fontcolor="0 .2 0.8909527975570937", style=bold, label="0.0032" ];
"L123_S164" -> "A120_V160" [color="0 .2 0.8479892072963182", fontcolor="0 .2 0.8479892072963182", style=bold, label="0.0181" ];
"L141_T134" -> "A120_V160" [color="0 .2 0.895135922282265", fontcolor="0 .2 0.895135922282265", style=bold, label="0.0017" ];
"S164_T119" -> "A120_V160" [color="0 .2 0.8840570823740294", fontcolor="0 .2 0.8840570823740294", style=bold, label="0.0056" ];
"A79_S121" -> "A120_W161" [color="0 .2 0.8974908972802782", fontcolor="0 .2 0.8974908972802782", style=bold, label="0.0009" ];
"N124_W161" -> "A120_W161" [color="0 .2 0.891009441290168", fontcolor="0 .2 0.891009441290168", style=bold, label="0.0031" ];
"W161_V78" -> "A120_W161" [color="0 .2 0.8974820346156994", fontcolor="0 .2 0.8974820346156994", style=bold, label="0.0009" ];
"I130_M156" -> "A127_M156" [color="0 .2 0.858016347152307", fontcolor="0 .2 0.858016347152307", style=bold, label="0.0146" ];
"L72_M156" -> "A127_M156" [color="0 .2 0.8894381547178186", fontcolor="0 .2 0.8894381547178186", style=bold, label="0.0037" ];
"N431_Y427" -> "A135_A137" [color="0 .2 0.8829381440601743", fontcolor="0 .2 0.8829381440601743", style=bold, label="0.0059" ];
"R152_L141" -> "A135_A137" [color="0 .2 0.8954679689798567", fontcolor="0 .2 0.8954679689798567", style=bold, label="0.0016" ];
"R219_K222" -> "A135_A137" [color="0 .2 0.8900884948532605", fontcolor="0 .2 0.8900884948532605", style=bold, label="0.0035" ];
"A135_A137" -> "A135_M138" [color="0 .2 0.8698967084526295", fontcolor="0 .2 0.8698967084526295", style=bold, label="0.0105" ];
"A135_Y142" -> "A135_M138" [color="0 .2 0.882303290310974", fontcolor="0 .2 0.882303290310974", style=bold, label="0.0062" ];
"M138_V136" -> "A135_M138" [color="0 .2 0.842136680397558", fontcolor="0 .2 0.842136680397558", style=bold, label="0.0202" ];
"M138_Y133" -> "A135_M138" [color="0 .2 0.8857424971415949", fontcolor="0 .2 0.8857424971415949", style=bold, label="0.0050" ];
"E369_T373" -> "A135_Y142" [color="0 .2 0.8673961197632547", fontcolor="0 .2 0.8673961197632547", style=bold, label="0.0114" ];
"I215_K218" -> "A135_Y142" [color="0 .2 0.8617075265854137", fontcolor="0 .2 0.8617075265854137", style=bold, label="0.0134" ];
"L141_M138" -> "A135_Y142" [color="0 .2 0.5511046566406586", fontcolor="0 .2 0.5511046566406586", style=bold, label="0.1216" ];
"R146_Q66" -> "A135_Y142" [color="0 .2 0.8354638865060824", fontcolor="0 .2 0.8354638865060824", style=bold, label="0.0225" ];
"R152_D131" -> "A135_Y142" [color="0 .2 0.8587349407528562", fontcolor="0 .2 0.8587349407528562", style=bold, label="0.0144" ];
"A135_Y142" -> "A137_P139" [color="0 .2 0.8712188542760525", fontcolor="0 .2 0.8712188542760525", style=bold, label="0.0100" ];
"G144_M140" -> "A137_P139" [color="0 .2 0.8864235266320628", fontcolor="0 .2 0.8864235266320628", style=bold, label="0.0047" ];
"L141_M138" -> "A137_P139" [color="0 .2 0.8643490213513952", fontcolor="0 .2 0.8643490213513952", style=bold, label="0.0124" ];
"R132_T69" -> "A137_P139" [color="0 .2 0.895317602120724", fontcolor="0 .2 0.895317602120724", style=bold, label="0.0016" ];
"A135_A137" -> "A137_T134" [color="0 .2 0.8033018144170003", fontcolor="0 .2 0.8033018144170003", style=bold, label="0.0337" ];
"N143_T67" -> "A137_T134" [color="0 .2 0.8974438536208886", fontcolor="0 .2 0.8974438536208886", style=bold, label="0.0009" ];
"R152_L141" -> "A137_T134" [color="0 .2 0.8986931042144021", fontcolor="0 .2 0.8986931042144021", style=bold, label="0.0005" ];
"M138_Y133" -> "A137_V216" [color="0 .2 0.8881724676232062", fontcolor="0 .2 0.8881724676232062", style=bold, label="0.0041" ];
"N431_Y427" -> "A137_V216" [color="0 .2 0.8933306240704023", fontcolor="0 .2 0.8933306240704023", style=bold, label="0.0023" ];
"G416_F412" -> "A178_N176" [color="0 .2 0.8591267977741066", fontcolor="0 .2 0.8591267977741066", style=bold, label="0.0143" ];
"G416_W387" -> "A178_N176" [color="0 .2 0.834141551821327", fontcolor="0 .2 0.834141551821327", style=bold, label="0.0230" ];
"I215_K218" -> "A178_N176" [color="0 .2 0.8969217216399415", fontcolor="0 .2 0.8969217216399415", style=bold, label="0.0011" ];
"I384_P389" -> "A178_N176" [color="0 .2 0.8606342938389475", fontcolor="0 .2 0.8606342938389475", style=bold, label="0.0137" ];
"R152_D131" -> "A178_N176" [color="0 .2 0.8482492468144838", fontcolor="0 .2 0.8482492468144838", style=bold, label="0.0180" ];
"A178_N176" -> "A178_Q180" [color="0 .2 0.883353606160844", fontcolor="0 .2 0.883353606160844", style=bold, label="0.0058" ];
"D179_E182" -> "A178_Q180" [color="0 .2 0.48395562505051287", fontcolor="0 .2 0.48395562505051287", style=bold, label="0.1451" ];
"I384_P389" -> "A178_Q180" [color="0 .2 0.8657524149418158", fontcolor="0 .2 0.8657524149418158", style=bold, label="0.0119" ];
"Q180_E182" -> "A178_Q180" [color="0 .2 0.8229049621881239", fontcolor="0 .2 0.8229049621881239", style=bold, label="0.0269" ];
"R152_D131" -> "A178_Q180" [color="0 .2 0.8803468929295483", fontcolor="0 .2 0.8803468929295483", style=bold, label="0.0069" ];
"A178_Q180" -> "A178_R104" [color="0 .2 0.8676684334262299", fontcolor="0 .2 0.8676684334262299", style=bold, label="0.0113" ];
"D179_E182" -> "A178_R104" [color="0 .2 0.8845870585911293", fontcolor="0 .2 0.8845870585911293", style=bold, label="0.0054" ];
"N177_N187" -> "A178_R104" [color="0 .2 0.8485916951735482", fontcolor="0 .2 0.8485916951735482", style=bold, label="0.0179" ];
"N187_F175" -> "A178_R104" [color="0 .2 0.858218202652805", fontcolor="0 .2 0.858218202652805", style=bold, label="0.0146" ];
"R104_D179" -> "A178_R104" [color="0 .2 0.8531886836886197", fontcolor="0 .2 0.8531886836886197", style=bold, label="0.0163" ];
"A186_N177" -> "A186_F190" [color="0 .2 0.883104635301641", fontcolor="0 .2 0.883104635301641", style=bold, label="0.0059" ];
"A186_P188" -> "A186_F190" [color="0 .2 0.8937940658004089", fontcolor="0 .2 0.8937940658004089", style=bold, label="0.0022" ];
"N176_D108" -> "A186_F190" [color="0 .2 0.8903193564934991", fontcolor="0 .2 0.8903193564934991", style=bold, label="0.0034" ];
"N187_F175" -> "A186_F190" [color="0 .2 0.8439245436528158", fontcolor="0 .2 0.8439245436528158", style=bold, label="0.0196" ];
"N187_I185" -> "A186_F190" [color="0 .2 0.8607314722625815", fontcolor="0 .2 0.8607314722625815", style=bold, label="0.0137" ];
"F175_P170" -> "A186_I184" [color="0 .2 0.8816077988482874", fontcolor="0 .2 0.8816077988482874", style=bold, label="0.0064" ];
"I384_P389" -> "A186_I184" [color="0 .2 0.8961772483953515", fontcolor="0 .2 0.8961772483953515", style=bold, label="0.0013" ];
"N187_F175" -> "A186_I184" [color="0 .2 0.8638437902438068", fontcolor="0 .2 0.8638437902438068", style=bold, label="0.0126" ];
"N187_I185" -> "A186_I184" [color="0 .2 0.8037806673612822", fontcolor="0 .2 0.8037806673612822", style=bold, label="0.0335" ];
"A178_N176" -> "A186_N177" [color="0 .2 0.8504755389517775", fontcolor="0 .2 0.8504755389517775", style=bold, label="0.0173" ];
"D179_E182" -> "A186_N177" [color="0 .2 0.7243160283366434", fontcolor="0 .2 0.7243160283366434", style=bold, label="0.0613" ];
"N177_D179" -> "A186_N177" [color="0 .2 0.8906501406733442", fontcolor="0 .2 0.8906501406733442", style=bold, label="0.0033" ];
"N181_W100" -> "A186_N177" [color="0 .2 0.8309823832162291", fontcolor="0 .2 0.8309823832162291", style=bold, label="0.0241" ];
"N423_I426" -> "A186_N177" [color="0 .2 0.8900414052278575", fontcolor="0 .2 0.8900414052278575", style=bold, label="0.0035" ];
"A178_N176" -> "A186_P188" [color="0 .2 0.8991534261934037", fontcolor="0 .2 0.8991534261934037", style=bold, label="0.0003" ];
"A186_N177" -> "A186_P188" [color="0 .2 0.7949019603976485", fontcolor="0 .2 0.7949019603976485", style=bold, label="0.0366" ];
"N176_N187" -> "A186_P188" [color="0 .2 0.8567434842998072", fontcolor="0 .2 0.8567434842998072", style=bold, label="0.0151" ];
"N187_I185" -> "A186_P188" [color="0 .2 0.7436336781627562", fontcolor="0 .2 0.7436336781627562", style=bold, label="0.0545" ];
"A186_F190" -> "A186_V191" [color="0 .2 0.8957334591164021", fontcolor="0 .2 0.8957334591164021", style=bold, label="0.0015" ];
"A186_N177" -> "A186_V191" [color="0 .2 0.8615079676608515", fontcolor="0 .2 0.8615079676608515", style=bold, label="0.0134" ];
"N181_W100" -> "A186_V191" [color="0 .2 0.8642154739249105", fontcolor="0 .2 0.8642154739249105", style=bold, label="0.0125" ];
"N187_I185" -> "A186_V191" [color="0 .2 0.7737134879640376", fontcolor="0 .2 0.7737134879640376", style=bold, label="0.0440" ];
"E369_T373" -> "A372_E369" [color="0 .2 0.6743272242238225", fontcolor="0 .2 0.6743272242238225", style=bold, label="0.0787" ];
"G144_L141" -> "A372_E369" [color="0 .2 0.8947300848896148", fontcolor="0 .2 0.8947300848896148", style=bold, label="0.0018" ];
"K368_K371" -> "A372_E369" [color="0 .2 0.833070117877534", fontcolor="0 .2 0.833070117877534", style=bold, label="0.0233" ];
"R104_D179" -> "A372_E369" [color="0 .2 0.8640075337512347", fontcolor="0 .2 0.8640075337512347", style=bold, label="0.0125" ];
"K368_K371" -> "A372_L376" [color="0 .2 0.8887962414488834", fontcolor="0 .2 0.8887962414488834", style=bold, label="0.0039" ];
"L380_Y210" -> "A372_L376" [color="0 .2 0.8936462213813489", fontcolor="0 .2 0.8936462213813489", style=bold, label="0.0022" ];
"R219_L217" -> "A372_L376" [color="0 .2 0.890215550788105", fontcolor="0 .2 0.890215550788105", style=bold, label="0.0034" ];
"A372_L376" -> "A372_M375" [color="0 .2 0.8660034960510066", fontcolor="0 .2 0.8660034960510066", style=bold, label="0.0119" ];
"E369_T373" -> "A372_M375" [color="0 .2 0.8762174831216637", fontcolor="0 .2 0.8762174831216637", style=bold, label="0.0083" ];
"A377_T373" -> "A372_R132" [color="0 .2 0.8846413536267813", fontcolor="0 .2 0.8846413536267813", style=bold, label="0.0054" ];
"E369_T373" -> "A372_R132" [color="0 .2 0.8739443086504908", fontcolor="0 .2 0.8739443086504908", style=bold, label="0.0091" ];
"G416_W387" -> "A372_R132" [color="0 .2 0.8898688553812107", fontcolor="0 .2 0.8898688553812107", style=bold, label="0.0035" ];
"L376_S129" -> "A372_R132" [color="0 .2 0.8650616708257591", fontcolor="0 .2 0.8650616708257591", style=bold, label="0.0122" ];
"A372_L376" -> "A377_T373" [color="0 .2 0.7752542690863978", fontcolor="0 .2 0.7752542690863978", style=bold, label="0.0435" ];
"D179_E182" -> "A377_T373" [color="0 .2 0.8876174122021763", fontcolor="0 .2 0.8876174122021763", style=bold, label="0.0043" ];
"Q180_W100" -> "A377_T373" [color="0 .2 0.869522667195775", fontcolor="0 .2 0.869522667195775", style=bold, label="0.0106" ];
"E95_S410" -> "A38_V96" [color="0 .2 0.8994876225127638", fontcolor="0 .2 0.8994876225127638", style=bold, label="0.0002" ];
"E95_Y34" -> "A38_V96" [color="0 .2 0.8620622869049687", fontcolor="0 .2 0.8620622869049687", style=bold, label="0.0132" ];
"I45_V92" -> "A38_V96" [color="0 .2 0.8900603440697675", fontcolor="0 .2 0.8900603440697675", style=bold, label="0.0035" ];
"F434_Y427" -> "A421_I425" [color="0 .2 0.8789299947357135", fontcolor="0 .2 0.8789299947357135", style=bold, label="0.0073" ];
"G416_S420" -> "A421_I425" [color="0 .2 0.8484849355430066", fontcolor="0 .2 0.8484849355430066", style=bold, label="0.0180" ];
"I384_P389" -> "A421_I425" [color="0 .2 0.8456702950617762", fontcolor="0 .2 0.8456702950617762", style=bold, label="0.0189" ];
"N423_I426" -> "A421_I425" [color="0 .2 0.8462309786965129", fontcolor="0 .2 0.8462309786965129", style=bold, label="0.0187" ];
"A421_L44" -> "A421_I48" [color="0 .2 0.8740611177648145", fontcolor="0 .2 0.8740611177648145", style=bold, label="0.0090" ];
"D114_Y417" -> "A421_I48" [color="0 .2 0.8838764017676574", fontcolor="0 .2 0.8838764017676574", style=bold, label="0.0056" ];
"N52_P424" -> "A421_I48" [color="0 .2 0.8857847040794263", fontcolor="0 .2 0.8857847040794263", style=bold, label="0.0050" ];
"A421_Y417" -> "A421_L44" [color="0 .2 0.8812060138211425", fontcolor="0 .2 0.8812060138211425", style=bold, label="0.0066" ];
"D114_Y417" -> "A421_L44" [color="0 .2 0.8961674928875784", fontcolor="0 .2 0.8961674928875784", style=bold, label="0.0013" ];
"D80_I48" -> "A421_L44" [color="0 .2 0.8444539018005792", fontcolor="0 .2 0.8444539018005792", style=bold, label="0.0194" ];
"I384_P389" -> "A421_L44" [color="0 .2 0.8995094231132538", fontcolor="0 .2 0.8995094231132538", style=bold, label="0.0002" ];
"D179_E182" -> "A421_P424" [color="0 .2 0.8595303520194898", fontcolor="0 .2 0.8595303520194898", style=bold, label="0.0141" ];
"G51_P424" -> "A421_P424" [color="0 .2 0.8894633771582542", fontcolor="0 .2 0.8894633771582542", style=bold, label="0.0037" ];
"N431_Y427" -> "A421_P424" [color="0 .2 0.8712445982852615", fontcolor="0 .2 0.8712445982852615", style=bold, label="0.0100" ];
"D114_Y417" -> "A421_V47" [color="0 .2 0.8528351732380512", fontcolor="0 .2 0.8528351732380512", style=bold, label="0.0164" ];
"D80_I48" -> "A421_V47" [color="0 .2 0.8760547400397458", fontcolor="0 .2 0.8760547400397458", style=bold, label="0.0083" ];
"G51_P424" -> "A421_V47" [color="0 .2 0.8983666346734471", fontcolor="0 .2 0.8983666346734471", style=bold, label="0.0006" ];
"N423_D80" -> "A421_V47" [color="0 .2 0.8900661141970709", fontcolor="0 .2 0.8900661141970709", style=bold, label="0.0035" ];
"G416_F412" -> "A421_Y417" [color="0 .2 0.895142688783925", fontcolor="0 .2 0.895142688783925", style=bold, label="0.0017" ];
"G416_S420" -> "A421_Y417" [color="0 .2 0.44837644630330303", fontcolor="0 .2 0.44837644630330303", style=bold, label="0.1575" ];
"G416_W387" -> "A421_Y417" [color="0 .2 0.8865011872198129", fontcolor="0 .2 0.8865011872198129", style=bold, label="0.0047" ];
"R152_D131" -> "A421_Y417" [color="0 .2 0.8912695234660749", fontcolor="0 .2 0.8912695234660749", style=bold, label="0.0030" ];
"E433_K436" -> "A437_A58" [color="0 .2 0.8977629808411172", fontcolor="0 .2 0.8977629808411172", style=bold, label="0.0008" ];
"E433_L65" -> "A437_A58" [color="0 .2 0.8767815472995653", fontcolor="0 .2 0.8767815472995653", style=bold, label="0.0081" ];
"N431_Y427" -> "A437_A58" [color="0 .2 0.8938614395061277", fontcolor="0 .2 0.8938614395061277", style=bold, label="0.0021" ];
"A58_F438" -> "A437_E62" [color="0 .2 0.8999834718541883", fontcolor="0 .2 0.8999834718541883", style=bold, label="0.0000" ];
"E62_K440" -> "A437_E62" [color="0 .2 0.8372927178636212", fontcolor="0 .2 0.8372927178636212", style=bold, label="0.0219" ];
"E62_S60" -> "A437_E62" [color="0 .2 0.8956530150513782", fontcolor="0 .2 0.8956530150513782", style=bold, label="0.0015" ];
"K150_Y147" -> "A437_L65" [color="0 .2 0.8884958326798706", fontcolor="0 .2 0.8884958326798706", style=bold, label="0.0040" ];
"Q66_V59" -> "A437_L65" [color="0 .2 0.8806885904495237", fontcolor="0 .2 0.8806885904495237", style=bold, label="0.0067" ];
"Q66_Y71" -> "A437_L65" [color="0 .2 0.8798580348425781", fontcolor="0 .2 0.8798580348425781", style=bold, label="0.0070" ];
"A437_L65" -> "A58_F434" [color="0 .2 0.8913813290761197", fontcolor="0 .2 0.8913813290761197", style=bold, label="0.0030" ];
"I384_P389" -> "A58_F434" [color="0 .2 0.8911301845621372", fontcolor="0 .2 0.8911301845621372", style=bold, label="0.0031" ];
"K150_Y147" -> "A58_F438" [color="0 .2 0.8871930123537831", fontcolor="0 .2 0.8871930123537831", style=bold, label="0.0045" ];
"N423_D80" -> "A58_F438" [color="0 .2 0.8745918942726074", fontcolor="0 .2 0.8745918942726074", style=bold, label="0.0089" ];
"Q66_Y71" -> "A58_F438" [color="0 .2 0.8648244808756987", fontcolor="0 .2 0.8648244808756987", style=bold, label="0.0123" ];
"E62_S60" -> "A58_R61" [color="0 .2 0.8926136325322634", fontcolor="0 .2 0.8926136325322634", style=bold, label="0.0026" ];
"E62_V59" -> "A58_R61" [color="0 .2 0.8897142990751536", fontcolor="0 .2 0.8897142990751536", style=bold, label="0.0036" ];
"A77_V55" -> "A58_V55" [color="0 .2 0.8738975836653967", fontcolor="0 .2 0.8738975836653967", style=bold, label="0.0091" ];
"I73_V55" -> "A77_C56" [color="0 .2 0.8743263061766074", fontcolor="0 .2 0.8743263061766074", style=bold, label="0.0090" ];
"V55_V74" -> "A77_C56" [color="0 .2 0.8830098011275301", fontcolor="0 .2 0.8830098011275301", style=bold, label="0.0059" ];
"D80_S121" -> "A77_D80" [color="0 .2 0.8403672027122339", fontcolor="0 .2 0.8403672027122339", style=bold, label="0.0208" ];
"R152_D131" -> "A77_D80" [color="0 .2 0.8948791734052843", fontcolor="0 .2 0.8948791734052843", style=bold, label="0.0018" ];
"N423_D80" -> "A77_V55" [color="0 .2 0.8717884998318651", fontcolor="0 .2 0.8717884998318651", style=bold, label="0.0098" ];
"T428_V55" -> "A77_V55" [color="0 .2 0.8902224007759666", fontcolor="0 .2 0.8902224007759666", style=bold, label="0.0034" ];
"C118_V83" -> "A79_L82" [color="0 .2 0.8936677836338948", fontcolor="0 .2 0.8936677836338948", style=bold, label="0.0022" ];
"L82_W161" -> "A79_L82" [color="0 .2 0.893209493311005", fontcolor="0 .2 0.893209493311005", style=bold, label="0.0024" ];
"C118_Y417" -> "A79_M117" [color="0 .2 0.8993745749728544", fontcolor="0 .2 0.8993745749728544", style=bold, label="0.0002" ];
"D80_L76" -> "A79_M117" [color="0 .2 0.888273255203735", fontcolor="0 .2 0.888273255203735", style=bold, label="0.0041" ];
"L82_W161" -> "A79_M117" [color="0 .2 0.8898701699389963", fontcolor="0 .2 0.8898701699389963", style=bold, label="0.0035" ];
"D80_S121" -> "A79_N124" [color="0 .2 0.8356011870816984", fontcolor="0 .2 0.8356011870816984", style=bold, label="0.0225" ];
"L76_S121" -> "A79_N124" [color="0 .2 0.8999836725801662", fontcolor="0 .2 0.8999836725801662", style=bold, label="0.0000" ];
"N124_L72" -> "A79_N124" [color="0 .2 0.8961625368107772", fontcolor="0 .2 0.8961625368107772", style=bold, label="0.0013" ];
"D80_S121" -> "A79_S121" [color="0 .2 0.8120814127195383", fontcolor="0 .2 0.8120814127195383", style=bold, label="0.0307" ];
"K218_Y214" -> "A79_S121" [color="0 .2 0.8885638106015111", fontcolor="0 .2 0.8885638106015111", style=bold, label="0.0040" ];
"N423_D80" -> "A79_S121" [color="0 .2 0.8840332556064713", fontcolor="0 .2 0.8840332556064713", style=bold, label="0.0056" ];
"D80_L76" -> "A79_S75" [color="0 .2 0.8106860627735483", fontcolor="0 .2 0.8106860627735483", style=bold, label="0.0311" ];
"N423_D80" -> "A79_S75" [color="0 .2 0.8927706421619045", fontcolor="0 .2 0.8927706421619045", style=bold, label="0.0025" ];
"A79_S121" -> "A79_W161" [color="0 .2 0.8878584571232048", fontcolor="0 .2 0.8878584571232048", style=bold, label="0.0042" ];
"D80_S121" -> "A79_W161" [color="0 .2 0.8922588678115904", fontcolor="0 .2 0.8922588678115904", style=bold, label="0.0027" ];
"A84_I48" -> "A84_I45" [color="0 .2 0.8749041635786935", fontcolor="0 .2 0.8749041635786935", style=bold, label="0.0087" ];
"T85_V49" -> "A84_I45" [color="0 .2 0.8788233843473143", fontcolor="0 .2 0.8788233843473143", style=bold, label="0.0074" ];
"D80_I48" -> "A84_I48" [color="0 .2 0.8606743375775872", fontcolor="0 .2 0.8606743375775872", style=bold, label="0.0137" ];
"N423_D80" -> "A84_I48" [color="0 .2 0.8933247615612779", fontcolor="0 .2 0.8933247615612779", style=bold, label="0.0023" ];
"N431_Y427" -> "A84_I48" [color="0 .2 0.8876620662518468", fontcolor="0 .2 0.8876620662518468", style=bold, label="0.0043" ];
"T85_V49" -> "A84_I48" [color="0 .2 0.8904972626257264", fontcolor="0 .2 0.8904972626257264", style=bold, label="0.0033" ];
"A84_I45" -> "A84_L86" [color="0 .2 0.8883346364310202", fontcolor="0 .2 0.8883346364310202", style=bold, label="0.0041" ];
"L86_M88" -> "A84_L86" [color="0 .2 0.8209676622642224", fontcolor="0 .2 0.8209676622642224", style=bold, label="0.0276" ];
"T85_V87" -> "A84_L86" [color="0 .2 0.7287095827287494", fontcolor="0 .2 0.7287095827287494", style=bold, label="0.0597" ];
"A84_L86" -> "A84_P89" [color="0 .2 0.8464596504444976", fontcolor="0 .2 0.8464596504444976", style=bold, label="0.0187" ];
"I48_M88" -> "A84_P89" [color="0 .2 0.8970592269710786", fontcolor="0 .2 0.8970592269710786", style=bold, label="0.0010" ];
"A84_I48" -> "A84_V49" [color="0 .2 0.8743648890328122", fontcolor="0 .2 0.8743648890328122", style=bold, label="0.0089" ];
"D114_Y417" -> "A84_V49" [color="0 .2 0.8910237576830107", fontcolor="0 .2 0.8910237576830107", style=bold, label="0.0031" ];
"C118_V83" -> "C118_F391" [color="0 .2 0.874959307514559", fontcolor="0 .2 0.874959307514559", style=bold, label="0.0087" ];
"I384_P389" -> "C118_F391" [color="0 .2 0.8685322772069312", fontcolor="0 .2 0.8685322772069312", style=bold, label="0.0110" ];
"I392_Y200" -> "C118_F391" [color="0 .2 0.8797382349621923", fontcolor="0 .2 0.8797382349621923", style=bold, label="0.0071" ];
"K150_Y147" -> "C118_F391" [color="0 .2 0.8864567862323043", fontcolor="0 .2 0.8864567862323043", style=bold, label="0.0047" ];
"C118_W387" -> "C118_S121" [color="0 .2 0.8922037927841948", fontcolor="0 .2 0.8922037927841948", style=bold, label="0.0027" ];
"I384_P389" -> "C118_S121" [color="0 .2 0.8842739892862943", fontcolor="0 .2 0.8842739892862943", style=bold, label="0.0055" ];
"L125_Y427" -> "C118_S121" [color="0 .2 0.8971011321333134", fontcolor="0 .2 0.8971011321333134", style=bold, label="0.0010" ];
"D114_Y417" -> "C118_V115" [color="0 .2 0.8988008209664723", fontcolor="0 .2 0.8988008209664723", style=bold, label="0.0004" ];
"D80_S121" -> "C118_V115" [color="0 .2 0.8321689922420482", fontcolor="0 .2 0.8321689922420482", style=bold, label="0.0236" ];
"R152_D131" -> "C118_V115" [color="0 .2 0.8827296038020315", fontcolor="0 .2 0.8827296038020315", style=bold, label="0.0060" ];
"F434_Y427" -> "C118_V83" [color="0 .2 0.8826432824042542", fontcolor="0 .2 0.8826432824042542", style=bold, label="0.0061" ];
"R152_D131" -> "C118_V83" [color="0 .2 0.8555436003664649", fontcolor="0 .2 0.8555436003664649", style=bold, label="0.0155" ];
"D114_Y417" -> "C118_W387" [color="0 .2 0.8247658746284098", fontcolor="0 .2 0.8247658746284098", style=bold, label="0.0262" ];
"G416_W387" -> "C118_W387" [color="0 .2 0.7925145994761976", fontcolor="0 .2 0.7925145994761976", style=bold, label="0.0375" ];
"I384_P389" -> "C118_W387" [color="0 .2 0.8211825508255602", fontcolor="0 .2 0.8211825508255602", style=bold, label="0.0275" ];
"I385_L415" -> "C118_W387" [color="0 .2 0.8806885273406992", fontcolor="0 .2 0.8806885273406992", style=bold, label="0.0067" ];
"C118_V83" -> "C118_Y417" [color="0 .2 0.8964770494505852", fontcolor="0 .2 0.8964770494505852", style=bold, label="0.0012" ];
"D80_S121" -> "C118_Y417" [color="0 .2 0.8589184064347813", fontcolor="0 .2 0.8589184064347813", style=bold, label="0.0143" ];
"N423_D80" -> "C118_Y417" [color="0 .2 0.8934727435824735", fontcolor="0 .2 0.8934727435824735", style=bold, label="0.0023" ];
"F203_F383" -> "C126_P202" [color="0 .2 0.8710637797727397", fontcolor="0 .2 0.8710637797727397", style=bold, label="0.0101" ];
"I167_S194" -> "C126_P202" [color="0 .2 0.8933545221710205", fontcolor="0 .2 0.8933545221710205", style=bold, label="0.0023" ];
"I384_P389" -> "C126_P202" [color="0 .2 0.8391974921969427", fontcolor="0 .2 0.8391974921969427", style=bold, label="0.0212" ];
"L376_S129" -> "C126_V205" [color="0 .2 0.873707844426111", fontcolor="0 .2 0.873707844426111", style=bold, label="0.0092" ];
"S129_V209" -> "C126_V205" [color="0 .2 0.8599269146310048", fontcolor="0 .2 0.8599269146310048", style=bold, label="0.0140" ];
"S129_Y210" -> "C126_V205" [color="0 .2 0.875494191019899", fontcolor="0 .2 0.875494191019899", style=bold, label="0.0085" ];
"F173_F175" -> "C169_F173" [color="0 .2 0.8969734202945642", fontcolor="0 .2 0.8969734202945642", style=bold, label="0.0011" ];
"F175_P170" -> "C169_F173" [color="0 .2 0.8938791362669176", fontcolor="0 .2 0.8938791362669176", style=bold, label="0.0021" ];
"G174_P170" -> "C169_F173" [color="0 .2 0.8479675951579574", fontcolor="0 .2 0.8479675951579574", style=bold, label="0.0181" ];
"L172_S168" -> "C169_F173" [color="0 .2 0.8678868667102193", fontcolor="0 .2 0.8678868667102193", style=bold, label="0.0112" ];
"L172_F165" -> "C169_T166" [color="0 .2 0.8910057620930315", fontcolor="0 .2 0.8910057620930315", style=bold, label="0.0031" ];
"L172_S168" -> "C169_T166" [color="0 .2 0.8703704360208375", fontcolor="0 .2 0.8703704360208375", style=bold, label="0.0103" ];
"P170_T166" -> "C169_T166" [color="0 .2 0.8672973548234295", fontcolor="0 .2 0.8672973548234295", style=bold, label="0.0114" ];
"A186_N177" -> "C183_I185" [color="0 .2 0.8863896294452316", fontcolor="0 .2 0.8863896294452316", style=bold, label="0.0047" ];
"F173_F175" -> "C183_I185" [color="0 .2 0.8913730944073537", fontcolor="0 .2 0.8913730944073537", style=bold, label="0.0030" ];
"N187_F175" -> "C183_I185" [color="0 .2 0.8660602804712868", fontcolor="0 .2 0.8660602804712868", style=bold, label="0.0118" ];
"R104_D179" -> "C183_I185" [color="0 .2 0.8738562428861206", fontcolor="0 .2 0.8738562428861206", style=bold, label="0.0091" ];
"C386_L388" -> "C386_F390" [color="0 .2 0.857745227614929", fontcolor="0 .2 0.857745227614929", style=bold, label="0.0147" ];
"I384_P389" -> "C386_F390" [color="0 .2 0.8466335379729178", fontcolor="0 .2 0.8466335379729178", style=bold, label="0.0186" ];
"I385_W387" -> "C386_F390" [color="0 .2 0.8390390680977229", fontcolor="0 .2 0.8390390680977229", style=bold, label="0.0213" ];
"C386_P389" -> "C386_G416" [color="0 .2 0.8733134143946829", fontcolor="0 .2 0.8733134143946829", style=bold, label="0.0093" ];
"I385_W387" -> "C386_G416" [color="0 .2 0.8523067315723023", fontcolor="0 .2 0.8523067315723023", style=bold, label="0.0166" ];
"N419_L415" -> "C386_G416" [color="0 .2 0.8332770840977223", fontcolor="0 .2 0.8332770840977223", style=bold, label="0.0233" ];
"G416_F412" -> "C386_L415" [color="0 .2 0.8570071548062983", fontcolor="0 .2 0.8570071548062983", style=bold, label="0.0150" ];
"G416_W387" -> "C386_L415" [color="0 .2 0.7959244192512793", fontcolor="0 .2 0.7959244192512793", style=bold, label="0.0363" ];
"N419_L415" -> "C386_L415" [color="0 .2 0.8531638022396025", fontcolor="0 .2 0.8531638022396025", style=bold, label="0.0163" ];
"C386_F390" -> "C386_P389" [color="0 .2 0.8817678031802184", fontcolor="0 .2 0.8817678031802184", style=bold, label="0.0064" ];
"C386_L388" -> "C386_P389" [color="0 .2 0.627130626236126", fontcolor="0 .2 0.627130626236126", style=bold, label="0.0951" ];
"I385_W387" -> "C386_P389" [color="0 .2 0.8328087592395076", fontcolor="0 .2 0.8328087592395076", style=bold, label="0.0234" ];
"L141_M138" -> "C400_I398" [color="0 .2 0.8914615281551312", fontcolor="0 .2 0.8914615281551312", style=bold, label="0.0030" ];
"N397_C402" -> "C400_I398" [color="0 .2 0.8137563841150168", fontcolor="0 .2 0.8137563841150168", style=bold, label="0.0301" ];
"N397_D401" -> "C400_I398" [color="0 .2 0.8215937669164003", fontcolor="0 .2 0.8215937669164003", style=bold, label="0.0273" ];
"Q180_E182" -> "C400_I398" [color="0 .2 0.8957858999864308", fontcolor="0 .2 0.8957858999864308", style=bold, label="0.0015" ];
"I404_Y409" -> "C402_I404" [color="0 .2 0.8919680233253979", fontcolor="0 .2 0.8919680233253979", style=bold, label="0.0028" ];
"N397_C402" -> "C402_I404" [color="0 .2 0.8375344559532175", fontcolor="0 .2 0.8375344559532175", style=bold, label="0.0218" ];
"P405_Y409" -> "C402_I404" [color="0 .2 0.8255681601651692", fontcolor="0 .2 0.8255681601651692", style=bold, label="0.0260" ];
"D114_Y417" -> "C56_L81" [color="0 .2 0.8985336634804706", fontcolor="0 .2 0.8985336634804706", style=bold, label="0.0005" ];
"N431_Y427" -> "C56_L81" [color="0 .2 0.8823424539290848", fontcolor="0 .2 0.8823424539290848", style=bold, label="0.0062" ];
"N52_D80" -> "C56_L81" [color="0 .2 0.8875694004498702", fontcolor="0 .2 0.8875694004498702", style=bold, label="0.0043" ];
"A58_R61" -> "C56_S60" [color="0 .2 0.8957282888263557", fontcolor="0 .2 0.8957282888263557", style=bold, label="0.0015" ];
"E62_S60" -> "C56_S60" [color="0 .2 0.8954824766664339", fontcolor="0 .2 0.8954824766664339", style=bold, label="0.0016" ];
"C56_S60" -> "C56_V59" [color="0 .2 0.8922717211609713", fontcolor="0 .2 0.8922717211609713", style=bold, label="0.0027" ];
"I384_P389" -> "C56_V59" [color="0 .2 0.8993512262118124", fontcolor="0 .2 0.8993512262118124", style=bold, label="0.0002" ];
"N431_Y427" -> "C56_V59" [color="0 .2 0.8962798383934011", fontcolor="0 .2 0.8962798383934011", style=bold, label="0.0013" ];
"A77_V55" -> "C56_V78" [color="0 .2 0.8618971612310429", fontcolor="0 .2 0.8618971612310429", style=bold, label="0.0133" ];
"L81_V53" -> "C56_V78" [color="0 .2 0.8822577117157531", fontcolor="0 .2 0.8822577117157531", style=bold, label="0.0062" ];
"A178_N176" -> "D108_G174" [color="0 .2 0.819654430962352", fontcolor="0 .2 0.819654430962352", style=bold, label="0.0280" ];
"N176_D108" -> "D108_G174" [color="0 .2 0.7664486399218079", fontcolor="0 .2 0.7664486399218079", style=bold, label="0.0466" ];
"N181_W100" -> "D108_G174" [color="0 .2 0.7996765761747572", fontcolor="0 .2 0.7996765761747572", style=bold, label="0.0350" ];
"R104_D179" -> "D108_G174" [color="0 .2 0.8717028686925951", fontcolor="0 .2 0.8717028686925951", style=bold, label="0.0099" ];
"D108_G174" -> "D108_L171" [color="0 .2 0.7884008050935588", fontcolor="0 .2 0.7884008050935588", style=bold, label="0.0389" ];
"G174_P170" -> "D108_L171" [color="0 .2 0.8868709520316643", fontcolor="0 .2 0.8868709520316643", style=bold, label="0.0046" ];
"L171_V111" -> "D108_L171" [color="0 .2 0.8700706921483259", fontcolor="0 .2 0.8700706921483259", style=bold, label="0.0104" ];
"L172_S168" -> "D108_L171" [color="0 .2 0.8456251675034125", fontcolor="0 .2 0.8456251675034125", style=bold, label="0.0190" ];
"D80_S121" -> "D114_M117" [color="0 .2 0.8634582844604677", fontcolor="0 .2 0.8634582844604677", style=bold, label="0.0127" ];
"N423_D80" -> "D114_M117" [color="0 .2 0.8859643312653731", fontcolor="0 .2 0.8859643312653731", style=bold, label="0.0049" ];
"A186_N177" -> "D114_V87" [color="0 .2 0.8998338982049721", fontcolor="0 .2 0.8998338982049721", style=bold, label="0.0001" ];
"D114_Y417" -> "D114_V87" [color="0 .2 0.8515045563262695", fontcolor="0 .2 0.8515045563262695", style=bold, label="0.0169" ];
"I215_K218" -> "D114_V87" [color="0 .2 0.8891511186694382", fontcolor="0 .2 0.8891511186694382", style=bold, label="0.0038" ];
"I384_P389" -> "D114_V87" [color="0 .2 0.8788737612272619", fontcolor="0 .2 0.8788737612272619", style=bold, label="0.0074" ];
"A178_N176" -> "D114_Y417" [color="0 .2 0.8782285663106948", fontcolor="0 .2 0.8782285663106948", style=bold, label="0.0076" ];
"A421_Y417" -> "D114_Y417" [color="0 .2 0.7830399834362569", fontcolor="0 .2 0.7830399834362569", style=bold, label="0.0408" ];
"G416_F412" -> "D114_Y417" [color="0 .2 0.862677859763018", fontcolor="0 .2 0.862677859763018", style=bold, label="0.0130" ];
"G416_W387" -> "D114_Y417" [color="0 .2 0.779980709913611", fontcolor="0 .2 0.779980709913611", style=bold, label="0.0418" ];
"I384_P389" -> "D114_Y417" [color="0 .2 0.8030773904929408", fontcolor="0 .2 0.8030773904929408", style=bold, label="0.0338" ];
"N431_Y427" -> "D131_L72" [color="0 .2 0.889979658965527", fontcolor="0 .2 0.889979658965527", style=bold, label="0.0035" ];
"T373_Y214" -> "D131_L72" [color="0 .2 0.892820580992451", fontcolor="0 .2 0.892820580992451", style=bold, label="0.0025" ];
"Y71_V153" -> "D131_L72" [color="0 .2 0.8899915744686742", fontcolor="0 .2 0.8899915744686742", style=bold, label="0.0035" ];
"A178_N176" -> "D179_E182" [color="0 .2 0.773918104268036", fontcolor="0 .2 0.773918104268036", style=bold, label="0.0440" ];
"D114_Y417" -> "D179_E182" [color="0 .2 0.8252647844734093", fontcolor="0 .2 0.8252647844734093", style=bold, label="0.0261" ];
"F434_Y427" -> "D179_E182" [color="0 .2 0.8855572752485492", fontcolor="0 .2 0.8855572752485492", style=bold, label="0.0050" ];
"L86_M88" -> "D179_E182" [color="0 .2 0.8482005366019254", fontcolor="0 .2 0.8482005366019254", style=bold, label="0.0181" ];
"N431_Y427" -> "D179_E182" [color="0 .2 0.8713924535113201", fontcolor="0 .2 0.8713924535113201", style=bold, label="0.0100" ];
"Q180_E182" -> "D179_E182" [color="0 .2 0.761065918350466", fontcolor="0 .2 0.761065918350466", style=bold, label="0.0484" ];
"C400_I398" -> "D401_I398" [color="0 .2 0.8566427903941876", fontcolor="0 .2 0.8566427903941876", style=bold, label="0.0151" ];
"N397_C402" -> "D401_I398" [color="0 .2 0.8639828668022885", fontcolor="0 .2 0.8639828668022885", style=bold, label="0.0126" ];
"N397_D401" -> "D401_I398" [color="0 .2 0.8477160092730669", fontcolor="0 .2 0.8477160092730669", style=bold, label="0.0182" ];
"C400_I398" -> "D401_X399" [color="0 .2 0.8759187976609158", fontcolor="0 .2 0.8759187976609158", style=bold, label="0.0084" ];
"D401_I398" -> "D401_X399" [color="0 .2 0.8888904366293943", fontcolor="0 .2 0.8888904366293943", style=bold, label="0.0039" ];
"N397_C400" -> "D401_X399" [color="0 .2 0.8770180263237932", fontcolor="0 .2 0.8770180263237932", style=bold, label="0.0080" ];
"D114_Y417" -> "D80_I48" [color="0 .2 0.8983771508508822", fontcolor="0 .2 0.8983771508508822", style=bold, label="0.0006" ];
"G416_T413" -> "D80_I48" [color="0 .2 0.8791162714337525", fontcolor="0 .2 0.8791162714337525", style=bold, label="0.0073" ];
"N423_D80" -> "D80_I48" [color="0 .2 0.8144512749920187", fontcolor="0 .2 0.8144512749920187", style=bold, label="0.0298" ];
"N52_P424" -> "D80_I48" [color="0 .2 0.8784084986247668", fontcolor="0 .2 0.8784084986247668", style=bold, label="0.0075" ];
"G416_S420" -> "D80_L76" [color="0 .2 0.8825676416500394", fontcolor="0 .2 0.8825676416500394", style=bold, label="0.0061" ];
"I215_K218" -> "D80_L76" [color="0 .2 0.8834040007171233", fontcolor="0 .2 0.8834040007171233", style=bold, label="0.0058" ];
"I384_P389" -> "D80_L76" [color="0 .2 0.8277927836002814", fontcolor="0 .2 0.8277927836002814", style=bold, label="0.0252" ];
"C118_V83" -> "D80_S121" [color="0 .2 0.7608583646279896", fontcolor="0 .2 0.7608583646279896", style=bold, label="0.0485" ];
"C386_F390" -> "D80_S121" [color="0 .2 0.8796377279501048", fontcolor="0 .2 0.8796377279501048", style=bold, label="0.0071" ];
"F434_Y427" -> "D80_S121" [color="0 .2 0.8436489788081525", fontcolor="0 .2 0.8436489788081525", style=bold, label="0.0196" ];
"A178_N176" -> "E182_I184" [color="0 .2 0.8930072572247981", fontcolor="0 .2 0.8930072572247981", style=bold, label="0.0024" ];
"A186_N177" -> "E182_I184" [color="0 .2 0.8681305449407548", fontcolor="0 .2 0.8681305449407548", style=bold, label="0.0111" ];
"D179_E182" -> "E182_I184" [color="0 .2 0.8538057689674062", fontcolor="0 .2 0.8538057689674062", style=bold, label="0.0161" ];
"G416_S420" -> "E182_I184" [color="0 .2 0.8755604649142654", fontcolor="0 .2 0.8755604649142654", style=bold, label="0.0085" ];
"N187_F175" -> "E182_I184" [color="0 .2 0.8574346953051922", fontcolor="0 .2 0.8574346953051922", style=bold, label="0.0148" ];
"F434_Y427" -> "E369_T373" [color="0 .2 0.8163709139763142", fontcolor="0 .2 0.8163709139763142", style=bold, label="0.0292" ];
"I384_P389" -> "E369_T373" [color="0 .2 0.7881836836015613", fontcolor="0 .2 0.7881836836015613", style=bold, label="0.0390" ];
"K150_Y147" -> "E369_T373" [color="0 .2 0.8447694222207515", fontcolor="0 .2 0.8447694222207515", style=bold, label="0.0193" ];
"N181_W100" -> "E369_T373" [color="0 .2 0.7369871225035515", fontcolor="0 .2 0.7369871225035515", style=bold, label="0.0568" ];
"Q180_W100" -> "E369_T373" [color="0 .2 0.871998469081201", fontcolor="0 .2 0.871998469081201", style=bold, label="0.0098" ];
"K150_Y147" -> "E433_K436" [color="0 .2 0.8622391590384131", fontcolor="0 .2 0.8622391590384131", style=bold, label="0.0132" ];
"K218_Y214" -> "E433_K436" [color="0 .2 0.8957502545385649", fontcolor="0 .2 0.8957502545385649", style=bold, label="0.0015" ];
"Q367_E369" -> "E433_K436" [color="0 .2 0.8836262707842685", fontcolor="0 .2 0.8836262707842685", style=bold, label="0.0057" ];
"S129_Y210" -> "E433_K436" [color="0 .2 0.8908152818513554", fontcolor="0 .2 0.8908152818513554", style=bold, label="0.0032" ];
"D179_E182" -> "E433_L65" [color="0 .2 0.8994132146902769", fontcolor="0 .2 0.8994132146902769", style=bold, label="0.0002" ];
"K150_Y147" -> "E433_L65" [color="0 .2 0.8709537586781848", fontcolor="0 .2 0.8709537586781848", style=bold, label="0.0101" ];
"N181_W100" -> "E433_L65" [color="0 .2 0.8900769880862321", fontcolor="0 .2 0.8900769880862321", style=bold, label="0.0035" ];
"Q66_Y71" -> "E433_L65" [color="0 .2 0.8489114817975427", fontcolor="0 .2 0.8489114817975427", style=bold, label="0.0178" ];
"E433_L65" -> "E62_K440" [color="0 .2 0.8840454079412291", fontcolor="0 .2 0.8840454079412291", style=bold, label="0.0056" ];
"K150_Y147" -> "E62_K440" [color="0 .2 0.8663611279745997", fontcolor="0 .2 0.8663611279745997", style=bold, label="0.0117" ];
"Q66_Y71" -> "E62_K440" [color="0 .2 0.8665185578181338", fontcolor="0 .2 0.8665185578181338", style=bold, label="0.0117" ];
"E62_K440" -> "E62_S60" [color="0 .2 0.8963169879018926", fontcolor="0 .2 0.8963169879018926", style=bold, label="0.0013" ];
"Q66_S60" -> "E62_S60" [color="0 .2 0.8711344185025177", fontcolor="0 .2 0.8711344185025177", style=bold, label="0.0101" ];
"Q66_V59" -> "E62_S60" [color="0 .2 0.8822410399018001", fontcolor="0 .2 0.8822410399018001", style=bold, label="0.0062" ];
"Y71_V59" -> "E62_S60" [color="0 .2 0.8575433293232083", fontcolor="0 .2 0.8575433293232083", style=bold, label="0.0148" ];
"E62_S60" -> "E62_V59" [color="0 .2 0.8030822180047285", fontcolor="0 .2 0.8030822180047285", style=bold, label="0.0338" ];
"Q66_E62" -> "E62_V59" [color="0 .2 0.8599419660594433", fontcolor="0 .2 0.8599419660594433", style=bold, label="0.0140" ];
"Q66_S60" -> "E62_V59" [color="0 .2 0.8977990956550085", fontcolor="0 .2 0.8977990956550085", style=bold, label="0.0008" ];
"Y71_V59" -> "E62_V59" [color="0 .2 0.896993755968872", fontcolor="0 .2 0.896993755968872", style=bold, label="0.0010" ];
"K101_Y93" -> "E95_G98" [color="0 .2 0.8744546548410814", fontcolor="0 .2 0.8744546548410814", style=bold, label="0.0089" ];
"L86_M88" -> "E95_G98" [color="0 .2 0.8737938316727085", fontcolor="0 .2 0.8737938316727085", style=bold, label="0.0091" ];
"X106_W100" -> "E95_G98" [color="0 .2 0.8777441158416837", fontcolor="0 .2 0.8777441158416837", style=bold, label="0.0078" ];
"A186_N177" -> "E95_S410" [color="0 .2 0.8484990502384745", fontcolor="0 .2 0.8484990502384745", style=bold, label="0.0180" ];
"F175_P170" -> "E95_S410" [color="0 .2 0.878399362284224", fontcolor="0 .2 0.878399362284224", style=bold, label="0.0075" ];
"I384_P389" -> "E95_S410" [color="0 .2 0.7831651342041146", fontcolor="0 .2 0.7831651342041146", style=bold, label="0.0407" ];
"Q180_W100" -> "E95_S410" [color="0 .2 0.8157225499613469", fontcolor="0 .2 0.8157225499613469", style=bold, label="0.0294" ];
"R132_T69" -> "E95_S410" [color="0 .2 0.8684973597576453", fontcolor="0 .2 0.8684973597576453", style=bold, label="0.0110" ];
"E95_G98" -> "E95_V97" [color="0 .2 0.806754954433221", fontcolor="0 .2 0.806754954433221", style=bold, label="0.0325" ];
"L94_V97" -> "E95_V97" [color="0 .2 0.8669395871129325", fontcolor="0 .2 0.8669395871129325", style=bold, label="0.0115" ];
"Q180_W100" -> "E95_V97" [color="0 .2 0.8964402136683743", fontcolor="0 .2 0.8964402136683743", style=bold, label="0.0012" ];
"D114_Y417" -> "E95_W414" [color="0 .2 0.8486429413390755", fontcolor="0 .2 0.8486429413390755", style=bold, label="0.0179" ];
"E95_S410" -> "E95_W414" [color="0 .2 0.7908531902157003", fontcolor="0 .2 0.7908531902157003", style=bold, label="0.0381" ];
"E95_Y34" -> "E95_W414" [color="0 .2 0.8434151026944862", fontcolor="0 .2 0.8434151026944862", style=bold, label="0.0197" ];
"R152_D131" -> "E95_W414" [color="0 .2 0.8812793779887624", fontcolor="0 .2 0.8812793779887624", style=bold, label="0.0065" ];
"E95_S410" -> "E95_Y34" [color="0 .2 0.8511517417841705", fontcolor="0 .2 0.8511517417841705", style=bold, label="0.0170" ];
"N176_N187" -> "E95_Y34" [color="0 .2 0.8566218998063326", fontcolor="0 .2 0.8566218998063326", style=bold, label="0.0151" ];
"N177_N187" -> "E95_Y34" [color="0 .2 0.877744239192533", fontcolor="0 .2 0.877744239192533", style=bold, label="0.0078" ];
"N431_Y427" -> "E95_Y34" [color="0 .2 0.8276202062172903", fontcolor="0 .2 0.8276202062172903", style=bold, label="0.0252" ];
"A178_Q180" -> "E99_L94" [color="0 .2 0.890322659688307", fontcolor="0 .2 0.890322659688307", style=bold, label="0.0034" ];
"I384_P389" -> "E99_L94" [color="0 .2 0.8912526607267047", fontcolor="0 .2 0.8912526607267047", style=bold, label="0.0030" ];
"L94_F110" -> "E99_L94" [color="0 .2 0.8812007769151341", fontcolor="0 .2 0.8812007769151341", style=bold, label="0.0066" ];
"L94_W100" -> "E99_L94" [color="0 .2 0.8232225004869876", fontcolor="0 .2 0.8232225004869876", style=bold, label="0.0268" ];
"I384_P389" -> "F102_W90" [color="0 .2 0.8945064849666425", fontcolor="0 .2 0.8945064849666425", style=bold, label="0.0019" ];
"L86_M88" -> "F102_W90" [color="0 .2 0.8250161746430116", fontcolor="0 .2 0.8250161746430116", style=bold, label="0.0261" ];
"N176_N187" -> "F102_W90" [color="0 .2 0.8740382074128781", fontcolor="0 .2 0.8740382074128781", style=bold, label="0.0091" ];
"R152_D131" -> "F102_W90" [color="0 .2 0.8808401596920754", fontcolor="0 .2 0.8808401596920754", style=bold, label="0.0067" ];
"A178_N176" -> "F102_Y93" [color="0 .2 0.8613682288804171", fontcolor="0 .2 0.8613682288804171", style=bold, label="0.0135" ];
"K368_K371" -> "F102_Y93" [color="0 .2 0.8792836926450699", fontcolor="0 .2 0.8792836926450699", style=bold, label="0.0072" ];
"N431_Y427" -> "F102_Y93" [color="0 .2 0.8658853263218059", fontcolor="0 .2 0.8658853263218059", style=bold, label="0.0119" ];
"R152_D131" -> "F102_Y93" [color="0 .2 0.8766927569867149", fontcolor="0 .2 0.8766927569867149", style=bold, label="0.0081" ];
"L86_M88" -> "F110_V87" [color="0 .2 0.8057577186826167", fontcolor="0 .2 0.8057577186826167", style=bold, label="0.0329" ];
"W100_W90" -> "F110_V87" [color="0 .2 0.8929827486794281", fontcolor="0 .2 0.8929827486794281", style=bold, label="0.0024" ];
"D114_Y417" -> "F110_V91" [color="0 .2 0.8903794775457748", fontcolor="0 .2 0.8903794775457748", style=bold, label="0.0034" ];
"F110_V87" -> "F110_V91" [color="0 .2 0.8854704220935534", fontcolor="0 .2 0.8854704220935534", style=bold, label="0.0051" ];
"A186_N177" -> "F173_F175" [color="0 .2 0.8433678619506921", fontcolor="0 .2 0.8433678619506921", style=bold, label="0.0197" ];
"D114_Y417" -> "F173_F175" [color="0 .2 0.872412669622624", fontcolor="0 .2 0.872412669622624", style=bold, label="0.0096" ];
"G416_S420" -> "F173_F175" [color="0 .2 0.8811104485378922", fontcolor="0 .2 0.8811104485378922", style=bold, label="0.0066" ];
"N176_N187" -> "F173_F175" [color="0 .2 0.707994252954859", fontcolor="0 .2 0.707994252954859", style=bold, label="0.0669" ];
"N187_F175" -> "F173_F175" [color="0 .2 0.8891499768196393", fontcolor="0 .2 0.8891499768196393", style=bold, label="0.0038" ];
"F175_P170" -> "F173_P170" [color="0 .2 0.8615730023466325", fontcolor="0 .2 0.8615730023466325", style=bold, label="0.0134" ];
"N176_D108" -> "F173_P170" [color="0 .2 0.8785519721725175", fontcolor="0 .2 0.8785519721725175", style=bold, label="0.0075" ];
"N176_N187" -> "F173_P170" [color="0 .2 0.8968831782755639", fontcolor="0 .2 0.8968831782755639", style=bold, label="0.0011" ];
"N187_F175" -> "F173_P170" [color="0 .2 0.7986096482318016", fontcolor="0 .2 0.7986096482318016", style=bold, label="0.0353" ];
"F173_F175" -> "F175_F190" [color="0 .2 0.8953498167963598", fontcolor="0 .2 0.8953498167963598", style=bold, label="0.0016" ];
"L172_S168" -> "F175_F190" [color="0 .2 0.8776432933432224", fontcolor="0 .2 0.8776432933432224", style=bold, label="0.0078" ];
"N176_N187" -> "F175_F190" [color="0 .2 0.8910574489746377", fontcolor="0 .2 0.8910574489746377", style=bold, label="0.0031" ];
"N187_F175" -> "F175_F190" [color="0 .2 0.8661799110518731", fontcolor="0 .2 0.8661799110518731", style=bold, label="0.0118" ];
"A186_V191" -> "F175_P170" [color="0 .2 0.872226447597172", fontcolor="0 .2 0.872226447597172", style=bold, label="0.0097" ];
"F173_F175" -> "F175_P170" [color="0 .2 0.8291676344876859", fontcolor="0 .2 0.8291676344876859", style=bold, label="0.0247" ];
"G416_S420" -> "F175_P170" [color="0 .2 0.8906707257515235", fontcolor="0 .2 0.8906707257515235", style=bold, label="0.0033" ];
"N177_N187" -> "F175_P170" [color="0 .2 0.8752247891849014", fontcolor="0 .2 0.8752247891849014", style=bold, label="0.0086" ];
"N181_W100" -> "F175_P170" [color="0 .2 0.88417011952746", fontcolor="0 .2 0.88417011952746", style=bold, label="0.0055" ];
"G174_P170" -> "F190_P170" [color="0 .2 0.885842987582056", fontcolor="0 .2 0.885842987582056", style=bold, label="0.0049" ];
"N176_N187" -> "F190_P170" [color="0 .2 0.8611359327187631", fontcolor="0 .2 0.8611359327187631", style=bold, label="0.0136" ];
"N187_F175" -> "F190_P170" [color="0 .2 0.8272779474372558", fontcolor="0 .2 0.8272779474372558", style=bold, label="0.0254" ];
"N431_Y427" -> "F190_P170" [color="0 .2 0.8782276063656109", fontcolor="0 .2 0.8782276063656109", style=bold, label="0.0076" ];
"F199_W387" -> "F199_F383" [color="0 .2 0.8911602543997049", fontcolor="0 .2 0.8911602543997049", style=bold, label="0.0031" ];
"L125_F383" -> "F199_F383" [color="0 .2 0.8926764453758922", fontcolor="0 .2 0.8926764453758922", style=bold, label="0.0026" ];
"F203_F383" -> "F199_W387" [color="0 .2 0.8996642687626143", fontcolor="0 .2 0.8996642687626143", style=bold, label="0.0001" ];
"F391_Y200" -> "F199_W387" [color="0 .2 0.8829351700103457", fontcolor="0 .2 0.8829351700103457", style=bold, label="0.0059" ];
"G416_W387" -> "F199_W387" [color="0 .2 0.8700233222013711", fontcolor="0 .2 0.8700233222013711", style=bold, label="0.0105" ];
"S129_Y210" -> "F199_W387" [color="0 .2 0.8950866966189971", fontcolor="0 .2 0.8950866966189971", style=bold, label="0.0017" ];
"F203_Y200" -> "F203_F383" [color="0 .2 0.8876260195585551", fontcolor="0 .2 0.8876260195585551", style=bold, label="0.0043" ];
"F203_F383" -> "F383_T206" [color="0 .2 0.8623012608652124", fontcolor="0 .2 0.8623012608652124", style=bold, label="0.0131" ];
"I384_P389" -> "F383_T206" [color="0 .2 0.8498590699259967", fontcolor="0 .2 0.8498590699259967", style=bold, label="0.0175" ];
"I385_V382" -> "F383_T206" [color="0 .2 0.8758697419972475", fontcolor="0 .2 0.8758697419972475", style=bold, label="0.0084" ];
"F203_F383" -> "F383_W387" [color="0 .2 0.8881964797604824", fontcolor="0 .2 0.8881964797604824", style=bold, label="0.0041" ];
"F383_T206" -> "F383_W387" [color="0 .2 0.8873784650027011", fontcolor="0 .2 0.8873784650027011", style=bold, label="0.0044" ];
"I385_W387" -> "F383_W387" [color="0 .2 0.8744558762210053", fontcolor="0 .2 0.8744558762210053", style=bold, label="0.0089" ];
"A421_Y417" -> "F390_F412" [color="0 .2 0.8848598676687126", fontcolor="0 .2 0.8848598676687126", style=bold, label="0.0053" ];
"G416_T413" -> "F390_F412" [color="0 .2 0.877266322341556", fontcolor="0 .2 0.877266322341556", style=bold, label="0.0079" ];
"X394_Y409" -> "F390_F412" [color="0 .2 0.8606680464200687", fontcolor="0 .2 0.8606680464200687", style=bold, label="0.0137" ];
"C402_I404" -> "F390_T413" [color="0 .2 0.8768044793942026", fontcolor="0 .2 0.8768044793942026", style=bold, label="0.0081" ];
"F390_Y409" -> "F390_T413" [color="0 .2 0.8358759847564767", fontcolor="0 .2 0.8358759847564767", style=bold, label="0.0224" ];
"G416_S420" -> "F390_T413" [color="0 .2 0.8731727047217239", fontcolor="0 .2 0.8731727047217239", style=bold, label="0.0094" ];
"G416_T413" -> "F390_T413" [color="0 .2 0.8898293639901941", fontcolor="0 .2 0.8898293639901941", style=bold, label="0.0035" ];
"C386_F390" -> "F390_Y409" [color="0 .2 0.8487948045215391", fontcolor="0 .2 0.8487948045215391", style=bold, label="0.0179" ];
"G416_F412" -> "F390_Y409" [color="0 .2 0.8513201466610398", fontcolor="0 .2 0.8513201466610398", style=bold, label="0.0170" ];
"G416_W387" -> "F390_Y409" [color="0 .2 0.89366138047917", fontcolor="0 .2 0.89366138047917", style=bold, label="0.0022" ];
"P405_Y409" -> "F390_Y409" [color="0 .2 0.7942987523055629", fontcolor="0 .2 0.7942987523055629", style=bold, label="0.0369" ];
"I392_Y200" -> "F391_Y200" [color="0 .2 0.8398181287054197", fontcolor="0 .2 0.8398181287054197", style=bold, label="0.0210" ];
"I395_Y200" -> "F391_Y200" [color="0 .2 0.8931274009540202", fontcolor="0 .2 0.8931274009540202", style=bold, label="0.0024" ];
"K150_Y147" -> "F391_Y200" [color="0 .2 0.8829465073729482", fontcolor="0 .2 0.8829465073729482", style=bold, label="0.0059" ];
"N397_C402" -> "F391_Y200" [color="0 .2 0.8983853144105858", fontcolor="0 .2 0.8983853144105858", style=bold, label="0.0006" ];
"X394_S195" -> "F391_Y200" [color="0 .2 0.8941170206362181", fontcolor="0 .2 0.8941170206362181", style=bold, label="0.0021" ];
"C118_W387" -> "F412_T393" [color="0 .2 0.8877094076975406", fontcolor="0 .2 0.8877094076975406", style=bold, label="0.0043" ];
"C386_F390" -> "F412_T393" [color="0 .2 0.8877623266756148", fontcolor="0 .2 0.8877623266756148", style=bold, label="0.0043" ];
"G416_F412" -> "F412_T393" [color="0 .2 0.8272790715256705", fontcolor="0 .2 0.8272790715256705", style=bold, label="0.0254" ];
"G416_S420" -> "F412_T393" [color="0 .2 0.8897542348704746", fontcolor="0 .2 0.8897542348704746", style=bold, label="0.0036" ];
"D114_Y417" -> "F412_Y409" [color="0 .2 0.8933310394858334", fontcolor="0 .2 0.8933310394858334", style=bold, label="0.0023" ];
"G416_F412" -> "F412_Y409" [color="0 .2 0.8932688903699324", fontcolor="0 .2 0.8932688903699324", style=bold, label="0.0023" ];
"C386_L388" -> "F434_Y427" [color="0 .2 0.8975243870244042", fontcolor="0 .2 0.8975243870244042", style=bold, label="0.0009" ];
"I385_W387" -> "F434_Y427" [color="0 .2 0.8654573805696777", fontcolor="0 .2 0.8654573805696777", style=bold, label="0.0120" ];
"N431_Y427" -> "F434_Y427" [color="0 .2 0.5351410996619668", fontcolor="0 .2 0.5351410996619668", style=bold, label="0.1272" ];
"R152_D131" -> "F434_Y427" [color="0 .2 0.8996902605719168", fontcolor="0 .2 0.8996902605719168", style=bold, label="0.0001" ];
"A437_A58" -> "F438_V55" [color="0 .2 0.8979495439224796", fontcolor="0 .2 0.8979495439224796", style=bold, label="0.0007" ];
"E62_S60" -> "F438_V55" [color="0 .2 0.8968316027418313", fontcolor="0 .2 0.8968316027418313", style=bold, label="0.0011" ];
"I384_P389" -> "F438_V55" [color="0 .2 0.8859390881389796", fontcolor="0 .2 0.8859390881389796", style=bold, label="0.0049" ];
"A84_V49" -> "F50_V53" [color="0 .2 0.8883518006670694", fontcolor="0 .2 0.8883518006670694", style=bold, label="0.0041" ];
"T85_V49" -> "F50_V53" [color="0 .2 0.8950775023363546", fontcolor="0 .2 0.8950775023363546", style=bold, label="0.0017" ];
"A135_Y142" -> "G144_L141" [color="0 .2 0.8501917762714165", fontcolor="0 .2 0.8501917762714165", style=bold, label="0.0174" ];
"G144_M140" -> "G144_L141" [color="0 .2 0.7342022796606029", fontcolor="0 .2 0.7342022796606029", style=bold, label="0.0578" ];
"L141_M138" -> "G144_L141" [color="0 .2 0.837536523981058", fontcolor="0 .2 0.837536523981058", style=bold, label="0.0218" ];
"N176_N187" -> "G144_L141" [color="0 .2 0.8862852574228546", fontcolor="0 .2 0.8862852574228546", style=bold, label="0.0048" ];
"E369_T373" -> "G144_M140" [color="0 .2 0.7756422141705099", fontcolor="0 .2 0.7756422141705099", style=bold, label="0.0434" ];
"G416_W387" -> "G144_M140" [color="0 .2 0.8819903362455169", fontcolor="0 .2 0.8819903362455169", style=bold, label="0.0063" ];
"N431_Y427" -> "G144_M140" [color="0 .2 0.8518949421739498", fontcolor="0 .2 0.8518949421739498", style=bold, label="0.0168" ];
"Q367_E369" -> "G144_M140" [color="0 .2 0.8554002800387186", fontcolor="0 .2 0.8554002800387186", style=bold, label="0.0155" ];
"R152_D131" -> "G144_M140" [color="0 .2 0.8686510019514989", fontcolor="0 .2 0.8686510019514989", style=bold, label="0.0109" ];
"G144_L141" -> "G144_Y142" [color="0 .2 0.8606090932180508", fontcolor="0 .2 0.8606090932180508", style=bold, label="0.0137" ];
"N143_L141" -> "G144_Y142" [color="0 .2 0.8611363993785344", fontcolor="0 .2 0.8611363993785344", style=bold, label="0.0135" ];
"D108_G174" -> "G174_L171" [color="0 .2 0.8786636007129147", fontcolor="0 .2 0.8786636007129147", style=bold, label="0.0074" ];
"F173_F175" -> "G174_L171" [color="0 .2 0.8135802614434816", fontcolor="0 .2 0.8135802614434816", style=bold, label="0.0301" ];
"G174_P170" -> "G174_L171" [color="0 .2 0.7895297087634471", fontcolor="0 .2 0.7895297087634471", style=bold, label="0.0385" ];
"N176_D108" -> "G174_L171" [color="0 .2 0.8295514346040739", fontcolor="0 .2 0.8295514346040739", style=bold, label="0.0246" ];
"A186_N177" -> "G174_P170" [color="0 .2 0.8974659726333295", fontcolor="0 .2 0.8974659726333295", style=bold, label="0.0009" ];
"D108_G174" -> "G174_P170" [color="0 .2 0.8179808225786767", fontcolor="0 .2 0.8179808225786767", style=bold, label="0.0286" ];
"F173_F175" -> "G174_P170" [color="0 .2 0.8620885661491998", fontcolor="0 .2 0.8620885661491998", style=bold, label="0.0132" ];
"F175_P170" -> "G174_P170" [color="0 .2 0.8898844703779091", fontcolor="0 .2 0.8898844703779091", style=bold, label="0.0035" ];
"N187_F175" -> "G174_P170" [color="0 .2 0.8442590623720959", fontcolor="0 .2 0.8442590623720959", style=bold, label="0.0194" ];
"G416_S420" -> "G416_F412" [color="0 .2 0.8975644892988357", fontcolor="0 .2 0.8975644892988357", style=bold, label="0.0008" ];
"I215_K218" -> "G416_F412" [color="0 .2 0.8376076743702805", fontcolor="0 .2 0.8376076743702805", style=bold, label="0.0218" ];
"N419_L415" -> "G416_F412" [color="0 .2 0.8937676480651904", fontcolor="0 .2 0.8937676480651904", style=bold, label="0.0022" ];
"R132_T69" -> "G416_F412" [color="0 .2 0.8733148816663805", fontcolor="0 .2 0.8733148816663805", style=bold, label="0.0093" ];
"C386_F390" -> "G416_S420" [color="0 .2 0.8910115135692234", fontcolor="0 .2 0.8910115135692234", style=bold, label="0.0031" ];
"C386_P389" -> "G416_S420" [color="0 .2 0.8752881425122024", fontcolor="0 .2 0.8752881425122024", style=bold, label="0.0086" ];
"I385_V382" -> "G416_S420" [color="0 .2 0.8807745633064733", fontcolor="0 .2 0.8807745633064733", style=bold, label="0.0067" ];
"N419_L415" -> "G416_S420" [color="0 .2 0.6883469423339549", fontcolor="0 .2 0.6883469423339549", style=bold, label="0.0738" ];
"F390_Y409" -> "G416_T413" [color="0 .2 0.8322774326394309", fontcolor="0 .2 0.8322774326394309", style=bold, label="0.0236" ];
"G416_F412" -> "G416_T413" [color="0 .2 0.535990927372725", fontcolor="0 .2 0.535990927372725", style=bold, label="0.1269" ];
"I385_W387" -> "G416_T413" [color="0 .2 0.8733397383218116", fontcolor="0 .2 0.8733397383218116", style=bold, label="0.0093" ];
"G416_F412" -> "G416_W387" [color="0 .2 0.862963455624732", fontcolor="0 .2 0.862963455624732", style=bold, label="0.0129" ];
"I122_W387" -> "G416_W387" [color="0 .2 0.8630485912643892", fontcolor="0 .2 0.8630485912643892", style=bold, label="0.0129" ];
"I384_P389" -> "G416_W387" [color="0 .2 0.8000172592651278", fontcolor="0 .2 0.8000172592651278", style=bold, label="0.0349" ];
"N419_W387" -> "G416_W387" [color="0 .2 0.6787592785440437", fontcolor="0 .2 0.6787592785440437", style=bold, label="0.0771" ];
"N431_Y427" -> "G416_W387" [color="0 .2 0.8320712971984294", fontcolor="0 .2 0.8320712971984294", style=bold, label="0.0237" ];
"D80_I48" -> "G51_I48" [color="0 .2 0.8639835451835114", fontcolor="0 .2 0.8639835451835114", style=bold, label="0.0126" ];
"N52_V49" -> "G51_I48" [color="0 .2 0.8938172369382523", fontcolor="0 .2 0.8938172369382523", style=bold, label="0.0022" ];
"E95_S410" -> "G51_P424" [color="0 .2 0.8849227265779693", fontcolor="0 .2 0.8849227265779693", style=bold, label="0.0053" ];
"F434_Y427" -> "G51_P424" [color="0 .2 0.8999512608208475", fontcolor="0 .2 0.8999512608208475", style=bold, label="0.0000" ];
"G416_S420" -> "G51_P424" [color="0 .2 0.8917586796745938", fontcolor="0 .2 0.8917586796745938", style=bold, label="0.0029" ];
"I384_P389" -> "G51_P424" [color="0 .2 0.8493388126823447", fontcolor="0 .2 0.8493388126823447", style=bold, label="0.0177" ];
"N431_Y427" -> "G51_P424" [color="0 .2 0.8712078786119826", fontcolor="0 .2 0.8712078786119826", style=bold, label="0.0100" ];
"I109_L172" -> "I105_L172" [color="0 .2 0.8953571834767179", fontcolor="0 .2 0.8953571834767179", style=bold, label="0.0016" ];
"L172_S168" -> "I105_L172" [color="0 .2 0.8708123072391755", fontcolor="0 .2 0.8708123072391755", style=bold, label="0.0102" ];
"L172_S168" -> "I109_L172" [color="0 .2 0.886609359520513", fontcolor="0 .2 0.886609359520513", style=bold, label="0.0047" ];
"L172_T112" -> "I109_L172" [color="0 .2 0.8866542815526323", fontcolor="0 .2 0.8866542815526323", style=bold, label="0.0047" ];
"S168_T112" -> "I109_L172" [color="0 .2 0.8859987099175751", fontcolor="0 .2 0.8859987099175751", style=bold, label="0.0049" ];
"G416_S420" -> "I122_F199" [color="0 .2 0.8922290979690451", fontcolor="0 .2 0.8922290979690451", style=bold, label="0.0027" ];
"G416_W387" -> "I122_F199" [color="0 .2 0.8869587569954409", fontcolor="0 .2 0.8869587569954409", style=bold, label="0.0045" ];
"S129_Y210" -> "I122_F199" [color="0 .2 0.8944726271193424", fontcolor="0 .2 0.8944726271193424", style=bold, label="0.0019" ];
"C126_V205" -> "I122_P202" [color="0 .2 0.8849143065347519", fontcolor="0 .2 0.8849143065347519", style=bold, label="0.0053" ];
"I384_P389" -> "I122_P202" [color="0 .2 0.8770141709459319", fontcolor="0 .2 0.8770141709459319", style=bold, label="0.0080" ];
"S129_Y210" -> "I122_P202" [color="0 .2 0.8960424100644304", fontcolor="0 .2 0.8960424100644304", style=bold, label="0.0014" ];
"L388_F199" -> "I122_S198" [color="0 .2 0.8941583728518264", fontcolor="0 .2 0.8941583728518264", style=bold, label="0.0020" ];
"N187_I185" -> "I122_S198" [color="0 .2 0.8932368992045321", fontcolor="0 .2 0.8932368992045321", style=bold, label="0.0024" ];
"F203_F383" -> "I122_W387" [color="0 .2 0.8751447493077513", fontcolor="0 .2 0.8751447493077513", style=bold, label="0.0087" ];
"F383_T206" -> "I122_W387" [color="0 .2 0.8839240779961183", fontcolor="0 .2 0.8839240779961183", style=bold, label="0.0056" ];
"I384_P389" -> "I122_W387" [color="0 .2 0.8161122850939143", fontcolor="0 .2 0.8161122850939143", style=bold, label="0.0292" ];
"Y210_V379" -> "I122_W387" [color="0 .2 0.8927345848126241", fontcolor="0 .2 0.8927345848126241", style=bold, label="0.0025" ];
"D80_S121" -> "I128_L76" [color="0 .2 0.8910987187718868", fontcolor="0 .2 0.8910987187718868", style=bold, label="0.0031" ];
"N423_D80" -> "I128_L76" [color="0 .2 0.8809066849580527", fontcolor="0 .2 0.8809066849580527", style=bold, label="0.0067" ];
"R132_T69" -> "I128_L76" [color="0 .2 0.8921245567980988", fontcolor="0 .2 0.8921245567980988", style=bold, label="0.0027" ];
"D131_L72" -> "I130_M156" [color="0 .2 0.8973255218086735", fontcolor="0 .2 0.8973255218086735", style=bold, label="0.0009" ];
"L141_P139" -> "I130_M156" [color="0 .2 0.8959281108912077", fontcolor="0 .2 0.8959281108912077", style=bold, label="0.0014" ];
"Y71_V153" -> "I130_M156" [color="0 .2 0.8920202701772485", fontcolor="0 .2 0.8920202701772485", style=bold, label="0.0028" ];
"C126_P202" -> "I130_V205" [color="0 .2 0.8888400321138743", fontcolor="0 .2 0.8888400321138743", style=bold, label="0.0039" ];
"C126_V205" -> "I130_V205" [color="0 .2 0.8981967613330385", fontcolor="0 .2 0.8981967613330385", style=bold, label="0.0006" ];
"D80_S121" -> "I130_V205" [color="0 .2 0.8975622881601434", fontcolor="0 .2 0.8975622881601434", style=bold, label="0.0008" ];
"R152_L141" -> "I130_V209" [color="0 .2 0.8973804764354051", fontcolor="0 .2 0.8973804764354051", style=bold, label="0.0009" ];
"S129_V209" -> "I130_V209" [color="0 .2 0.8788397827670776", fontcolor="0 .2 0.8788397827670776", style=bold, label="0.0074" ];
"I157_Y71" -> "I157_L72" [color="0 .2 0.8934898822340567", fontcolor="0 .2 0.8934898822340567", style=bold, label="0.0023" ];
"Y71_V153" -> "I157_L72" [color="0 .2 0.8921578056644736", fontcolor="0 .2 0.8921578056644736", style=bold, label="0.0027" ];
"L72_V153" -> "I157_T154" [color="0 .2 0.8989762025200365", fontcolor="0 .2 0.8989762025200365", style=bold, label="0.0004" ];
"N176_N187" -> "I157_T154" [color="0 .2 0.8998245582101759", fontcolor="0 .2 0.8998245582101759", style=bold, label="0.0001" ];
"R152_D131" -> "I157_T154" [color="0 .2 0.8979176170110157", fontcolor="0 .2 0.8979176170110157", style=bold, label="0.0007" ];
"A135_Y142" -> "I157_Y71" [color="0 .2 0.8977786957403054", fontcolor="0 .2 0.8977786957403054", style=bold, label="0.0008" ];
"L72_T68" -> "I157_Y71" [color="0 .2 0.8820780648209402", fontcolor="0 .2 0.8820780648209402", style=bold, label="0.0062" ];
"Y71_V153" -> "I157_Y71" [color="0 .2 0.8969457742230904", fontcolor="0 .2 0.8969457742230904", style=bold, label="0.0011" ];
"A120_V160" -> "I159_V162" [color="0 .2 0.8925677372353545", fontcolor="0 .2 0.8925677372353545", style=bold, label="0.0026" ];
"R152_D131" -> "I159_V162" [color="0 .2 0.8984141986496315", fontcolor="0 .2 0.8984141986496315", style=bold, label="0.0006" ];
"D108_G174" -> "I167_P170" [color="0 .2 0.8992973933098609", fontcolor="0 .2 0.8992973933098609", style=bold, label="0.0002" ];
"L172_S168" -> "I167_P170" [color="0 .2 0.880044127366852", fontcolor="0 .2 0.880044127366852", style=bold, label="0.0070" ];
"A120_V160" -> "I167_S164" [color="0 .2 0.8972193830068137", fontcolor="0 .2 0.8972193830068137", style=bold, label="0.0010" ];
"D80_S121" -> "I167_S164" [color="0 .2 0.8976985359799536", fontcolor="0 .2 0.8976985359799536", style=bold, label="0.0008" ];
"L172_S168" -> "I167_S164" [color="0 .2 0.884910932600844", fontcolor="0 .2 0.884910932600844", style=bold, label="0.0053" ];
"D80_S121" -> "I167_S194" [color="0 .2 0.8965041812134137", fontcolor="0 .2 0.8965041812134137", style=bold, label="0.0012" ];
"F175_P170" -> "I167_S194" [color="0 .2 0.8965766892336812", fontcolor="0 .2 0.8965766892336812", style=bold, label="0.0012" ];
"N176_N187" -> "I167_S194" [color="0 .2 0.8825056987399208", fontcolor="0 .2 0.8825056987399208", style=bold, label="0.0061" ];
"A178_N176" -> "I167_S198" [color="0 .2 0.8939772277502018", fontcolor="0 .2 0.8939772277502018", style=bold, label="0.0021" ];
"I122_S198" -> "I167_S198" [color="0 .2 0.8937404774303697", fontcolor="0 .2 0.8937404774303697", style=bold, label="0.0022" ];
"A120_S164" -> "I167_T119" [color="0 .2 0.8908454442588698", fontcolor="0 .2 0.8908454442588698", style=bold, label="0.0032" ];
"C118_V83" -> "I167_T119" [color="0 .2 0.8938107576718274", fontcolor="0 .2 0.8938107576718274", style=bold, label="0.0022" ];
"A178_N176" -> "I185_V111" [color="0 .2 0.8950635106525354", fontcolor="0 .2 0.8950635106525354", style=bold, label="0.0017" ];
"E369_T373" -> "I185_V111" [color="0 .2 0.8978697130700452", fontcolor="0 .2 0.8978697130700452", style=bold, label="0.0007" ];
"N181_W100" -> "I185_V111" [color="0 .2 0.8685500995796538", fontcolor="0 .2 0.8685500995796538", style=bold, label="0.0110" ];
"N187_F175" -> "I185_V111" [color="0 .2 0.8967433493338778", fontcolor="0 .2 0.8967433493338778", style=bold, label="0.0011" ];
"D179_E182" -> "I185_V191" [color="0 .2 0.858505486597412", fontcolor="0 .2 0.858505486597412", style=bold, label="0.0145" ];
"I384_P389" -> "I185_V191" [color="0 .2 0.8856915831050647", fontcolor="0 .2 0.8856915831050647", style=bold, label="0.0050" ];
"N181_W100" -> "I185_V191" [color="0 .2 0.7814179291161361", fontcolor="0 .2 0.7814179291161361", style=bold, label="0.0413" ];
"N187_I185" -> "I185_V191" [color="0 .2 0.8585038756290853", fontcolor="0 .2 0.8585038756290853", style=bold, label="0.0145" ];
"I196_Y200" -> "I196_F199" [color="0 .2 0.873451172141985", fontcolor="0 .2 0.873451172141985", style=bold, label="0.0093" ];
"S195_Y200" -> "I196_F199" [color="0 .2 0.8943614943236418", fontcolor="0 .2 0.8943614943236418", style=bold, label="0.0020" ];
"I384_P389" -> "I196_Y200" [color="0 .2 0.8941102364435377", fontcolor="0 .2 0.8941102364435377", style=bold, label="0.0021" ];
"X394_S195" -> "I196_Y200" [color="0 .2 0.8888803977712796", fontcolor="0 .2 0.8888803977712796", style=bold, label="0.0039" ];
"C126_V205" -> "I204_V201" [color="0 .2 0.8946268398642871", fontcolor="0 .2 0.8946268398642871", style=bold, label="0.0019" ];
"Q66_Y71" -> "I204_V201" [color="0 .2 0.8999442304165398", fontcolor="0 .2 0.8999442304165398", style=bold, label="0.0000" ];
"T373_Y214" -> "I211_I215" [color="0 .2 0.8933484501481668", fontcolor="0 .2 0.8933484501481668", style=bold, label="0.0023" ];
"F203_F383" -> "I213_L376" [color="0 .2 0.8883056819905144", fontcolor="0 .2 0.8883056819905144", style=bold, label="0.0041" ];
"I384_P389" -> "I213_L376" [color="0 .2 0.8619281195388414", fontcolor="0 .2 0.8619281195388414", style=bold, label="0.0133" ];
"Y210_V379" -> "I213_L376" [color="0 .2 0.8841899701371667", fontcolor="0 .2 0.8841899701371667", style=bold, label="0.0055" ];
"I384_P389" -> "I213_T373" [color="0 .2 0.8354968386865018", fontcolor="0 .2 0.8354968386865018", style=bold, label="0.0225" ];
"K218_Y214" -> "I213_T373" [color="0 .2 0.8488006703171339", fontcolor="0 .2 0.8488006703171339", style=bold, label="0.0179" ];
"R152_D131" -> "I213_T373" [color="0 .2 0.8906305665166786", fontcolor="0 .2 0.8906305665166786", style=bold, label="0.0033" ];
"I384_P389" -> "I213_V136" [color="0 .2 0.8855268823331792", fontcolor="0 .2 0.8855268823331792", style=bold, label="0.0050" ];
"R132_T69" -> "I213_V136" [color="0 .2 0.8995832694287377", fontcolor="0 .2 0.8995832694287377", style=bold, label="0.0001" ];
"S129_V209" -> "I213_V136" [color="0 .2 0.898845654309216", fontcolor="0 .2 0.898845654309216", style=bold, label="0.0004" ];
"I384_P389" -> "I213_Y133" [color="0 .2 0.8886119908980862", fontcolor="0 .2 0.8886119908980862", style=bold, label="0.0040" ];
"L376_S129" -> "I213_Y133" [color="0 .2 0.8909478140367394", fontcolor="0 .2 0.8909478140367394", style=bold, label="0.0032" ];
"R132_I213" -> "I213_Y133" [color="0 .2 0.899901704912521", fontcolor="0 .2 0.899901704912521", style=bold, label="0.0000" ];
"D80_S121" -> "I215_K218" [color="0 .2 0.880673762720687", fontcolor="0 .2 0.880673762720687", style=bold, label="0.0067" ];
"F203_F383" -> "I215_K218" [color="0 .2 0.8416035071920247", fontcolor="0 .2 0.8416035071920247", style=bold, label="0.0204" ];
"I384_P389" -> "I215_K218" [color="0 .2 0.7817753909372844", fontcolor="0 .2 0.7817753909372844", style=bold, label="0.0412" ];
"N431_Y427" -> "I215_K218" [color="0 .2 0.8719263211825213", fontcolor="0 .2 0.8719263211825213", style=bold, label="0.0098" ];
"G416_W387" -> "I215_L217" [color="0 .2 0.8910756972793795", fontcolor="0 .2 0.8910756972793795", style=bold, label="0.0031" ];
"I215_K218" -> "I215_L217" [color="0 .2 0.8325807464371557", fontcolor="0 .2 0.8325807464371557", style=bold, label="0.0235" ];
"L141_M138" -> "I215_L217" [color="0 .2 0.8993628674897017", fontcolor="0 .2 0.8993628674897017", style=bold, label="0.0002" ];
"R219_L217" -> "I215_L217" [color="0 .2 0.8902472088280635", fontcolor="0 .2 0.8902472088280635", style=bold, label="0.0034" ];
"E95_S410" -> "I378_F430" [color="0 .2 0.8812652925060743", fontcolor="0 .2 0.8812652925060743", style=bold, label="0.0065" ];
"F434_Y427" -> "I378_F430" [color="0 .2 0.8883204789307934", fontcolor="0 .2 0.8883204789307934", style=bold, label="0.0041" ];
"I385_W387" -> "I378_F430" [color="0 .2 0.8894848351889425", fontcolor="0 .2 0.8894848351889425", style=bold, label="0.0037" ];
"Q374_F430" -> "I378_F430" [color="0 .2 0.8634947905531118", fontcolor="0 .2 0.8634947905531118", style=bold, label="0.0127" ];
"G416_S420" -> "I378_I426" [color="0 .2 0.8872324085430825", fontcolor="0 .2 0.8872324085430825", style=bold, label="0.0045" ];
"I385_W387" -> "I378_I426" [color="0 .2 0.8774868096604502", fontcolor="0 .2 0.8774868096604502", style=bold, label="0.0078" ];
"L76_Y427" -> "I378_I426" [color="0 .2 0.8770392562213754", fontcolor="0 .2 0.8770392562213754", style=bold, label="0.0080" ];
"N431_Y427" -> "I378_I426" [color="0 .2 0.8527833113406386", fontcolor="0 .2 0.8527833113406386", style=bold, label="0.0165" ];
"I384_L388" -> "I384_F203" [color="0 .2 0.8619752581778068", fontcolor="0 .2 0.8619752581778068", style=bold, label="0.0133" ];
"I384_P389" -> "I384_F203" [color="0 .2 0.8294966181073413", fontcolor="0 .2 0.8294966181073413", style=bold, label="0.0246" ];
"I385_W387" -> "I384_F203" [color="0 .2 0.8878564501833369", fontcolor="0 .2 0.8878564501833369", style=bold, label="0.0042" ];
"C386_F390" -> "I384_L388" [color="0 .2 0.895328229785911", fontcolor="0 .2 0.895328229785911", style=bold, label="0.0016" ];
"G416_W387" -> "I384_L388" [color="0 .2 0.8856490463749961", fontcolor="0 .2 0.8856490463749961", style=bold, label="0.0050" ];
"I384_P389" -> "I384_L388" [color="0 .2 0.8436645710562853", fontcolor="0 .2 0.8436645710562853", style=bold, label="0.0196" ];
"I385_W387" -> "I384_L388" [color="0 .2 0.8753950822404455", fontcolor="0 .2 0.8753950822404455", style=bold, label="0.0086" ];
"C386_L388" -> "I384_P389" [color="0 .2 0.7509005999035763", fontcolor="0 .2 0.7509005999035763", style=bold, label="0.0520" ];
"F203_F383" -> "I384_P389" [color="0 .2 0.8107824787047654", fontcolor="0 .2 0.8107824787047654", style=bold, label="0.0311" ];
"I385_W387" -> "I384_P389" [color="0 .2 0.41452275801187294", fontcolor="0 .2 0.41452275801187294", style=bold, label="0.1693" ];
"C386_L388" -> "I385_L415" [color="0 .2 0.8729427595444504", fontcolor="0 .2 0.8729427595444504", style=bold, label="0.0094" ];
"F203_F383" -> "I385_L415" [color="0 .2 0.8561932561688692", fontcolor="0 .2 0.8561932561688692", style=bold, label="0.0153" ];
"I384_P389" -> "I385_L415" [color="0 .2 0.8012939597961376", fontcolor="0 .2 0.8012939597961376", style=bold, label="0.0344" ];
"X394_Y409" -> "I385_L415" [color="0 .2 0.8713481109599417", fontcolor="0 .2 0.8713481109599417", style=bold, label="0.0100" ];
"C386_G416" -> "I385_P389" [color="0 .2 0.8927579516666624", fontcolor="0 .2 0.8927579516666624", style=bold, label="0.0025" ];
"I384_P389" -> "I385_P389" [color="0 .2 0.8641561465631068", fontcolor="0 .2 0.8641561465631068", style=bold, label="0.0125" ];
"I385_W387" -> "I385_P389" [color="0 .2 0.8841441335258499", fontcolor="0 .2 0.8841441335258499", style=bold, label="0.0055" ];
"D80_S121" -> "I385_V382" [color="0 .2 0.8797188196001711", fontcolor="0 .2 0.8797188196001711", style=bold, label="0.0071" ];
"F203_F383" -> "I385_V382" [color="0 .2 0.87521395289016", fontcolor="0 .2 0.87521395289016", style=bold, label="0.0086" ];
"I385_W387" -> "I385_V382" [color="0 .2 0.7948796911616705", fontcolor="0 .2 0.7948796911616705", style=bold, label="0.0367" ];
"Y210_V379" -> "I385_V382" [color="0 .2 0.896913109673052", fontcolor="0 .2 0.896913109673052", style=bold, label="0.0011" ];
"C386_L388" -> "I385_W387" [color="0 .2 0.3347246674345402", fontcolor="0 .2 0.3347246674345402", style=bold, label="0.1971" ];
"F203_F383" -> "I385_W387" [color="0 .2 0.44780119508216776", fontcolor="0 .2 0.44780119508216776", style=bold, label="0.1577" ];
"G416_W387" -> "I392_Y200" [color="0 .2 0.8955874893763963", fontcolor="0 .2 0.8955874893763963", style=bold, label="0.0015" ];
"I384_P389" -> "I392_Y200" [color="0 .2 0.7873723950354318", fontcolor="0 .2 0.7873723950354318", style=bold, label="0.0393" ];
"K150_Y147" -> "I392_Y200" [color="0 .2 0.873929023401225", fontcolor="0 .2 0.873929023401225", style=bold, label="0.0091" ];
"X394_S195" -> "I392_Y200" [color="0 .2 0.8280124461921169", fontcolor="0 .2 0.8280124461921169", style=bold, label="0.0251" ];
"I384_P389" -> "I395_S195" [color="0 .2 0.889836322956604", fontcolor="0 .2 0.889836322956604", style=bold, label="0.0035" ];
"I392_Y200" -> "I395_S195" [color="0 .2 0.8773271685268135", fontcolor="0 .2 0.8773271685268135", style=bold, label="0.0079" ];
"L388_F199" -> "I395_S195" [color="0 .2 0.8982279075433257", fontcolor="0 .2 0.8982279075433257", style=bold, label="0.0006" ];
"I395_Y200" -> "I395_V192" [color="0 .2 0.8806769928367962", fontcolor="0 .2 0.8806769928367962", style=bold, label="0.0067" ];
"N187_I185" -> "I395_V192" [color="0 .2 0.8811627460852903", fontcolor="0 .2 0.8811627460852903", style=bold, label="0.0066" ];
"S129_Y210" -> "I395_V192" [color="0 .2 0.8968881698142847", fontcolor="0 .2 0.8968881698142847", style=bold, label="0.0011" ];
"I384_P389" -> "I395_Y200" [color="0 .2 0.8764404852471959", fontcolor="0 .2 0.8764404852471959", style=bold, label="0.0082" ];
"I392_Y200" -> "I395_Y200" [color="0 .2 0.8832563277473029", fontcolor="0 .2 0.8832563277473029", style=bold, label="0.0058" ];
"N397_C402" -> "I395_Y200" [color="0 .2 0.8785003048087822", fontcolor="0 .2 0.8785003048087822", style=bold, label="0.0075" ];
"X394_S195" -> "I395_Y200" [color="0 .2 0.8944135929279948", fontcolor="0 .2 0.8944135929279948", style=bold, label="0.0019" ];
"N187_F175" -> "I398_P188" [color="0 .2 0.8955042199280101", fontcolor="0 .2 0.8955042199280101", style=bold, label="0.0016" ];
"X394_S195" -> "I398_P188" [color="0 .2 0.8855065917428345", fontcolor="0 .2 0.8855065917428345", style=bold, label="0.0051" ];
"I392_Y200" -> "I398_V192" [color="0 .2 0.884998587031635", fontcolor="0 .2 0.884998587031635", style=bold, label="0.0052" ];
"K150_Y147" -> "I398_V192" [color="0 .2 0.8948331145880422", fontcolor="0 .2 0.8948331145880422", style=bold, label="0.0018" ];
"N397_C402" -> "I398_V192" [color="0 .2 0.8373372805717318", fontcolor="0 .2 0.8373372805717318", style=bold, label="0.0218" ];
"I404_P406" -> "I404_L408" [color="0 .2 0.8728035449842325", fontcolor="0 .2 0.8728035449842325", style=bold, label="0.0095" ];
"L408_P405" -> "I404_L408" [color="0 .2 0.8514494336924555", fontcolor="0 .2 0.8514494336924555", style=bold, label="0.0169" ];
"P405_Y409" -> "I404_L408" [color="0 .2 0.8846098116403621", fontcolor="0 .2 0.8846098116403621", style=bold, label="0.0054" ];
"L408_P405" -> "I404_P406" [color="0 .2 0.880581460988589", fontcolor="0 .2 0.880581460988589", style=bold, label="0.0068" ];
"P405_Y409" -> "I404_P406" [color="0 .2 0.8930562513172926", fontcolor="0 .2 0.8930562513172926", style=bold, label="0.0024" ];
"X394_Y409" -> "I404_P406" [color="0 .2 0.8645949274590969", fontcolor="0 .2 0.8645949274590969", style=bold, label="0.0123" ];
"I385_W387" -> "I404_T393" [color="0 .2 0.8788406639954257", fontcolor="0 .2 0.8788406639954257", style=bold, label="0.0074" ];
"L408_P405" -> "I404_T393" [color="0 .2 0.894529532812008", fontcolor="0 .2 0.894529532812008", style=bold, label="0.0019" ];
"N397_C402" -> "I404_T393" [color="0 .2 0.8324671392915167", fontcolor="0 .2 0.8324671392915167", style=bold, label="0.0235" ];
"C386_F390" -> "I404_Y409" [color="0 .2 0.8946515825772524", fontcolor="0 .2 0.8946515825772524", style=bold, label="0.0019" ];
"F390_Y409" -> "I404_Y409" [color="0 .2 0.8987244317664368", fontcolor="0 .2 0.8987244317664368", style=bold, label="0.0004" ];
"N397_C402" -> "I404_Y409" [color="0 .2 0.8293842363823473", fontcolor="0 .2 0.8293842363823473", style=bold, label="0.0246" ];
"P405_Y409" -> "I404_Y409" [color="0 .2 0.8820206193920679", fontcolor="0 .2 0.8820206193920679", style=bold, label="0.0063" ];
"F434_Y427" -> "I432_F430" [color="0 .2 0.8250810222876931", fontcolor="0 .2 0.8250810222876931", style=bold, label="0.0261" ];
"K150_Y147" -> "I432_F430" [color="0 .2 0.8499268720487289", fontcolor="0 .2 0.8499268720487289", style=bold, label="0.0175" ];
"L76_Y427" -> "I432_F430" [color="0 .2 0.8806970852784052", fontcolor="0 .2 0.8806970852784052", style=bold, label="0.0067" ];
"Q66_V59" -> "I432_F430" [color="0 .2 0.8873698303388677", fontcolor="0 .2 0.8873698303388677", style=bold, label="0.0044" ];
"A437_A58" -> "I441_M57" [color="0 .2 0.8698814078954434", fontcolor="0 .2 0.8698814078954434", style=bold, label="0.0105" ];
"A84_V49" -> "I45_V92" [color="0 .2 0.8924539345236169", fontcolor="0 .2 0.8924539345236169", style=bold, label="0.0026" ];
"G416_S420" -> "I45_V92" [color="0 .2 0.8949154919558405", fontcolor="0 .2 0.8949154919558405", style=bold, label="0.0018" ];
"L44_W414" -> "I45_V92" [color="0 .2 0.8980122104470001", fontcolor="0 .2 0.8980122104470001", style=bold, label="0.0007" ];
"A84_I48" -> "I48_M88" [color="0 .2 0.884552920445697", fontcolor="0 .2 0.884552920445697", style=bold, label="0.0054" ];
"D114_Y417" -> "I48_M88" [color="0 .2 0.8945913016272659", fontcolor="0 .2 0.8945913016272659", style=bold, label="0.0019" ];
"W414_V92" -> "I48_M88" [color="0 .2 0.8905275651586947", fontcolor="0 .2 0.8905275651586947", style=bold, label="0.0033" ];
"A421_Y417" -> "I48_S420" [color="0 .2 0.8978121999720913", fontcolor="0 .2 0.8978121999720913", style=bold, label="0.0008" ];
"G416_S420" -> "I48_S420" [color="0 .2 0.8979071459172576", fontcolor="0 .2 0.8979071459172576", style=bold, label="0.0007" ];
"I384_P389" -> "I48_S420" [color="0 .2 0.8678163885762888", fontcolor="0 .2 0.8678163885762888", style=bold, label="0.0112" ];
"N423_S420" -> "I48_S420" [color="0 .2 0.8984822363022121", fontcolor="0 .2 0.8984822363022121", style=bold, label="0.0005" ];
"D114_Y417" -> "I48_Y417" [color="0 .2 0.7962404846112262", fontcolor="0 .2 0.7962404846112262", style=bold, label="0.0362" ];
"I215_K218" -> "I48_Y417" [color="0 .2 0.8982133697650899", fontcolor="0 .2 0.8982133697650899", style=bold, label="0.0006" ];
"I385_W387" -> "I48_Y417" [color="0 .2 0.8793287927432561", fontcolor="0 .2 0.8793287927432561", style=bold, label="0.0072" ];
"N423_I426" -> "I48_Y417" [color="0 .2 0.8810363922072192", fontcolor="0 .2 0.8810363922072192", style=bold, label="0.0066" ];
"A58_F434" -> "I73_F434" [color="0 .2 0.8992896124475076", fontcolor="0 .2 0.8992896124475076", style=bold, label="0.0002" ];
"A77_V55" -> "I73_F434" [color="0 .2 0.8976915949234976", fontcolor="0 .2 0.8976915949234976", style=bold, label="0.0008" ];
"I73_V55" -> "I73_F434" [color="0 .2 0.8986645077694106", fontcolor="0 .2 0.8986645077694106", style=bold, label="0.0005" ];
"N423_D80" -> "I73_V55" [color="0 .2 0.8935949140527456", fontcolor="0 .2 0.8935949140527456", style=bold, label="0.0022" ];
"N431_Y427" -> "I73_V55" [color="0 .2 0.8839294553480853", fontcolor="0 .2 0.8839294553480853", style=bold, label="0.0056" ];
"E95_V97" -> "K101_V97" [color="0 .2 0.8987488577443065", fontcolor="0 .2 0.8987488577443065", style=bold, label="0.0004" ];
"E99_L94" -> "K101_V97" [color="0 .2 0.897216470607938", fontcolor="0 .2 0.897216470607938", style=bold, label="0.0010" ];
"F102_Y93" -> "K101_V97" [color="0 .2 0.8840027912343493", fontcolor="0 .2 0.8840027912343493", style=bold, label="0.0056" ];
"S103_W100" -> "K101_V97" [color="0 .2 0.8998647156920524", fontcolor="0 .2 0.8998647156920524", style=bold, label="0.0000" ];
"C400_I398" -> "K101_Y93" [color="0 .2 0.8871290379885696", fontcolor="0 .2 0.8871290379885696", style=bold, label="0.0045" ];
"I215_K218" -> "K101_Y93" [color="0 .2 0.8769673764326544", fontcolor="0 .2 0.8769673764326544", style=bold, label="0.0080" ];
"L86_M88" -> "K101_Y93" [color="0 .2 0.8636154651647973", fontcolor="0 .2 0.8636154651647973", style=bold, label="0.0127" ];
"N176_D108" -> "K101_Y93" [color="0 .2 0.8616478257603886", fontcolor="0 .2 0.8616478257603886", style=bold, label="0.0134" ];
"G416_W387" -> "K150_Y147" [color="0 .2 0.734659248842898", fontcolor="0 .2 0.734659248842898", style=bold, label="0.0576" ];
"I122_W387" -> "K150_Y147" [color="0 .2 0.8788399865276376", fontcolor="0 .2 0.8788399865276376", style=bold, label="0.0074" ];
"I215_K218" -> "K150_Y147" [color="0 .2 0.8945483880123223", fontcolor="0 .2 0.8945483880123223", style=bold, label="0.0019" ];
"I384_P389" -> "K150_Y147" [color="0 .2 0.7443268508719396", fontcolor="0 .2 0.7443268508719396", style=bold, label="0.0543" ];
"L72_V153" -> "K150_Y71" [color="0 .2 0.8955690421970782", fontcolor="0 .2 0.8955690421970782", style=bold, label="0.0015" ];
"R152_D131" -> "K150_Y71" [color="0 .2 0.8745023192692701", fontcolor="0 .2 0.8745023192692701", style=bold, label="0.0089" ];
"Y71_V153" -> "K150_Y71" [color="0 .2 0.889279578664141", fontcolor="0 .2 0.889279578664141", style=bold, label="0.0037" ];
"I215_K218" -> "K218_Y214" [color="0 .2 0.5667935935421453", fontcolor="0 .2 0.5667935935421453", style=bold, label="0.1162" ];
"I385_W387" -> "K218_Y214" [color="0 .2 0.8513907836680661", fontcolor="0 .2 0.8513907836680661", style=bold, label="0.0169" ];
"N431_Y427" -> "K218_Y214" [color="0 .2 0.8787430520340797", fontcolor="0 .2 0.8787430520340797", style=bold, label="0.0074" ];
"R152_D131" -> "K218_Y214" [color="0 .2 0.869465225555905", fontcolor="0 .2 0.869465225555905", style=bold, label="0.0106" ];
"A178_Q180" -> "K368_K371" [color="0 .2 0.8542820369344707", fontcolor="0 .2 0.8542820369344707", style=bold, label="0.0159" ];
"E369_T373" -> "K368_K371" [color="0 .2 0.3765942270533197", fontcolor="0 .2 0.3765942270533197", style=bold, label="0.1825" ];
"L86_M88" -> "K368_K371" [color="0 .2 0.8989710891660956", fontcolor="0 .2 0.8989710891660956", style=bold, label="0.0004" ];
"Q367_E369" -> "K368_K371" [color="0 .2 0.8811497906243253", fontcolor="0 .2 0.8811497906243253", style=bold, label="0.0066" ];
"R152_D131" -> "K368_K371" [color="0 .2 0.8803777242393235", fontcolor="0 .2 0.8803777242393235", style=bold, label="0.0068" ];
"A372_E369" -> "K371_F430" [color="0 .2 0.8300785505636163", fontcolor="0 .2 0.8300785505636163", style=bold, label="0.0244" ];
"K368_K371" -> "K371_F430" [color="0 .2 0.8493275593158802", fontcolor="0 .2 0.8493275593158802", style=bold, label="0.0177" ];
"P405_Y409" -> "K371_F430" [color="0 .2 0.8288859853853652", fontcolor="0 .2 0.8288859853853652", style=bold, label="0.0248" ];
"Q374_F430" -> "K371_F430" [color="0 .2 0.8503862046736702", fontcolor="0 .2 0.8503862046736702", style=bold, label="0.0173" ];
"A178_N176" -> "L113_F110" [color="0 .2 0.8906265272934248", fontcolor="0 .2 0.8906265272934248", style=bold, label="0.0033" ];
"L94_F110" -> "L113_F110" [color="0 .2 0.8931915865563247", fontcolor="0 .2 0.8931915865563247", style=bold, label="0.0024" ];
"C118_V83" -> "L113_V87" [color="0 .2 0.8977642017795338", fontcolor="0 .2 0.8977642017795338", style=bold, label="0.0008" ];
"F110_V91" -> "L113_V87" [color="0 .2 0.889752275074988", fontcolor="0 .2 0.889752275074988", style=bold, label="0.0036" ];
"F175_P170" -> "L123_S164" [color="0 .2 0.886184521373884", fontcolor="0 .2 0.886184521373884", style=bold, label="0.0048" ];
"Q180_W100" -> "L123_S164" [color="0 .2 0.8916716547806082", fontcolor="0 .2 0.8916716547806082", style=bold, label="0.0029" ];
"S129_Y210" -> "L123_S164" [color="0 .2 0.8855962653238005", fontcolor="0 .2 0.8855962653238005", style=bold, label="0.0050" ];
"G416_W387" -> "L125_F383" [color="0 .2 0.8992691692545296", fontcolor="0 .2 0.8992691692545296", style=bold, label="0.0003" ];
"I384_P389" -> "L125_F383" [color="0 .2 0.8195299678570415", fontcolor="0 .2 0.8195299678570415", style=bold, label="0.0281" ];
"I392_Y200" -> "L125_F383" [color="0 .2 0.8864036961142403", fontcolor="0 .2 0.8864036961142403", style=bold, label="0.0047" ];
"L125_V379" -> "L125_F383" [color="0 .2 0.8964872429244002", fontcolor="0 .2 0.8964872429244002", style=bold, label="0.0012" ];
"D114_Y417" -> "L125_L76" [color="0 .2 0.894952405684089", fontcolor="0 .2 0.894952405684089", style=bold, label="0.0018" ];
"G416_W387" -> "L125_L76" [color="0 .2 0.8933617988258901", fontcolor="0 .2 0.8933617988258901", style=bold, label="0.0023" ];
"F203_F383" -> "L125_V379" [color="0 .2 0.8913353276116823", fontcolor="0 .2 0.8913353276116823", style=bold, label="0.0030" ];
"G416_S420" -> "L125_V379" [color="0 .2 0.8739402544686241", fontcolor="0 .2 0.8739402544686241", style=bold, label="0.0091" ];
"I384_P389" -> "L125_V379" [color="0 .2 0.8334253686779871", fontcolor="0 .2 0.8334253686779871", style=bold, label="0.0232" ];
"L376_S129" -> "L125_V379" [color="0 .2 0.8634084814622439", fontcolor="0 .2 0.8634084814622439", style=bold, label="0.0128" ];
"D179_E182" -> "L125_Y427" [color="0 .2 0.891922451400344", fontcolor="0 .2 0.891922451400344", style=bold, label="0.0028" ];
"F434_Y427" -> "L125_Y427" [color="0 .2 0.8731962365829492", fontcolor="0 .2 0.8731962365829492", style=bold, label="0.0093" ];
"N419_W387" -> "L125_Y427" [color="0 .2 0.8460864501365254", fontcolor="0 .2 0.8460864501365254", style=bold, label="0.0188" ];
"R220_L217" -> "L125_Y427" [color="0 .2 0.8877951695104813", fontcolor="0 .2 0.8877951695104813", style=bold, label="0.0043" ];
"G144_M140" -> "L141_M138" [color="0 .2 0.8453949118209733", fontcolor="0 .2 0.8453949118209733", style=bold, label="0.0190" ];
"I215_K218" -> "L141_M138" [color="0 .2 0.869120912612299", fontcolor="0 .2 0.869120912612299", style=bold, label="0.0108" ];
"I384_P389" -> "L141_M138" [color="0 .2 0.8107688471688287", fontcolor="0 .2 0.8107688471688287", style=bold, label="0.0311" ];
"L141_P139" -> "L141_M138" [color="0 .2 0.6737330811654498", fontcolor="0 .2 0.6737330811654498", style=bold, label="0.0789" ];
"N187_F175" -> "L141_M138" [color="0 .2 0.8600144328923711", fontcolor="0 .2 0.8600144328923711", style=bold, label="0.0139" ];
"E369_T373" -> "L141_P139" [color="0 .2 0.8577019126952796", fontcolor="0 .2 0.8577019126952796", style=bold, label="0.0147" ];
"G144_M140" -> "L141_P139" [color="0 .2 0.7715396999841283", fontcolor="0 .2 0.7715396999841283", style=bold, label="0.0448" ];
"G416_T413" -> "L141_P139" [color="0 .2 0.88941741743807", fontcolor="0 .2 0.88941741743807", style=bold, label="0.0037" ];
"K218_Y214" -> "L141_P139" [color="0 .2 0.8849579619334319", fontcolor="0 .2 0.8849579619334319", style=bold, label="0.0052" ];
"R104_D179" -> "L141_P139" [color="0 .2 0.8871805463049935", fontcolor="0 .2 0.8871805463049935", style=bold, label="0.0045" ];
"A135_Y142" -> "L141_S148" [color="0 .2 0.8985136592070675", fontcolor="0 .2 0.8985136592070675", style=bold, label="0.0005" ];
"L141_T134" -> "L141_S148" [color="0 .2 0.8479951859362919", fontcolor="0 .2 0.8479951859362919", style=bold, label="0.0181" ];
"R152_D131" -> "L141_S148" [color="0 .2 0.8777697087683202", fontcolor="0 .2 0.8777697087683202", style=bold, label="0.0078" ];
"R152_L141" -> "L141_S148" [color="0 .2 0.7946673452165589", fontcolor="0 .2 0.7946673452165589", style=bold, label="0.0367" ];
"G144_M140" -> "L141_T134" [color="0 .2 0.8460481004026469", fontcolor="0 .2 0.8460481004026469", style=bold, label="0.0188" ];
"L141_M138" -> "L141_T134" [color="0 .2 0.766327608069493", fontcolor="0 .2 0.766327608069493", style=bold, label="0.0466" ];
"P405_Y409" -> "L141_T134" [color="0 .2 0.8678884789180493", fontcolor="0 .2 0.8678884789180493", style=bold, label="0.0112" ];
"R152_L141" -> "L141_T134" [color="0 .2 0.8813691172310609", fontcolor="0 .2 0.8813691172310609", style=bold, label="0.0065" ];
"A120_V160" -> "L163_V160" [color="0 .2 0.8777260460336872", fontcolor="0 .2 0.8777260460336872", style=bold, label="0.0078" ];
"S164_T119" -> "L163_V160" [color="0 .2 0.8886334168138527", fontcolor="0 .2 0.8886334168138527", style=bold, label="0.0040" ];
"D108_L171" -> "L171_T112" [color="0 .2 0.8799981955034039", fontcolor="0 .2 0.8799981955034039", style=bold, label="0.0070" ];
"F175_P170" -> "L171_T112" [color="0 .2 0.8712871952867044", fontcolor="0 .2 0.8712871952867044", style=bold, label="0.0100" ];
"L172_S168" -> "L171_T112" [color="0 .2 0.8736818288124055", fontcolor="0 .2 0.8736818288124055", style=bold, label="0.0092" ];
"F175_P170" -> "L171_V111" [color="0 .2 0.8729668305413806", fontcolor="0 .2 0.8729668305413806", style=bold, label="0.0094" ];
"F190_P170" -> "L171_V111" [color="0 .2 0.8896538115469935", fontcolor="0 .2 0.8896538115469935", style=bold, label="0.0036" ];
"N176_D108" -> "L171_V111" [color="0 .2 0.8832518819425316", fontcolor="0 .2 0.8832518819425316", style=bold, label="0.0058" ];
"F175_P170" -> "L171_V115" [color="0 .2 0.8992084991751751", fontcolor="0 .2 0.8992084991751751", style=bold, label="0.0003" ];
"L172_T112" -> "L171_V115" [color="0 .2 0.8918165426080771", fontcolor="0 .2 0.8918165426080771", style=bold, label="0.0029" ];
"F173_P170" -> "L172_F165" [color="0 .2 0.896552518138089", fontcolor="0 .2 0.896552518138089", style=bold, label="0.0012" ];
"L172_S168" -> "L172_F165" [color="0 .2 0.7987515196203252", fontcolor="0 .2 0.7987515196203252", style=bold, label="0.0353" ];
"P170_T166" -> "L172_F165" [color="0 .2 0.8330548946635048", fontcolor="0 .2 0.8330548946635048", style=bold, label="0.0233" ];
"F173_P170" -> "L172_S168" [color="0 .2 0.8105872042106994", fontcolor="0 .2 0.8105872042106994", style=bold, label="0.0312" ];
"G174_L171" -> "L172_S168" [color="0 .2 0.8685221793326392", fontcolor="0 .2 0.8685221793326392", style=bold, label="0.0110" ];
"G174_P170" -> "L172_S168" [color="0 .2 0.784665648507606", fontcolor="0 .2 0.784665648507606", style=bold, label="0.0402" ];
"N187_F175" -> "L172_S168" [color="0 .2 0.8426225067347048", fontcolor="0 .2 0.8426225067347048", style=bold, label="0.0200" ];
"D108_L171" -> "L172_T112" [color="0 .2 0.8538985278493427", fontcolor="0 .2 0.8538985278493427", style=bold, label="0.0161" ];
"K218_Y214" -> "L172_T112" [color="0 .2 0.8687368150539071", fontcolor="0 .2 0.8687368150539071", style=bold, label="0.0109" ];
"N187_F175" -> "L172_T112" [color="0 .2 0.8911043981581785", fontcolor="0 .2 0.8911043981581785", style=bold, label="0.0031" ];
"F203_F383" -> "L207_L380" [color="0 .2 0.8566662867665564", fontcolor="0 .2 0.8566662867665564", style=bold, label="0.0151" ];
"L376_S129" -> "L207_L380" [color="0 .2 0.8930148927033262", fontcolor="0 .2 0.8930148927033262", style=bold, label="0.0024" ];
"I213_T373" -> "L376_S129" [color="0 .2 0.8751886174906095", fontcolor="0 .2 0.8751886174906095", style=bold, label="0.0087" ];
"I385_W387" -> "L376_S129" [color="0 .2 0.8858039051903644", fontcolor="0 .2 0.8858039051903644", style=bold, label="0.0049" ];
"R132_T69" -> "L376_S129" [color="0 .2 0.8397052971462813", fontcolor="0 .2 0.8397052971462813", style=bold, label="0.0210" ];
"T373_Y214" -> "L376_S129" [color="0 .2 0.8439664798747478", fontcolor="0 .2 0.8439664798747478", style=bold, label="0.0195" ];
"I384_P389" -> "L376_Y210" [color="0 .2 0.8800798550260197", fontcolor="0 .2 0.8800798550260197", style=bold, label="0.0069" ];
"S129_Y210" -> "L376_Y210" [color="0 .2 0.8429010090216834", fontcolor="0 .2 0.8429010090216834", style=bold, label="0.0199" ];
"T373_Y214" -> "L376_Y210" [color="0 .2 0.8932299970082745", fontcolor="0 .2 0.8932299970082745", style=bold, label="0.0024" ];
"Y210_V379" -> "L376_Y210" [color="0 .2 0.8842038915815515", fontcolor="0 .2 0.8842038915815515", style=bold, label="0.0055" ];
"G416_S420" -> "L380_F203" [color="0 .2 0.8992206529872055", fontcolor="0 .2 0.8992206529872055", style=bold, label="0.0003" ];
"I213_T373" -> "L380_F203" [color="0 .2 0.8904330172753803", fontcolor="0 .2 0.8904330172753803", style=bold, label="0.0033" ];
"Y210_V379" -> "L380_F203" [color="0 .2 0.8904872633327334", fontcolor="0 .2 0.8904872633327334", style=bold, label="0.0033" ];
"I384_P389" -> "L380_Y210" [color="0 .2 0.8749423951759495", fontcolor="0 .2 0.8749423951759495", style=bold, label="0.0087" ];
"K218_Y214" -> "L380_Y210" [color="0 .2 0.8881509894552041", fontcolor="0 .2 0.8881509894552041", style=bold, label="0.0041" ];
"S129_Y210" -> "L380_Y210" [color="0 .2 0.8183685370781842", fontcolor="0 .2 0.8183685370781842", style=bold, label="0.0285" ];
"T373_Y214" -> "L380_Y210" [color="0 .2 0.8743053643736673", fontcolor="0 .2 0.8743053643736673", style=bold, label="0.0090" ];
"I122_W387" -> "L388_F199" [color="0 .2 0.8801374428866853", fontcolor="0 .2 0.8801374428866853", style=bold, label="0.0069" ];
"I384_P389" -> "L388_F199" [color="0 .2 0.7985051375521535", fontcolor="0 .2 0.7985051375521535", style=bold, label="0.0354" ];
"I392_Y200" -> "L388_F199" [color="0 .2 0.8523274022986354", fontcolor="0 .2 0.8523274022986354", style=bold, label="0.0166" ];
"C386_F390" -> "L388_F391" [color="0 .2 0.8204751740302763", fontcolor="0 .2 0.8204751740302763", style=bold, label="0.0277" ];
"F203_F383" -> "L388_F391" [color="0 .2 0.8962957642391797", fontcolor="0 .2 0.8962957642391797", style=bold, label="0.0013" ];
"I392_Y200" -> "L388_F391" [color="0 .2 0.8997052307157697", fontcolor="0 .2 0.8997052307157697", style=bold, label="0.0001" ];
"G416_W387" -> "L388_Y200" [color="0 .2 0.8981313556345822", fontcolor="0 .2 0.8981313556345822", style=bold, label="0.0007" ];
"I395_Y200" -> "L388_Y200" [color="0 .2 0.8932893645060116", fontcolor="0 .2 0.8932893645060116", style=bold, label="0.0023" ];
"L388_F391" -> "L388_Y200" [color="0 .2 0.8959679003485347", fontcolor="0 .2 0.8959679003485347", style=bold, label="0.0014" ];
"G144_L141" -> "L408_P405" [color="0 .2 0.8940452716131683", fontcolor="0 .2 0.8940452716131683", style=bold, label="0.0021" ];
"N397_C402" -> "L408_P405" [color="0 .2 0.8711899264354822", fontcolor="0 .2 0.8711899264354822", style=bold, label="0.0100" ];
"Q180_E182" -> "L408_P405" [color="0 .2 0.8873545706132222", fontcolor="0 .2 0.8873545706132222", style=bold, label="0.0044" ];
"X394_Y409" -> "L408_P405" [color="0 .2 0.8867422332315296", fontcolor="0 .2 0.8867422332315296", style=bold, label="0.0046" ];
"E95_Y34" -> "L41_V92" [color="0 .2 0.8958486322109293", fontcolor="0 .2 0.8958486322109293", style=bold, label="0.0014" ];
"I384_P389" -> "L41_V92" [color="0 .2 0.8951469777751336", fontcolor="0 .2 0.8951469777751336", style=bold, label="0.0017" ];
"K368_K371" -> "L41_V92" [color="0 .2 0.8978120870787246", fontcolor="0 .2 0.8978120870787246", style=bold, label="0.0008" ];
"D80_I48" -> "L41_W414" [color="0 .2 0.8908733042856603", fontcolor="0 .2 0.8908733042856603", style=bold, label="0.0032" ];
"E369_T373" -> "L41_W414" [color="0 .2 0.8881813596351253", fontcolor="0 .2 0.8881813596351253", style=bold, label="0.0041" ];
"L141_P139" -> "L41_W414" [color="0 .2 0.8838409577223874", fontcolor="0 .2 0.8838409577223874", style=bold, label="0.0056" ];
"I384_P389" -> "L442_F50" [color="0 .2 0.8965301308255942", fontcolor="0 .2 0.8965301308255942", style=bold, label="0.0012" ];
"L442_F50" -> "L442_L54" [color="0 .2 0.879753742493728", fontcolor="0 .2 0.879753742493728", style=bold, label="0.0071" ];
"I384_P389" -> "L44_V418" [color="0 .2 0.8952831386869896", fontcolor="0 .2 0.8952831386869896", style=bold, label="0.0016" ];
"N423_D80" -> "L44_V418" [color="0 .2 0.8776974885379106", fontcolor="0 .2 0.8776974885379106", style=bold, label="0.0078" ];
"A178_N176" -> "L44_W414" [color="0 .2 0.8864655765541152", fontcolor="0 .2 0.8864655765541152", style=bold, label="0.0047" ];
"A84_I48" -> "L44_W414" [color="0 .2 0.8837831924705575", fontcolor="0 .2 0.8837831924705575", style=bold, label="0.0057" ];
"W414_V91" -> "L44_W414" [color="0 .2 0.8673054175876518", fontcolor="0 .2 0.8673054175876518", style=bold, label="0.0114" ];
"E62_V59" -> "L65_V59" [color="0 .2 0.8907204840366585", fontcolor="0 .2 0.8907204840366585", style=bold, label="0.0032" ];
"Q66_S60" -> "L65_V59" [color="0 .2 0.8901608332142037", fontcolor="0 .2 0.8901608332142037", style=bold, label="0.0034" ];
"Q66_Y71" -> "L65_V59" [color="0 .2 0.8961533160168632", fontcolor="0 .2 0.8961533160168632", style=bold, label="0.0013" ];
"R152_D131" -> "L72_M156" [color="0 .2 0.8878332236165412", fontcolor="0 .2 0.8878332236165412", style=bold, label="0.0042" ];
"S149_T68" -> "L72_M156" [color="0 .2 0.8934512923095126", fontcolor="0 .2 0.8934512923095126", style=bold, label="0.0023" ];
"C386_F390" -> "L72_T68" [color="0 .2 0.8937877406265108", fontcolor="0 .2 0.8937877406265108", style=bold, label="0.0022" ];
"I384_P389" -> "L72_T68" [color="0 .2 0.8924841976218553", fontcolor="0 .2 0.8924841976218553", style=bold, label="0.0026" ];
"R152_D131" -> "L72_V153" [color="0 .2 0.8569192573169653", fontcolor="0 .2 0.8569192573169653", style=bold, label="0.0150" ];
"S149_T68" -> "L72_V153" [color="0 .2 0.8756509027741465", fontcolor="0 .2 0.8756509027741465", style=bold, label="0.0085" ];
"Y71_V153" -> "L72_V153" [color="0 .2 0.8863921034844833", fontcolor="0 .2 0.8863921034844833", style=bold, label="0.0047" ];
"A79_S121" -> "L76_S121" [color="0 .2 0.8954426492397788", fontcolor="0 .2 0.8954426492397788", style=bold, label="0.0016" ];
"L72_T68" -> "L76_S121" [color="0 .2 0.8861814790425541", fontcolor="0 .2 0.8861814790425541", style=bold, label="0.0048" ];
"I384_P389" -> "L76_Y427" [color="0 .2 0.851477442741071", fontcolor="0 .2 0.851477442741071", style=bold, label="0.0169" ];
"L125_Y427" -> "L76_Y427" [color="0 .2 0.8629254044219687", fontcolor="0 .2 0.8629254044219687", style=bold, label="0.0129" ];
"N423_D80" -> "L76_Y427" [color="0 .2 0.783893044133629", fontcolor="0 .2 0.783893044133629", style=bold, label="0.0405" ];
"N423_I426" -> "L76_Y427" [color="0 .2 0.7538974791219052", fontcolor="0 .2 0.7538974791219052", style=bold, label="0.0509" ];
"A84_V49" -> "L81_V53" [color="0 .2 0.8897704358546472", fontcolor="0 .2 0.8897704358546472", style=bold, label="0.0036" ];
"F50_V53" -> "L81_V53" [color="0 .2 0.8898637958778907", fontcolor="0 .2 0.8898637958778907", style=bold, label="0.0035" ];
"L86_M88" -> "L82_V87" [color="0 .2 0.8850086498014512", fontcolor="0 .2 0.8850086498014512", style=bold, label="0.0052" ];
"L86_V83" -> "L82_V87" [color="0 .2 0.8841364513835605", fontcolor="0 .2 0.8841364513835605", style=bold, label="0.0055" ];
"R152_D131" -> "L82_V87" [color="0 .2 0.8990668255427002", fontcolor="0 .2 0.8990668255427002", style=bold, label="0.0003" ];
"A120_W161" -> "L82_W161" [color="0 .2 0.8958219834751582", fontcolor="0 .2 0.8958219834751582", style=bold, label="0.0015" ];
"A135_Y142" -> "L82_W161" [color="0 .2 0.8986543169442365", fontcolor="0 .2 0.8986543169442365", style=bold, label="0.0005" ];
"L86_M88" -> "L82_W161" [color="0 .2 0.8872157896515938", fontcolor="0 .2 0.8872157896515938", style=bold, label="0.0045" ];
"A178_N176" -> "L86_M88" [color="0 .2 0.889669623514446", fontcolor="0 .2 0.889669623514446", style=bold, label="0.0036" ];
"G416_S420" -> "L86_M88" [color="0 .2 0.8533738562651081", fontcolor="0 .2 0.8533738562651081", style=bold, label="0.0163" ];
"I215_K218" -> "L86_M88" [color="0 .2 0.8487926008197592", fontcolor="0 .2 0.8487926008197592", style=bold, label="0.0179" ];
"I384_P389" -> "L86_M88" [color="0 .2 0.8624572584471001", fontcolor="0 .2 0.8624572584471001", style=bold, label="0.0131" ];
"N431_Y427" -> "L86_M88" [color="0 .2 0.8356418086138575", fontcolor="0 .2 0.8356418086138575", style=bold, label="0.0224" ];
"K101_Y93" -> "L86_P89" [color="0 .2 0.8947225103641554", fontcolor="0 .2 0.8947225103641554", style=bold, label="0.0018" ];
"L86_M88" -> "L86_P89" [color="0 .2 -0.09999999999999998", fontcolor="0 .2 -0.09999999999999998", style=bold, label="0.3487" ];
"A84_L86" -> "L86_V83" [color="0 .2 0.8207341861681123", fontcolor="0 .2 0.8207341861681123", style=bold, label="0.0276" ];
"D80_I48" -> "L86_V83" [color="0 .2 0.8997056440930974", fontcolor="0 .2 0.8997056440930974", style=bold, label="0.0001" ];
"N423_D80" -> "L86_V83" [color="0 .2 0.8965543012706485", fontcolor="0 .2 0.8965543012706485", style=bold, label="0.0012" ];
"F102_Y93" -> "L94_F110" [color="0 .2 0.8930624388996792", fontcolor="0 .2 0.8930624388996792", style=bold, label="0.0024" ];
"F110_V87" -> "L94_F110" [color="0 .2 0.8852042478905244", fontcolor="0 .2 0.8852042478905244", style=bold, label="0.0052" ];
"X106_W100" -> "L94_F110" [color="0 .2 0.8879221221434449", fontcolor="0 .2 0.8879221221434449", style=bold, label="0.0042" ];
"K101_Y93" -> "L94_V97" [color="0 .2 0.8637522186936505", fontcolor="0 .2 0.8637522186936505", style=bold, label="0.0126" ];
"L86_M88" -> "L94_V97" [color="0 .2 0.8792210248920619", fontcolor="0 .2 0.8792210248920619", style=bold, label="0.0072" ];
"Q180_W100" -> "L94_V97" [color="0 .2 0.8993952299906971", fontcolor="0 .2 0.8993952299906971", style=bold, label="0.0002" ];
"E95_G98" -> "L94_W100" [color="0 .2 0.882483515210684", fontcolor="0 .2 0.882483515210684", style=bold, label="0.0061" ];
"E95_V97" -> "L94_W100" [color="0 .2 0.8979824857150532", fontcolor="0 .2 0.8979824857150532", style=bold, label="0.0007" ];
"K101_Y93" -> "L94_W100" [color="0 .2 0.8924804406971282", fontcolor="0 .2 0.8924804406971282", style=bold, label="0.0026" ];
"L123_S164" -> "M116_F165" [color="0 .2 0.8890412041083241", fontcolor="0 .2 0.8890412041083241", style=bold, label="0.0038" ];
"M116_S164" -> "M116_F165" [color="0 .2 0.8283797777264155", fontcolor="0 .2 0.8283797777264155", style=bold, label="0.0250" ];
"A120_V160" -> "M116_S164" [color="0 .2 0.8936243256002044", fontcolor="0 .2 0.8936243256002044", style=bold, label="0.0022" ];
"S164_T119" -> "M116_S164" [color="0 .2 0.8925679702122236", fontcolor="0 .2 0.8925679702122236", style=bold, label="0.0026" ];
"L172_S168" -> "M116_S168" [color="0 .2 0.8969600685881249", fontcolor="0 .2 0.8969600685881249", style=bold, label="0.0011" ];
"D80_I48" -> "M117_V83" [color="0 .2 0.889489198576694", fontcolor="0 .2 0.889489198576694", style=bold, label="0.0037" ];
"N423_D80" -> "M117_V83" [color="0 .2 0.8931084436665161", fontcolor="0 .2 0.8931084436665161", style=bold, label="0.0024" ];
"A79_M117" -> "M117_V87" [color="0 .2 0.8983883121989118", fontcolor="0 .2 0.8983883121989118", style=bold, label="0.0006" ];
"L82_W161" -> "M117_V87" [color="0 .2 0.8838594514896264", fontcolor="0 .2 0.8838594514896264", style=bold, label="0.0056" ];
"M117_V87" -> "M117_W161" [color="0 .2 0.82018821726918", fontcolor="0 .2 0.82018821726918", style=bold, label="0.0278" ];
"N176_D108" -> "M117_W161" [color="0 .2 0.8901372669801597", fontcolor="0 .2 0.8901372669801597", style=bold, label="0.0034" ];
"A137_T134" -> "M138_V136" [color="0 .2 0.8978414728632104", fontcolor="0 .2 0.8978414728632104", style=bold, label="0.0008" ];
"R152_L141" -> "M138_V136" [color="0 .2 0.8571418520219608", fontcolor="0 .2 0.8571418520219608", style=bold, label="0.0149" ];
"T68_Y142" -> "M138_V136" [color="0 .2 0.8999542822765926", fontcolor="0 .2 0.8999542822765926", style=bold, label="0.0000" ];
"A135_A137" -> "M138_Y133" [color="0 .2 0.8998671517146312", fontcolor="0 .2 0.8998671517146312", style=bold, label="0.0000" ];
"A137_T134" -> "M138_Y133" [color="0 .2 0.849718984663912", fontcolor="0 .2 0.849718984663912", style=bold, label="0.0175" ];
"M138_V136" -> "M138_Y133" [color="0 .2 0.8628056061836136", fontcolor="0 .2 0.8628056061836136", style=bold, label="0.0130" ];
"R152_L141" -> "M138_Y133" [color="0 .2 0.8975289339217133", fontcolor="0 .2 0.8975289339217133", style=bold, label="0.0009" ];
"A135_Y142" -> "M138_Y142" [color="0 .2 0.8312914848296363", fontcolor="0 .2 0.8312914848296363", style=bold, label="0.0240" ];
"G144_M140" -> "M138_Y142" [color="0 .2 0.8089623831194968", fontcolor="0 .2 0.8089623831194968", style=bold, label="0.0317" ];
"L141_M138" -> "M138_Y142" [color="0 .2 0.8813230498904701", fontcolor="0 .2 0.8813230498904701", style=bold, label="0.0065" ];
"P139_Y142" -> "M138_Y142" [color="0 .2 0.733982959749904", fontcolor="0 .2 0.733982959749904", style=bold, label="0.0579" ];
"A135_Y142" -> "M140_Y142" [color="0 .2 0.8837152168424482", fontcolor="0 .2 0.8837152168424482", style=bold, label="0.0057" ];
"G144_M140" -> "M140_Y142" [color="0 .2 0.8921724472561476", fontcolor="0 .2 0.8921724472561476", style=bold, label="0.0027" ];
"M138_Y142" -> "M140_Y142" [color="0 .2 0.8987941091986004", fontcolor="0 .2 0.8987941091986004", style=bold, label="0.0004" ];
"P139_Y142" -> "M140_Y142" [color="0 .2 0.831289925285218", fontcolor="0 .2 0.831289925285218", style=bold, label="0.0240" ];
"D114_Y417" -> "M88_W414" [color="0 .2 0.8795667335714409", fontcolor="0 .2 0.8795667335714409", style=bold, label="0.0071" ];
"W414_V91" -> "M88_W414" [color="0 .2 0.8759062357871689", fontcolor="0 .2 0.8759062357871689", style=bold, label="0.0084" ];
"Y417_V83" -> "M88_W414" [color="0 .2 0.8821394430377827", fontcolor="0 .2 0.8821394430377827", style=bold, label="0.0062" ];
"D114_Y417" -> "M88_Y417" [color="0 .2 0.8041603610656965", fontcolor="0 .2 0.8041603610656965", style=bold, label="0.0334" ];
"Y417_V83" -> "M88_Y417" [color="0 .2 0.8971522482077902", fontcolor="0 .2 0.8971522482077902", style=bold, label="0.0010" ];
"A120_V160" -> "N124_L72" [color="0 .2 0.8751912987965723", fontcolor="0 .2 0.8751912987965723", style=bold, label="0.0086" ];
"D131_L72" -> "N124_L72" [color="0 .2 0.8407040831879611", fontcolor="0 .2 0.8407040831879611", style=bold, label="0.0207" ];
"N124_V160" -> "N124_L72" [color="0 .2 0.8846837093095282", fontcolor="0 .2 0.8846837093095282", style=bold, label="0.0053" ];
"A120_V160" -> "N124_S121" [color="0 .2 0.8805168661266639", fontcolor="0 .2 0.8805168661266639", style=bold, label="0.0068" ];
"I385_W387" -> "N124_S121" [color="0 .2 0.8990820933345826", fontcolor="0 .2 0.8990820933345826", style=bold, label="0.0003" ];
"I128_L76" -> "N124_V160" [color="0 .2 0.8931876470218552", fontcolor="0 .2 0.8931876470218552", style=bold, label="0.0024" ];
"L163_V160" -> "N124_V160" [color="0 .2 0.8859498655839746", fontcolor="0 .2 0.8859498655839746", style=bold, label="0.0049" ];
"I128_L76" -> "N124_W161" [color="0 .2 0.8948113855339731", fontcolor="0 .2 0.8948113855339731", style=bold, label="0.0018" ];
"N124_L72" -> "N124_W161" [color="0 .2 0.8776061722370042", fontcolor="0 .2 0.8776061722370042", style=bold, label="0.0078" ];
"G144_L141" -> "N143_L141" [color="0 .2 0.8128675866778896", fontcolor="0 .2 0.8128675866778896", style=bold, label="0.0304" ];
"I384_P389" -> "N143_L141" [color="0 .2 0.8957456030291563", fontcolor="0 .2 0.8957456030291563", style=bold, label="0.0015" ];
"M138_Y142" -> "N143_L141" [color="0 .2 0.8938585403055463", fontcolor="0 .2 0.8938585403055463", style=bold, label="0.0021" ];
"R146_Q66" -> "N143_L141" [color="0 .2 0.880796939732424", fontcolor="0 .2 0.880796939732424", style=bold, label="0.0067" ];
"A135_Y142" -> "N143_T145" [color="0 .2 0.8834820258349557", fontcolor="0 .2 0.8834820258349557", style=bold, label="0.0058" ];
"A178_Q180" -> "N143_T145" [color="0 .2 0.8936634126929006", fontcolor="0 .2 0.8936634126929006", style=bold, label="0.0022" ];
"R146_N143" -> "N143_T145" [color="0 .2 0.8632906202185731", fontcolor="0 .2 0.8632906202185731", style=bold, label="0.0128" ];
"A135_Y142" -> "N143_T67" [color="0 .2 0.8281175089982982", fontcolor="0 .2 0.8281175089982982", style=bold, label="0.0251" ];
"G144_L141" -> "N143_T67" [color="0 .2 0.883374117171346", fontcolor="0 .2 0.883374117171346", style=bold, label="0.0058" ];
"L141_P139" -> "N143_T67" [color="0 .2 0.8374036205571561", fontcolor="0 .2 0.8374036205571561", style=bold, label="0.0218" ];
"N187_I185" -> "N143_T67" [color="0 .2 0.8907193538923566", fontcolor="0 .2 0.8907193538923566", style=bold, label="0.0032" ];
"A186_N177" -> "N176_D108" [color="0 .2 0.7630357317259205", fontcolor="0 .2 0.7630357317259205", style=bold, label="0.0478" ];
"F173_F175" -> "N176_D108" [color="0 .2 0.8666731901445671", fontcolor="0 .2 0.8666731901445671", style=bold, label="0.0116" ];
"N176_N187" -> "N176_D108" [color="0 .2 0.7174500515118525", fontcolor="0 .2 0.7174500515118525", style=bold, label="0.0636" ];
"N187_F175" -> "N176_D108" [color="0 .2 0.7954206431810852", fontcolor="0 .2 0.7954206431810852", style=bold, label="0.0365" ];
"R104_Q180" -> "N176_D108" [color="0 .2 0.8584486620079383", fontcolor="0 .2 0.8584486620079383", style=bold, label="0.0145" ];
"A186_N177" -> "N176_I185" [color="0 .2 0.8717271111422514", fontcolor="0 .2 0.8717271111422514", style=bold, label="0.0099" ];
"D179_E182" -> "N176_I185" [color="0 .2 0.8738191889408681", fontcolor="0 .2 0.8738191889408681", style=bold, label="0.0091" ];
"N176_D108" -> "N176_I185" [color="0 .2 0.8228162529421899", fontcolor="0 .2 0.8228162529421899", style=bold, label="0.0269" ];
"N177_N187" -> "N176_I185" [color="0 .2 0.836500345401867", fontcolor="0 .2 0.836500345401867", style=bold, label="0.0221" ];
"N187_F175" -> "N176_I185" [color="0 .2 0.7738288053481932", fontcolor="0 .2 0.7738288053481932", style=bold, label="0.0440" ];
"A186_N177" -> "N176_N187" [color="0 .2 0.829208258009141", fontcolor="0 .2 0.829208258009141", style=bold, label="0.0247" ];
"K368_K371" -> "N176_N187" [color="0 .2 0.8463390815371783", fontcolor="0 .2 0.8463390815371783", style=bold, label="0.0187" ];
"N177_N187" -> "N176_N187" [color="0 .2 0.8474227379771295", fontcolor="0 .2 0.8474227379771295", style=bold, label="0.0183" ];
"N181_W100" -> "N176_N187" [color="0 .2 0.8752395560144425", fontcolor="0 .2 0.8752395560144425", style=bold, label="0.0086" ];
"N187_I185" -> "N176_N187" [color="0 .2 0.48189290329459783", fontcolor="0 .2 0.48189290329459783", style=bold, label="0.1458" ];
"D179_E182" -> "N177_D179" [color="0 .2 0.8789499180034893", fontcolor="0 .2 0.8789499180034893", style=bold, label="0.0073" ];
"E369_T373" -> "N177_D179" [color="0 .2 0.8969099243009974", fontcolor="0 .2 0.8969099243009974", style=bold, label="0.0011" ];
"K218_Y214" -> "N177_D179" [color="0 .2 0.8641723148097771", fontcolor="0 .2 0.8641723148097771", style=bold, label="0.0125" ];
"Q180_E182" -> "N177_D179" [color="0 .2 0.8616738212926204", fontcolor="0 .2 0.8616738212926204", style=bold, label="0.0134" ];
"R152_D131" -> "N177_D179" [color="0 .2 0.8973087272147046", fontcolor="0 .2 0.8973087272147046", style=bold, label="0.0009" ];
"A186_N177" -> "N177_F175" [color="0 .2 0.8631192540209274", fontcolor="0 .2 0.8631192540209274", style=bold, label="0.0129" ];
"F173_F175" -> "N177_F175" [color="0 .2 0.877278376707357", fontcolor="0 .2 0.877278376707357", style=bold, label="0.0079" ];
"N187_F175" -> "N177_F175" [color="0 .2 0.8468783341855929", fontcolor="0 .2 0.8468783341855929", style=bold, label="0.0185" ];
"N187_I185" -> "N177_F175" [color="0 .2 0.8426896540658364", fontcolor="0 .2 0.8426896540658364", style=bold, label="0.0200" ];
"A178_N176" -> "N177_N187" [color="0 .2 0.8118398408519508", fontcolor="0 .2 0.8118398408519508", style=bold, label="0.0307" ];
"A186_N177" -> "N177_N187" [color="0 .2 0.7943121074134695", fontcolor="0 .2 0.7943121074134695", style=bold, label="0.0368" ];
"D179_E182" -> "N177_N187" [color="0 .2 0.810337638853919", fontcolor="0 .2 0.810337638853919", style=bold, label="0.0313" ];
"E369_T373" -> "N177_N187" [color="0 .2 0.8840053998462225", fontcolor="0 .2 0.8840053998462225", style=bold, label="0.0056" ];
"R152_D131" -> "N177_N187" [color="0 .2 0.8431476721134624", fontcolor="0 .2 0.8431476721134624", style=bold, label="0.0198" ];
"A178_N176" -> "N181_W100" [color="0 .2 0.8573737046949309", fontcolor="0 .2 0.8573737046949309", style=bold, label="0.0149" ];
"A178_Q180" -> "N181_W100" [color="0 .2 0.8795363375307538", fontcolor="0 .2 0.8795363375307538", style=bold, label="0.0071" ];
"D179_E182" -> "N181_W100" [color="0 .2 0.8160959176440965", fontcolor="0 .2 0.8160959176440965", style=bold, label="0.0293" ];
"N431_Y427" -> "N181_W100" [color="0 .2 0.8898292649780775", fontcolor="0 .2 0.8898292649780775", style=bold, label="0.0035" ];
"R132_T69" -> "N181_W100" [color="0 .2 0.888879424566741", fontcolor="0 .2 0.888879424566741", style=bold, label="0.0039" ];
"R152_D131" -> "N181_W100" [color="0 .2 0.8860493677568823", fontcolor="0 .2 0.8860493677568823", style=bold, label="0.0049" ];
"A178_N176" -> "N187_F175" [color="0 .2 0.5759651409504818", fontcolor="0 .2 0.5759651409504818", style=bold, label="0.1130" ];
"A178_Q180" -> "N187_F175" [color="0 .2 0.8485880988704099", fontcolor="0 .2 0.8485880988704099", style=bold, label="0.0179" ];
"A186_N177" -> "N187_F175" [color="0 .2 0.8032688296841777", fontcolor="0 .2 0.8032688296841777", style=bold, label="0.0337" ];
"I384_P389" -> "N187_F175" [color="0 .2 0.8375934122184289", fontcolor="0 .2 0.8375934122184289", style=bold, label="0.0218" ];
"N431_Y427" -> "N187_F175" [color="0 .2 0.8929750294008109", fontcolor="0 .2 0.8929750294008109", style=bold, label="0.0024" ];
"A135_Y142" -> "N187_I185" [color="0 .2 0.8444080317813185", fontcolor="0 .2 0.8444080317813185", style=bold, label="0.0194" ];
"A186_N177" -> "N187_I185" [color="0 .2 0.8401866559143139", fontcolor="0 .2 0.8401866559143139", style=bold, label="0.0209" ];
"D114_Y417" -> "N187_I185" [color="0 .2 0.8563510419793017", fontcolor="0 .2 0.8563510419793017", style=bold, label="0.0152" ];
"D179_E182" -> "N187_I185" [color="0 .2 0.835320061783446", fontcolor="0 .2 0.835320061783446", style=bold, label="0.0226" ];
"L86_M88" -> "N187_I185" [color="0 .2 0.8864363982770136", fontcolor="0 .2 0.8864363982770136", style=bold, label="0.0047" ];
"R104_D179" -> "N187_I185" [color="0 .2 0.869779365102365", fontcolor="0 .2 0.869779365102365", style=bold, label="0.0105" ];
"C400_I398" -> "N397_C400" [color="0 .2 0.8124653728169551", fontcolor="0 .2 0.8124653728169551", style=bold, label="0.0305" ];
"G144_L141" -> "N397_C400" [color="0 .2 0.8894464125768408", fontcolor="0 .2 0.8894464125768408", style=bold, label="0.0037" ];
"N397_C402" -> "N397_C400" [color="0 .2 0.8349356487380639", fontcolor="0 .2 0.8349356487380639", style=bold, label="0.0227" ];
"N397_I404" -> "N397_C400" [color="0 .2 0.8956220908213649", fontcolor="0 .2 0.8956220908213649", style=bold, label="0.0015" ];
"N176_D108" -> "N397_C402" [color="0 .2 0.8779430404916324", fontcolor="0 .2 0.8779430404916324", style=bold, label="0.0077" ];
"N187_I185" -> "N397_C402" [color="0 .2 0.879690099544263", fontcolor="0 .2 0.879690099544263", style=bold, label="0.0071" ];
"N431_Y427" -> "N397_C402" [color="0 .2 0.8890078415325454", fontcolor="0 .2 0.8890078415325454", style=bold, label="0.0038" ];
"P405_Y409" -> "N397_C402" [color="0 .2 0.6034531803634173", fontcolor="0 .2 0.6034531803634173", style=bold, label="0.1034" ];
"Q180_W100" -> "N397_C402" [color="0 .2 0.899500034054108", fontcolor="0 .2 0.899500034054108", style=bold, label="0.0002" ];
"N143_T67" -> "N397_D401" [color="0 .2 0.8958406536348165", fontcolor="0 .2 0.8958406536348165", style=bold, label="0.0015" ];
"N397_C402" -> "N397_D401" [color="0 .2 0.4911511962589637", fontcolor="0 .2 0.4911511962589637", style=bold, label="0.1425" ];
"P405_Y409" -> "N397_D401" [color="0 .2 0.8885207209558549", fontcolor="0 .2 0.8885207209558549", style=bold, label="0.0040" ];
"G416_F412" -> "N397_I404" [color="0 .2 0.8905140005432172", fontcolor="0 .2 0.8905140005432172", style=bold, label="0.0033" ];
"N397_D401" -> "N397_I404" [color="0 .2 0.8761418140127218", fontcolor="0 .2 0.8761418140127218", style=bold, label="0.0083" ];
"P405_Y409" -> "N397_I404" [color="0 .2 0.8761537044484156", fontcolor="0 .2 0.8761537044484156", style=bold, label="0.0083" ];
"C402_I404" -> "N397_N403" [color="0 .2 0.8738165070955738", fontcolor="0 .2 0.8738165070955738", style=bold, label="0.0091" ];
"N397_C402" -> "N397_N403" [color="0 .2 0.8876492973914136", fontcolor="0 .2 0.8876492973914136", style=bold, label="0.0043" ];
"N397_I404" -> "N397_N403" [color="0 .2 0.853990010627493", fontcolor="0 .2 0.853990010627493", style=bold, label="0.0160" ];
"G416_W387" -> "N397_X394" [color="0 .2 0.8913366578577289", fontcolor="0 .2 0.8913366578577289", style=bold, label="0.0030" ];
"X394_S195" -> "N397_X394" [color="0 .2 0.8428278875897552", fontcolor="0 .2 0.8428278875897552", style=bold, label="0.0199" ];
"N397_C402" -> "N403_P405" [color="0 .2 0.8789154539598071", fontcolor="0 .2 0.8789154539598071", style=bold, label="0.0074" ];
"T393_Y409" -> "N403_P405" [color="0 .2 0.8831689488645513", fontcolor="0 .2 0.8831689488645513", style=bold, label="0.0059" ];
"D80_S121" -> "N419_L415" [color="0 .2 0.8259218009977122", fontcolor="0 .2 0.8259218009977122", style=bold, label="0.0258" ];
"I215_K218" -> "N419_L415" [color="0 .2 0.8872518954656086", fontcolor="0 .2 0.8872518954656086", style=bold, label="0.0044" ];
"I384_P389" -> "N419_L415" [color="0 .2 0.825953207473383", fontcolor="0 .2 0.825953207473383", style=bold, label="0.0258" ];
"N423_I426" -> "N419_L415" [color="0 .2 0.8888504947553798", fontcolor="0 .2 0.8888504947553798", style=bold, label="0.0039" ];
"D114_Y417" -> "N419_V382" [color="0 .2 0.8614743659462868", fontcolor="0 .2 0.8614743659462868", style=bold, label="0.0134" ];
"G416_S420" -> "N419_V382" [color="0 .2 0.8963360928838301", fontcolor="0 .2 0.8963360928838301", style=bold, label="0.0013" ];
"K218_Y214" -> "N419_V382" [color="0 .2 0.8860385739925593", fontcolor="0 .2 0.8860385739925593", style=bold, label="0.0049" ];
"D80_S121" -> "N419_W387" [color="0 .2 0.8565445004422831", fontcolor="0 .2 0.8565445004422831", style=bold, label="0.0152" ];
"G416_S420" -> "N419_W387" [color="0 .2 0.7985018250029674", fontcolor="0 .2 0.7985018250029674", style=bold, label="0.0354" ];
"P405_Y409" -> "N419_W387" [color="0 .2 0.8441453469933664", fontcolor="0 .2 0.8441453469933664", style=bold, label="0.0195" ];
"D114_Y417" -> "N423_D80" [color="0 .2 0.7067987759212246", fontcolor="0 .2 0.7067987759212246", style=bold, label="0.0674" ];
"D179_E182" -> "N423_D80" [color="0 .2 0.8053469989943932", fontcolor="0 .2 0.8053469989943932", style=bold, label="0.0330" ];
"G51_P424" -> "N423_D80" [color="0 .2 0.832767199490869", fontcolor="0 .2 0.832767199490869", style=bold, label="0.0234" ];
"L141_M138" -> "N423_D80" [color="0 .2 0.8734221887567353", fontcolor="0 .2 0.8734221887567353", style=bold, label="0.0093" ];
"N419_W387" -> "N423_D80" [color="0 .2 0.8676474063756715", fontcolor="0 .2 0.8676474063756715", style=bold, label="0.0113" ];
"F434_Y427" -> "N423_I426" [color="0 .2 0.8161447730328871", fontcolor="0 .2 0.8161447730328871", style=bold, label="0.0292" ];
"I215_K218" -> "N423_I426" [color="0 .2 0.8955757612219744", fontcolor="0 .2 0.8955757612219744", style=bold, label="0.0015" ];
"I385_W387" -> "N423_I426" [color="0 .2 0.8773526121219528", fontcolor="0 .2 0.8773526121219528", style=bold, label="0.0079" ];
"N431_Y427" -> "N423_I426" [color="0 .2 0.8315028222863888", fontcolor="0 .2 0.8315028222863888", style=bold, label="0.0239" ];
"D80_S121" -> "N423_L76" [color="0 .2 0.882439738663078", fontcolor="0 .2 0.882439738663078", style=bold, label="0.0061" ];
"I385_W387" -> "N423_L76" [color="0 .2 0.8990263495329186", fontcolor="0 .2 0.8990263495329186", style=bold, label="0.0003" ];
"N423_D80" -> "N423_L76" [color="0 .2 0.8766778524147635", fontcolor="0 .2 0.8766778524147635", style=bold, label="0.0081" ];
"N423_I426" -> "N423_L76" [color="0 .2 0.8069436213258153", fontcolor="0 .2 0.8069436213258153", style=bold, label="0.0324" ];
"A421_I425" -> "N423_S420" [color="0 .2 0.8764757014647999", fontcolor="0 .2 0.8764757014647999", style=bold, label="0.0082" ];
"D114_Y417" -> "N423_S420" [color="0 .2 0.857121311881577", fontcolor="0 .2 0.857121311881577", style=bold, label="0.0149" ];
"G416_S420" -> "N423_S420" [color="0 .2 0.7756350579291514", fontcolor="0 .2 0.7756350579291514", style=bold, label="0.0434" ];
"I384_P389" -> "N423_S420" [color="0 .2 0.8333434411429294", fontcolor="0 .2 0.8333434411429294", style=bold, label="0.0232" ];
"C386_F390" -> "N431_Y427" [color="0 .2 0.8576187748881872", fontcolor="0 .2 0.8576187748881872", style=bold, label="0.0148" ];
"L72_T68" -> "N431_Y427" [color="0 .2 0.8144318747265094", fontcolor="0 .2 0.8144318747265094", style=bold, label="0.0298" ];
"D114_Y417" -> "N52_D80" [color="0 .2 0.8979817058613756", fontcolor="0 .2 0.8979817058613756", style=bold, label="0.0007" ];
"G416_S420" -> "N52_D80" [color="0 .2 0.8897214901336227", fontcolor="0 .2 0.8897214901336227", style=bold, label="0.0036" ];
"C56_L81" -> "N52_L81" [color="0 .2 0.8477367909856621", fontcolor="0 .2 0.8477367909856621", style=bold, label="0.0182" ];
"D80_S121" -> "N52_L81" [color="0 .2 0.8993305427738746", fontcolor="0 .2 0.8993305427738746", style=bold, label="0.0002" ];
"N423_D80" -> "N52_L81" [color="0 .2 0.877168117558625", fontcolor="0 .2 0.877168117558625", style=bold, label="0.0080" ];
"F434_Y427" -> "N52_P424" [color="0 .2 0.8407161706459354", fontcolor="0 .2 0.8407161706459354", style=bold, label="0.0207" ];
"I384_P389" -> "N52_P424" [color="0 .2 0.8855095185947631", fontcolor="0 .2 0.8855095185947631", style=bold, label="0.0051" ];
"N423_D80" -> "N52_P424" [color="0 .2 0.8324257290115988", fontcolor="0 .2 0.8324257290115988", style=bold, label="0.0236" ];
"N423_S420" -> "N52_P424" [color="0 .2 0.8605230032080461", fontcolor="0 .2 0.8605230032080461", style=bold, label="0.0138" ];
"A421_L44" -> "N52_V49" [color="0 .2 0.8899361485452597", fontcolor="0 .2 0.8899361485452597", style=bold, label="0.0035" ];
"A84_I48" -> "N52_V49" [color="0 .2 0.8960149872294989", fontcolor="0 .2 0.8960149872294989", style=bold, label="0.0014" ];
"D114_Y417" -> "N52_V49" [color="0 .2 0.8929970803915469", fontcolor="0 .2 0.8929970803915469", style=bold, label="0.0024" ];
"A58_F434" -> "N70_F434" [color="0 .2 0.8979791509833867", fontcolor="0 .2 0.8979791509833867", style=bold, label="0.0007" ];
"A58_F438" -> "N70_F434" [color="0 .2 0.8938901321519143", fontcolor="0 .2 0.8938901321519143", style=bold, label="0.0021" ];
"F434_Y427" -> "N70_F434" [color="0 .2 0.8718141873637143", fontcolor="0 .2 0.8718141873637143", style=bold, label="0.0098" ];
"E62_V59" -> "N70_V59" [color="0 .2 0.8820863011266914", fontcolor="0 .2 0.8820863011266914", style=bold, label="0.0062" ];
"I73_V55" -> "N70_V59" [color="0 .2 0.8837715194106375", fontcolor="0 .2 0.8837715194106375", style=bold, label="0.0057" ];
"A135_Y142" -> "P139_Y142" [color="0 .2 0.8666244102260112", fontcolor="0 .2 0.8666244102260112", style=bold, label="0.0116" ];
"G144_M140" -> "P139_Y142" [color="0 .2 0.8553754978396589", fontcolor="0 .2 0.8553754978396589", style=bold, label="0.0156" ];
"L141_P139" -> "P139_Y142" [color="0 .2 0.728485160168041", fontcolor="0 .2 0.728485160168041", style=bold, label="0.0598" ];
"Q367_E369" -> "P139_Y142" [color="0 .2 0.8770719670910159", fontcolor="0 .2 0.8770719670910159", style=bold, label="0.0080" ];
"R132_T69" -> "P139_Y142" [color="0 .2 0.8980237222378531", fontcolor="0 .2 0.8980237222378531", style=bold, label="0.0007" ];
"D108_L171" -> "P170_T166" [color="0 .2 0.8895598974094734", fontcolor="0 .2 0.8895598974094734", style=bold, label="0.0036" ];
"L171_T112" -> "P170_T166" [color="0 .2 0.8837148033267085", fontcolor="0 .2 0.8837148033267085", style=bold, label="0.0057" ];
"N187_I185" -> "P170_T166" [color="0 .2 0.8843369678335687", fontcolor="0 .2 0.8843369678335687", style=bold, label="0.0055" ];
"S168_T112" -> "P170_T166" [color="0 .2 0.8738534204112705", fontcolor="0 .2 0.8738534204112705", style=bold, label="0.0091" ];
"N187_F175" -> "P188_V192" [color="0 .2 0.8870231728544462", fontcolor="0 .2 0.8870231728544462", style=bold, label="0.0045" ];
"N187_I185" -> "P188_V192" [color="0 .2 0.8748141414886278", fontcolor="0 .2 0.8748141414886278", style=bold, label="0.0088" ];
"I384_P389" -> "P202_S198" [color="0 .2 0.8978036365368954", fontcolor="0 .2 0.8978036365368954", style=bold, label="0.0008" ];
"N176_D108" -> "P202_S198" [color="0 .2 0.8874787676733226", fontcolor="0 .2 0.8874787676733226", style=bold, label="0.0044" ];
"N187_F175" -> "P202_S198" [color="0 .2 0.8933921902912648", fontcolor="0 .2 0.8933921902912648", style=bold, label="0.0023" ];
"A421_I425" -> "P405_Y409" [color="0 .2 0.8861532362983873", fontcolor="0 .2 0.8861532362983873", style=bold, label="0.0048" ];
"G416_F412" -> "P405_Y409" [color="0 .2 0.7493558902162291", fontcolor="0 .2 0.7493558902162291", style=bold, label="0.0525" ];
"I385_W387" -> "P405_Y409" [color="0 .2 0.8123945717773904", fontcolor="0 .2 0.8123945717773904", style=bold, label="0.0305" ];
"N423_I426" -> "P405_Y409" [color="0 .2 0.8909277897413053", fontcolor="0 .2 0.8909277897413053", style=bold, label="0.0032" ];
"G51_P424" -> "P424_V55" [color="0 .2 0.8602419188908926", fontcolor="0 .2 0.8602419188908926", style=bold, label="0.0139" ];
"N423_L76" -> "P424_V55" [color="0 .2 0.8969571740423463", fontcolor="0 .2 0.8969571740423463", style=bold, label="0.0011" ];
"N431_Y427" -> "P424_V55" [color="0 .2 0.8949862659706713", fontcolor="0 .2 0.8949862659706713", style=bold, label="0.0017" ];
"A84_I45" -> "P89_T85" [color="0 .2 0.8981163842558749", fontcolor="0 .2 0.8981163842558749", style=bold, label="0.0007" ];
"A84_L86" -> "P89_T85" [color="0 .2 0.8618424854253954", fontcolor="0 .2 0.8618424854253954", style=bold, label="0.0133" ];
"K101_Y93" -> "P89_T85" [color="0 .2 0.8981413906713225", fontcolor="0 .2 0.8981413906713225", style=bold, label="0.0006" ];
"A178_N176" -> "Q180_E182" [color="0 .2 0.8376012229082106", fontcolor="0 .2 0.8376012229082106", style=bold, label="0.0218" ];
"L86_M88" -> "Q180_E182" [color="0 .2 0.8962333085367079", fontcolor="0 .2 0.8962333085367079", style=bold, label="0.0013" ];
"P405_Y409" -> "Q180_E182" [color="0 .2 0.8662895948049713", fontcolor="0 .2 0.8662895948049713", style=bold, label="0.0118" ];
"R152_D131" -> "Q180_E182" [color="0 .2 0.8703277661753203", fontcolor="0 .2 0.8703277661753203", style=bold, label="0.0103" ];
"D114_Y417" -> "Q180_W100" [color="0 .2 0.8675185484777708", fontcolor="0 .2 0.8675185484777708", style=bold, label="0.0113" ];
"D179_E182" -> "Q180_W100" [color="0 .2 0.8271112597962067", fontcolor="0 .2 0.8271112597962067", style=bold, label="0.0254" ];
"N181_W100" -> "Q180_W100" [color="0 .2 0.6556096150601142", fontcolor="0 .2 0.6556096150601142", style=bold, label="0.0852" ];
"R152_D131" -> "Q180_W100" [color="0 .2 0.8509521987359799", fontcolor="0 .2 0.8509521987359799", style=bold, label="0.0171" ];
"A186_N177" -> "Q367_E369" [color="0 .2 0.8777372283643957", fontcolor="0 .2 0.8777372283643957", style=bold, label="0.0078" ];
"N187_F175" -> "Q367_E369" [color="0 .2 0.8904093088709014", fontcolor="0 .2 0.8904093088709014", style=bold, label="0.0033" ];
"P405_Y409" -> "Q367_E369" [color="0 .2 0.8798294743466677", fontcolor="0 .2 0.8798294743466677", style=bold, label="0.0070" ];
"Q180_W100" -> "Q367_E369" [color="0 .2 0.8534495070413851", fontcolor="0 .2 0.8534495070413851", style=bold, label="0.0162" ];
"R104_D179" -> "Q367_E369" [color="0 .2 0.8758436821419674", fontcolor="0 .2 0.8758436821419674", style=bold, label="0.0084" ];
"G416_W387" -> "Q374_F430" [color="0 .2 0.873992384431156", fontcolor="0 .2 0.873992384431156", style=bold, label="0.0091" ];
"I384_P389" -> "Q374_F430" [color="0 .2 0.8074693273393834", fontcolor="0 .2 0.8074693273393834", style=bold, label="0.0323" ];
"K218_Y214" -> "Q374_F430" [color="0 .2 0.8748754990823635", fontcolor="0 .2 0.8748754990823635", style=bold, label="0.0088" ];
"N187_F175" -> "Q374_F430" [color="0 .2 0.8537400572028655", fontcolor="0 .2 0.8537400572028655", style=bold, label="0.0161" ];
"A377_T373" -> "Q374_I378" [color="0 .2 0.8016978121851865", fontcolor="0 .2 0.8016978121851865", style=bold, label="0.0343" ];
"D179_E182" -> "Q374_I378" [color="0 .2 0.8814282874495196", fontcolor="0 .2 0.8814282874495196", style=bold, label="0.0065" ];
"G416_F412" -> "Q374_I378" [color="0 .2 0.896745365104106", fontcolor="0 .2 0.896745365104106", style=bold, label="0.0011" ];
"Q66_S60" -> "Q66_E62" [color="0 .2 0.8949683532177587", fontcolor="0 .2 0.8949683532177587", style=bold, label="0.0018" ];
"Q66_V59" -> "Q66_E62" [color="0 .2 0.5703552698627221", fontcolor="0 .2 0.5703552698627221", style=bold, label="0.1149" ];
"Q66_Y71" -> "Q66_E62" [color="0 .2 0.8898931597877899", fontcolor="0 .2 0.8898931597877899", style=bold, label="0.0035" ];
"L72_T68" -> "Q66_S60" [color="0 .2 0.8776071163638909", fontcolor="0 .2 0.8776071163638909", style=bold, label="0.0078" ];
"N431_Y427" -> "Q66_S60" [color="0 .2 0.8925538612741566", fontcolor="0 .2 0.8925538612741566", style=bold, label="0.0026" ];
"R146_Q66" -> "Q66_S60" [color="0 .2 0.8889410078371517", fontcolor="0 .2 0.8889410078371517", style=bold, label="0.0039" ];
"K150_Y147" -> "Q66_V59" [color="0 .2 0.8714273671703241", fontcolor="0 .2 0.8714273671703241", style=bold, label="0.0100" ];
"Q66_S60" -> "Q66_V59" [color="0 .2 0.8304532591504328", fontcolor="0 .2 0.8304532591504328", style=bold, label="0.0242" ];
"Q66_Y71" -> "Q66_V59" [color="0 .2 0.7326263973684213", fontcolor="0 .2 0.7326263973684213", style=bold, label="0.0584" ];
"E433_K436" -> "Q66_Y71" [color="0 .2 0.8530065087273098", fontcolor="0 .2 0.8530065087273098", style=bold, label="0.0164" ];
"K150_Y147" -> "Q66_Y71" [color="0 .2 0.8011111860693187", fontcolor="0 .2 0.8011111860693187", style=bold, label="0.0345" ];
"Q66_S60" -> "Q66_Y71" [color="0 .2 0.8802101860891609", fontcolor="0 .2 0.8802101860891609", style=bold, label="0.0069" ];
"S129_Y210" -> "Q66_Y71" [color="0 .2 0.8701720515226625", fontcolor="0 .2 0.8701720515226625", style=bold, label="0.0104" ];
"A178_Q180" -> "R104_D179" [color="0 .2 0.7868545895944488", fontcolor="0 .2 0.7868545895944488", style=bold, label="0.0394" ];
"D179_E182" -> "R104_D179" [color="0 .2 0.806753927776346", fontcolor="0 .2 0.806753927776346", style=bold, label="0.0325" ];
"N431_Y427" -> "R104_D179" [color="0 .2 0.8726507275224124", fontcolor="0 .2 0.8726507275224124", style=bold, label="0.0095" ];
"Q180_W100" -> "R104_D179" [color="0 .2 0.8881037138842841", fontcolor="0 .2 0.8881037138842841", style=bold, label="0.0041" ];
"R104_Q180" -> "R104_D179" [color="0 .2 0.7238538240562135", fontcolor="0 .2 0.7238538240562135", style=bold, label="0.0614" ];
"I215_K218" -> "R104_Q180" [color="0 .2 0.8718075947728785", fontcolor="0 .2 0.8718075947728785", style=bold, label="0.0098" ];
"L86_M88" -> "R104_Q180" [color="0 .2 0.870723786407366", fontcolor="0 .2 0.870723786407366", style=bold, label="0.0102" ];
"N431_Y427" -> "R104_Q180" [color="0 .2 0.850673618452399", fontcolor="0 .2 0.850673618452399", style=bold, label="0.0172" ];
"P405_Y409" -> "R104_Q180" [color="0 .2 0.886873753266291", fontcolor="0 .2 0.886873753266291", style=bold, label="0.0046" ];
"I384_P389" -> "R132_I213" [color="0 .2 0.8934430570900902", fontcolor="0 .2 0.8934430570900902", style=bold, label="0.0023" ];
"S129_V209" -> "R132_I213" [color="0 .2 0.880373483013866", fontcolor="0 .2 0.880373483013866", style=bold, label="0.0068" ];
"S129_Y210" -> "R132_I213" [color="0 .2 0.8853238363343191", fontcolor="0 .2 0.8853238363343191", style=bold, label="0.0051" ];
"I384_P389" -> "R132_L376" [color="0 .2 0.8324865166792026", fontcolor="0 .2 0.8324865166792026", style=bold, label="0.0235" ];
"L376_S129" -> "R132_L376" [color="0 .2 0.8819950376457415", fontcolor="0 .2 0.8819950376457415", style=bold, label="0.0063" ];
"S129_Y210" -> "R132_L376" [color="0 .2 0.8994143594182108", fontcolor="0 .2 0.8994143594182108", style=bold, label="0.0002" ];
"T373_Y214" -> "R132_L376" [color="0 .2 0.8777858778004871", fontcolor="0 .2 0.8777858778004871", style=bold, label="0.0077" ];
"L376_S129" -> "R132_S129" [color="0 .2 0.8942312484886131", fontcolor="0 .2 0.8942312484886131", style=bold, label="0.0020" ];
"R132_T69" -> "R132_S129" [color="0 .2 0.8852495874548365", fontcolor="0 .2 0.8852495874548365", style=bold, label="0.0051" ];
"Y210_V379" -> "R132_S129" [color="0 .2 0.8812619134641962", fontcolor="0 .2 0.8812619134641962", style=bold, label="0.0065" ];
"G416_S420" -> "R132_T69" [color="0 .2 0.8819640190580137", fontcolor="0 .2 0.8819640190580137", style=bold, label="0.0063" ];
"K218_Y214" -> "R132_T69" [color="0 .2 0.8069472982643944", fontcolor="0 .2 0.8069472982643944", style=bold, label="0.0324" ];
"L72_T68" -> "R132_T69" [color="0 .2 0.8877348745534211", fontcolor="0 .2 0.8877348745534211", style=bold, label="0.0043" ];
"N431_Y427" -> "R132_T69" [color="0 .2 0.8668444029713703", fontcolor="0 .2 0.8668444029713703", style=bold, label="0.0116" ];
"A135_M138" -> "R132_V136" [color="0 .2 0.8942979807616648", fontcolor="0 .2 0.8942979807616648", style=bold, label="0.0020" ];
"A186_P188" -> "R132_V136" [color="0 .2 0.8954609266300103", fontcolor="0 .2 0.8954609266300103", style=bold, label="0.0016" ];
"D80_S121" -> "R132_Y427" [color="0 .2 0.8800143931211144", fontcolor="0 .2 0.8800143931211144", style=bold, label="0.0070" ];
"E95_S410" -> "R132_Y427" [color="0 .2 0.8952559138520636", fontcolor="0 .2 0.8952559138520636", style=bold, label="0.0017" ];
"F434_Y427" -> "R132_Y427" [color="0 .2 0.8962920339587093", fontcolor="0 .2 0.8962920339587093", style=bold, label="0.0013" ];
"A135_Y142" -> "R146_G144" [color="0 .2 0.8725608425107045", fontcolor="0 .2 0.8725608425107045", style=bold, label="0.0096" ];
"N176_D108" -> "R146_G144" [color="0 .2 0.8447847255855658", fontcolor="0 .2 0.8447847255855658", style=bold, label="0.0193" ];
"R146_N143" -> "R146_G144" [color="0 .2 0.8512098952772217", fontcolor="0 .2 0.8512098952772217", style=bold, label="0.0170" ];
"R219_K222" -> "R146_G144" [color="0 .2 0.8928691565454124", fontcolor="0 .2 0.8928691565454124", style=bold, label="0.0025" ];
"G144_M140" -> "R146_N143" [color="0 .2 0.8928653866958614", fontcolor="0 .2 0.8928653866958614", style=bold, label="0.0025" ];
"N143_T67" -> "R146_N143" [color="0 .2 0.8989211862144368", fontcolor="0 .2 0.8989211862144368", style=bold, label="0.0004" ];
"N187_I185" -> "R146_N143" [color="0 .2 0.8654267456371896", fontcolor="0 .2 0.8654267456371896", style=bold, label="0.0121" ];
"S149_Y142" -> "R146_N143" [color="0 .2 0.8828723026062695", fontcolor="0 .2 0.8828723026062695", style=bold, label="0.0060" ];
"E369_T373" -> "R146_Q66" [color="0 .2 0.8512526698207414", fontcolor="0 .2 0.8512526698207414", style=bold, label="0.0170" ];
"I384_P389" -> "R146_Q66" [color="0 .2 0.825056915921358", fontcolor="0 .2 0.825056915921358", style=bold, label="0.0261" ];
"L141_P139" -> "R146_Q66" [color="0 .2 0.8760927539424093", fontcolor="0 .2 0.8760927539424093", style=bold, label="0.0083" ];
"N187_F175" -> "R146_Q66" [color="0 .2 0.8655268086588185", fontcolor="0 .2 0.8655268086588185", style=bold, label="0.0120" ];
"F203_F383" -> "R152_D131" [color="0 .2 0.8751675645424419", fontcolor="0 .2 0.8751675645424419", style=bold, label="0.0087" ];
"I384_P389" -> "R152_D131" [color="0 .2 0.8610179336100849", fontcolor="0 .2 0.8610179336100849", style=bold, label="0.0136" ];
"N431_Y427" -> "R152_D131" [color="0 .2 0.8905839608011771", fontcolor="0 .2 0.8905839608011771", style=bold, label="0.0033" ];
"G144_M140" -> "R152_L141" [color="0 .2 0.8519419323757688", fontcolor="0 .2 0.8519419323757688", style=bold, label="0.0168" ];
"K218_Y214" -> "R152_L141" [color="0 .2 0.868740574305683", fontcolor="0 .2 0.868740574305683", style=bold, label="0.0109" ];
"L141_M138" -> "R152_L141" [color="0 .2 0.846168033486428", fontcolor="0 .2 0.846168033486428", style=bold, label="0.0188" ];
"M138_Y142" -> "R152_L141" [color="0 .2 0.8824707961347509", fontcolor="0 .2 0.8824707961347509", style=bold, label="0.0061" ];
"N176_D108" -> "R152_L141" [color="0 .2 0.8816115843241787", fontcolor="0 .2 0.8816115843241787", style=bold, label="0.0064" ];
"N176_N187" -> "R152_S149" [color="0 .2 0.899439893285243", fontcolor="0 .2 0.899439893285243", style=bold, label="0.0002" ];
"S149_T68" -> "R152_S149" [color="0 .2 0.892874769575352", fontcolor="0 .2 0.892874769575352", style=bold, label="0.0025" ];
"I384_P389" -> "R152_T134" [color="0 .2 0.8919621797743806", fontcolor="0 .2 0.8919621797743806", style=bold, label="0.0028" ];
"N431_Y427" -> "R152_T134" [color="0 .2 0.8920458000370663", fontcolor="0 .2 0.8920458000370663", style=bold, label="0.0028" ];
"R152_D131" -> "R152_T134" [color="0 .2 0.7386629688573237", fontcolor="0 .2 0.7386629688573237", style=bold, label="0.0563" ];
"F175_P170" -> "R219_K222" [color="0 .2 0.8793233324402518", fontcolor="0 .2 0.8793233324402518", style=bold, label="0.0072" ];
"N177_D179" -> "R219_K222" [color="0 .2 0.8831514622823491", fontcolor="0 .2 0.8831514622823491", style=bold, label="0.0059" ];
"R104_Q180" -> "R219_K222" [color="0 .2 0.8607886647544641", fontcolor="0 .2 0.8607886647544641", style=bold, label="0.0137" ];
"S103_W100" -> "R219_K222" [color="0 .2 0.8825587170818852", fontcolor="0 .2 0.8825587170818852", style=bold, label="0.0061" ];
"K218_Y214" -> "R219_L217" [color="0 .2 0.8463221885398179", fontcolor="0 .2 0.8463221885398179", style=bold, label="0.0187" ];
"K368_K371" -> "R219_L217" [color="0 .2 0.8927343033596311", fontcolor="0 .2 0.8927343033596311", style=bold, label="0.0025" ];
"Q367_E369" -> "R219_L217" [color="0 .2 0.8861112537140139", fontcolor="0 .2 0.8861112537140139", style=bold, label="0.0048" ];
"R220_L217" -> "R219_L217" [color="0 .2 0.8688576631558241", fontcolor="0 .2 0.8688576631558241", style=bold, label="0.0109" ];
"R219_L217" -> "R219_R221" [color="0 .2 0.8901158264807649", fontcolor="0 .2 0.8901158264807649", style=bold, label="0.0034" ];
"R220_K218" -> "R219_R221" [color="0 .2 0.8935098480733183", fontcolor="0 .2 0.8935098480733183", style=bold, label="0.0023" ];
"R220_L217" -> "R219_R221" [color="0 .2 0.8843961478697937", fontcolor="0 .2 0.8843961478697937", style=bold, label="0.0054" ];
"S129_Y210" -> "R219_R221" [color="0 .2 0.8799262997469186", fontcolor="0 .2 0.8799262997469186", style=bold, label="0.0070" ];
"K218_Y214" -> "R220_K218" [color="0 .2 0.893358760071579", fontcolor="0 .2 0.893358760071579", style=bold, label="0.0023" ];
"R220_L217" -> "R220_K218" [color="0 .2 0.7664553384533792", fontcolor="0 .2 0.7664553384533792", style=bold, label="0.0466" ];
"R221_K218" -> "R220_K218" [color="0 .2 0.8766961075030227", fontcolor="0 .2 0.8766961075030227", style=bold, label="0.0081" ];
"R219_K222" -> "R220_K222" [color="0 .2 0.8186980839465896", fontcolor="0 .2 0.8186980839465896", style=bold, label="0.0283" ];
"R219_R221" -> "R220_K222" [color="0 .2 0.8882976779581049", fontcolor="0 .2 0.8882976779581049", style=bold, label="0.0041" ];
"R220_L217" -> "R220_K222" [color="0 .2 0.8861713197596811", fontcolor="0 .2 0.8861713197596811", style=bold, label="0.0048" ];
"D114_Y417" -> "R220_L217" [color="0 .2 0.8546201196207739", fontcolor="0 .2 0.8546201196207739", style=bold, label="0.0158" ];
"E369_T373" -> "R220_L217" [color="0 .2 0.8966008851455154", fontcolor="0 .2 0.8966008851455154", style=bold, label="0.0012" ];
"I385_W387" -> "R220_L217" [color="0 .2 0.8891832884041919", fontcolor="0 .2 0.8891832884041919", style=bold, label="0.0038" ];
"K218_Y214" -> "R220_L217" [color="0 .2 0.8780664565687405", fontcolor="0 .2 0.8780664565687405", style=bold, label="0.0076" ];
"N431_Y427" -> "R220_L217" [color="0 .2 0.8629438533564995", fontcolor="0 .2 0.8629438533564995", style=bold, label="0.0129" ];
"A178_N176" -> "R221_K218" [color="0 .2 0.8684055310759086", fontcolor="0 .2 0.8684055310759086", style=bold, label="0.0110" ];
"E369_T373" -> "R221_K218" [color="0 .2 0.8673581666727006", fontcolor="0 .2 0.8673581666727006", style=bold, label="0.0114" ];
"R152_D131" -> "R221_K218" [color="0 .2 0.884388549405111", fontcolor="0 .2 0.884388549405111", style=bold, label="0.0054" ];
"R220_L217" -> "R221_K218" [color="0 .2 0.8638951086691957", fontcolor="0 .2 0.8638951086691957", style=bold, label="0.0126" ];
"K218_Y214" -> "R435_F438" [color="0 .2 0.8977948059020872", fontcolor="0 .2 0.8977948059020872", style=bold, label="0.0008" ];
"P405_Y409" -> "R435_F438" [color="0 .2 0.8962174017957785", fontcolor="0 .2 0.8962174017957785", style=bold, label="0.0013" ];
"R435_L439" -> "R435_F438" [color="0 .2 0.8855658430095609", fontcolor="0 .2 0.8855658430095609", style=bold, label="0.0050" ];
"Q66_Y71" -> "R435_L439" [color="0 .2 0.8942451739226939", fontcolor="0 .2 0.8942451739226939", style=bold, label="0.0020" ];
"E62_S60" -> "R61_I441" [color="0 .2 0.8974847938166987", fontcolor="0 .2 0.8974847938166987", style=bold, label="0.0009" ];
"R61_K440" -> "R61_I441" [color="0 .2 0.8881746883207429", fontcolor="0 .2 0.8881746883207429", style=bold, label="0.0041" ];
"A437_L65" -> "R61_K440" [color="0 .2 0.8965802824465999", fontcolor="0 .2 0.8965802824465999", style=bold, label="0.0012" ];
"E62_S60" -> "R61_K440" [color="0 .2 0.8682122571914297", fontcolor="0 .2 0.8682122571914297", style=bold, label="0.0111" ];
"A437_L65" -> "R61_K63" [color="0 .2 0.8938832073273085", fontcolor="0 .2 0.8938832073273085", style=bold, label="0.0021" ];
"E62_S60" -> "R61_K63" [color="0 .2 0.8011294837860959", fontcolor="0 .2 0.8011294837860959", style=bold, label="0.0345" ];
"E62_S60" -> "R61_Q66" [color="0 .2 0.8548298815313486", fontcolor="0 .2 0.8548298815313486", style=bold, label="0.0157" ];
"Q66_S60" -> "R61_Q66" [color="0 .2 0.8706922506068963", fontcolor="0 .2 0.8706922506068963", style=bold, label="0.0102" ];
"K101_Y93" -> "S103_W100" [color="0 .2 0.8810582169562463", fontcolor="0 .2 0.8810582169562463", style=bold, label="0.0066" ];
"L86_M88" -> "S103_W100" [color="0 .2 0.8752078403514825", fontcolor="0 .2 0.8752078403514825", style=bold, label="0.0086" ];
"N181_W100" -> "S103_W100" [color="0 .2 0.897844697516268", fontcolor="0 .2 0.897844697516268", style=bold, label="0.0008" ];
"X106_W100" -> "S103_W100" [color="0 .2 0.7952611954537864", fontcolor="0 .2 0.7952611954537864", style=bold, label="0.0365" ];
"G416_S420" -> "S129_V209" [color="0 .2 0.8918677824615469", fontcolor="0 .2 0.8918677824615469", style=bold, label="0.0028" ];
"I384_P389" -> "S129_V209" [color="0 .2 0.8658725135382069", fontcolor="0 .2 0.8658725135382069", style=bold, label="0.0119" ];
"N397_C402" -> "S129_V209" [color="0 .2 0.8865052705330924", fontcolor="0 .2 0.8865052705330924", style=bold, label="0.0047" ];
"S129_Y210" -> "S129_V209" [color="0 .2 0.8945383382093928", fontcolor="0 .2 0.8945383382093928", style=bold, label="0.0019" ];
"A186_N177" -> "S129_Y210" [color="0 .2 0.8202513884916718", fontcolor="0 .2 0.8202513884916718", style=bold, label="0.0278" ];
"F173_F175" -> "S129_Y210" [color="0 .2 0.8876972854959674", fontcolor="0 .2 0.8876972854959674", style=bold, label="0.0043" ];
"K368_K371" -> "S129_Y210" [color="0 .2 0.8688082632922182", fontcolor="0 .2 0.8688082632922182", style=bold, label="0.0109" ];
"N187_F175" -> "S129_Y210" [color="0 .2 0.7766453763742676", fontcolor="0 .2 0.7766453763742676", style=bold, label="0.0430" ];
"Y210_V379" -> "S129_Y210" [color="0 .2 0.7904329447656643", fontcolor="0 .2 0.7904329447656643", style=bold, label="0.0382" ];
"G144_L141" -> "S149_T68" [color="0 .2 0.8821260263296168", fontcolor="0 .2 0.8821260263296168", style=bold, label="0.0062" ];
"R146_Q66" -> "S149_T68" [color="0 .2 0.8771192393437945", fontcolor="0 .2 0.8771192393437945", style=bold, label="0.0080" ];
"R152_D131" -> "S149_T68" [color="0 .2 0.8862664359854591", fontcolor="0 .2 0.8862664359854591", style=bold, label="0.0048" ];
"T373_Y214" -> "S149_T68" [color="0 .2 0.8845363201372355", fontcolor="0 .2 0.8845363201372355", style=bold, label="0.0054" ];
"G144_M140" -> "S149_Y142" [color="0 .2 0.8559062295963622", fontcolor="0 .2 0.8559062295963622", style=bold, label="0.0154" ];
"N143_L141" -> "S149_Y142" [color="0 .2 0.8649353773136812", fontcolor="0 .2 0.8649353773136812", style=bold, label="0.0122" ];
"R152_L141" -> "S149_Y142" [color="0 .2 0.8757686465057996", fontcolor="0 .2 0.8757686465057996", style=bold, label="0.0084" ];
"T68_Y142" -> "S149_Y142" [color="0 .2 0.8822860039635381", fontcolor="0 .2 0.8822860039635381", style=bold, label="0.0062" ];
"I157_Y71" -> "S158_W161" [color="0 .2 0.8890339701944581", fontcolor="0 .2 0.8890339701944581", style=bold, label="0.0038" ];
"I159_V162" -> "S158_W161" [color="0 .2 0.8927672648024593", fontcolor="0 .2 0.8927672648024593", style=bold, label="0.0025" ];
"I167_S194" -> "S164_T119" [color="0 .2 0.8955368241637977", fontcolor="0 .2 0.8955368241637977", style=bold, label="0.0016" ];
"I384_P389" -> "S164_T119" [color="0 .2 0.8876190524425518", fontcolor="0 .2 0.8876190524425518", style=bold, label="0.0043" ];
"S168_V115" -> "S164_T119" [color="0 .2 0.8998035105111077", fontcolor="0 .2 0.8998035105111077", style=bold, label="0.0001" ];
"A120_S164" -> "S164_W161" [color="0 .2 0.8948589703118329", fontcolor="0 .2 0.8948589703118329", style=bold, label="0.0018" ];
"L123_S164" -> "S164_W161" [color="0 .2 0.8912843418379232", fontcolor="0 .2 0.8912843418379232", style=bold, label="0.0030" ];
"K368_K371" -> "S168_T112" [color="0 .2 0.8948919462152058", fontcolor="0 .2 0.8948919462152058", style=bold, label="0.0018" ];
"L172_S168" -> "S168_T112" [color="0 .2 0.8397606035909684", fontcolor="0 .2 0.8397606035909684", style=bold, label="0.0210" ];
"L172_T112" -> "S168_T112" [color="0 .2 0.8755650037787451", fontcolor="0 .2 0.8755650037787451", style=bold, label="0.0085" ];
"A186_P188" -> "S168_V115" [color="0 .2 0.8952879435911338", fontcolor="0 .2 0.8952879435911338", style=bold, label="0.0016" ];
"D108_L171" -> "S168_V115" [color="0 .2 0.8791535125318835", fontcolor="0 .2 0.8791535125318835", style=bold, label="0.0073" ];
"L171_V111" -> "S168_V115" [color="0 .2 0.8904117019286434", fontcolor="0 .2 0.8904117019286434", style=bold, label="0.0033" ];
"L172_S168" -> "S168_V115" [color="0 .2 0.8969813068744225", fontcolor="0 .2 0.8969813068744225", style=bold, label="0.0011" ];
"A186_N177" -> "S194_V191" [color="0 .2 0.8914580977615826", fontcolor="0 .2 0.8914580977615826", style=bold, label="0.0030" ];
"F173_F175" -> "S195_S198" [color="0 .2 0.8955815186153226", fontcolor="0 .2 0.8955815186153226", style=bold, label="0.0015" ];
"N181_W100" -> "S195_S198" [color="0 .2 0.8705233249043429", fontcolor="0 .2 0.8705233249043429", style=bold, label="0.0103" ];
"N397_C402" -> "S195_S198" [color="0 .2 0.8930695655945559", fontcolor="0 .2 0.8930695655945559", style=bold, label="0.0024" ];
"I196_Y200" -> "S195_Y200" [color="0 .2 0.8975293716296442", fontcolor="0 .2 0.8975293716296442", style=bold, label="0.0009" ];
"L388_Y200" -> "S195_Y200" [color="0 .2 0.898304421314519", fontcolor="0 .2 0.898304421314519", style=bold, label="0.0006" ];
"S195_S198" -> "S195_Y200" [color="0 .2 0.8704909058104352", fontcolor="0 .2 0.8704909058104352", style=bold, label="0.0103" ];
"I122_P202" -> "S198_T119" [color="0 .2 0.8995134193577847", fontcolor="0 .2 0.8995134193577847", style=bold, label="0.0002" ];
"I122_S198" -> "S198_T119" [color="0 .2 0.8958319337054098", fontcolor="0 .2 0.8958319337054098", style=bold, label="0.0015" ];
"A79_S75" -> "S75_V78" [color="0 .2 0.8680292671006955", fontcolor="0 .2 0.8680292671006955", style=bold, label="0.0111" ];
"C56_V78" -> "S75_V78" [color="0 .2 0.8975629837837881", fontcolor="0 .2 0.8975629837837881", style=bold, label="0.0008" ];
"W161_V78" -> "S75_V78" [color="0 .2 0.8990524102711658", fontcolor="0 .2 0.8990524102711658", style=bold, label="0.0003" ];
"N187_F175" -> "T373_Y214" [color="0 .2 0.8783475617261279", fontcolor="0 .2 0.8783475617261279", style=bold, label="0.0075" ];
"Q367_E369" -> "T373_Y214" [color="0 .2 0.8837791931463654", fontcolor="0 .2 0.8837791931463654", style=bold, label="0.0057" ];
"R152_D131" -> "T373_Y214" [color="0 .2 0.8454512060929831", fontcolor="0 .2 0.8454512060929831", style=bold, label="0.0190" ];
"R220_L217" -> "T373_Y214" [color="0 .2 0.882177686684027", fontcolor="0 .2 0.882177686684027", style=bold, label="0.0062" ];
"C402_I404" -> "T393_Y409" [color="0 .2 0.8826133531322929", fontcolor="0 .2 0.8826133531322929", style=bold, label="0.0061" ];
"F390_T413" -> "T393_Y409" [color="0 .2 0.8805020670211728", fontcolor="0 .2 0.8805020670211728", style=bold, label="0.0068" ];
"P405_Y409" -> "T393_Y409" [color="0 .2 0.8740183120815928", fontcolor="0 .2 0.8740183120815928", style=bold, label="0.0091" ];
"X394_Y409" -> "T393_Y409" [color="0 .2 0.8264372829482891", fontcolor="0 .2 0.8264372829482891", style=bold, label="0.0256" ];
"E95_S410" -> "T413_Y417" [color="0 .2 0.8874635334248367", fontcolor="0 .2 0.8874635334248367", style=bold, label="0.0044" ];
"G416_F412" -> "T413_Y417" [color="0 .2 0.6828798159896851", fontcolor="0 .2 0.6828798159896851", style=bold, label="0.0757" ];
"D80_S121" -> "T428_V55" [color="0 .2 0.8737472590373268", fontcolor="0 .2 0.8737472590373268", style=bold, label="0.0092" ];
"F434_Y427" -> "T428_V55" [color="0 .2 0.8154773730237524", fontcolor="0 .2 0.8154773730237524", style=bold, label="0.0295" ];
"I384_P389" -> "T428_V55" [color="0 .2 0.8726543799178801", fontcolor="0 .2 0.8726543799178801", style=bold, label="0.0095" ];
"Q66_V59" -> "T428_V55" [color="0 .2 0.8955652894061115", fontcolor="0 .2 0.8955652894061115", style=bold, label="0.0015" ];
"A135_Y142" -> "T68_Y142" [color="0 .2 0.8035280573620136", fontcolor="0 .2 0.8035280573620136", style=bold, label="0.0336" ];
"L141_M138" -> "T68_Y142" [color="0 .2 0.8934858461905478", fontcolor="0 .2 0.8934858461905478", style=bold, label="0.0023" ];
"L141_T134" -> "T68_Y142" [color="0 .2 0.8726537441191025", fontcolor="0 .2 0.8726537441191025", style=bold, label="0.0095" ];
"N143_T67" -> "T68_Y142" [color="0 .2 0.8593074602289877", fontcolor="0 .2 0.8593074602289877", style=bold, label="0.0142" ];
"L86_M88" -> "T85_V49" [color="0 .2 0.8802025814630228", fontcolor="0 .2 0.8802025814630228", style=bold, label="0.0069" ];
"N423_D80" -> "T85_V49" [color="0 .2 0.8832673099111022", fontcolor="0 .2 0.8832673099111022", style=bold, label="0.0058" ];
"N431_Y427" -> "T85_V49" [color="0 .2 0.8926260888393436", fontcolor="0 .2 0.8926260888393436", style=bold, label="0.0026" ];
"L86_M88" -> "T85_V87" [color="0 .2 0.744942075940167", fontcolor="0 .2 0.744942075940167", style=bold, label="0.0541" ];
"L86_P89" -> "T85_V87" [color="0 .2 0.8724369190317285", fontcolor="0 .2 0.8724369190317285", style=bold, label="0.0096" ];
"I159_V162" -> "V160_V162" [color="0 .2 0.8905025286593367", fontcolor="0 .2 0.8905025286593367", style=bold, label="0.0033" ];
"L163_V160" -> "V160_V162" [color="0 .2 0.8767021616578329", fontcolor="0 .2 0.8767021616578329", style=bold, label="0.0081" ];
"G416_S420" -> "V382_V422" [color="0 .2 0.8353912134041899", fontcolor="0 .2 0.8353912134041899", style=bold, label="0.0225" ];
"I384_P389" -> "V382_V422" [color="0 .2 0.8547890765049525", fontcolor="0 .2 0.8547890765049525", style=bold, label="0.0158" ];
"N423_D80" -> "V382_V422" [color="0 .2 0.8857512608054798", fontcolor="0 .2 0.8857512608054798", style=bold, label="0.0050" ];
"A58_F434" -> "V55_V59" [color="0 .2 0.8988195070171078", fontcolor="0 .2 0.8988195070171078", style=bold, label="0.0004" ];
"A58_V55" -> "V55_V59" [color="0 .2 0.8925307506723595", fontcolor="0 .2 0.8925307506723595", style=bold, label="0.0026" ];
"C56_S60" -> "V55_V59" [color="0 .2 0.8794532918029645", fontcolor="0 .2 0.8794532918029645", style=bold, label="0.0072" ];
"A58_V55" -> "V55_V74" [color="0 .2 0.8874235278566459", fontcolor="0 .2 0.8874235278566459", style=bold, label="0.0044" ];
"A77_V55" -> "V55_V74" [color="0 .2 0.8925895459580342", fontcolor="0 .2 0.8925895459580342", style=bold, label="0.0026" ];
"F434_Y427" -> "W100_W90" [color="0 .2 0.8958750614565514", fontcolor="0 .2 0.8958750614565514", style=bold, label="0.0014" ];
"K101_Y93" -> "W100_W90" [color="0 .2 0.8688215537063245", fontcolor="0 .2 0.8688215537063245", style=bold, label="0.0109" ];
"N187_F175" -> "W100_W90" [color="0 .2 0.8935173445624397", fontcolor="0 .2 0.8935173445624397", style=bold, label="0.0023" ];
"N431_Y427" -> "W100_W90" [color="0 .2 0.8686003516214424", fontcolor="0 .2 0.8686003516214424", style=bold, label="0.0109" ];
"C56_V78" -> "W161_V78" [color="0 .2 0.8864036750715907", fontcolor="0 .2 0.8864036750715907", style=bold, label="0.0047" ];
"N423_D80" -> "W161_V78" [color="0 .2 0.8883348998532143", fontcolor="0 .2 0.8883348998532143", style=bold, label="0.0041" ];
"D114_Y417" -> "W414_V91" [color="0 .2 0.7510461388451544", fontcolor="0 .2 0.7510461388451544", style=bold, label="0.0519" ];
"E95_W414" -> "W414_V91" [color="0 .2 0.8604366897008757", fontcolor="0 .2 0.8604366897008757", style=bold, label="0.0138" ];
"G416_F412" -> "W414_V91" [color="0 .2 0.8822880855592061", fontcolor="0 .2 0.8822880855592061", style=bold, label="0.0062" ];
"W414_V92" -> "W414_V91" [color="0 .2 0.8462241788397713", fontcolor="0 .2 0.8462241788397713", style=bold, label="0.0187" ];
"E95_S410" -> "W414_V92" [color="0 .2 0.7842963229573023", fontcolor="0 .2 0.7842963229573023", style=bold, label="0.0403" ];
"N419_L415" -> "W414_V92" [color="0 .2 0.8721137896926254", fontcolor="0 .2 0.8721137896926254", style=bold, label="0.0097" ];
"R152_D131" -> "W414_V92" [color="0 .2 0.8974736379164182", fontcolor="0 .2 0.8974736379164182", style=bold, label="0.0009" ];
"I384_P389" -> "X106_W100" [color="0 .2 0.8803248214945597", fontcolor="0 .2 0.8803248214945597", style=bold, label="0.0069" ];
"K101_Y93" -> "X106_W100" [color="0 .2 0.8706659949925927", fontcolor="0 .2 0.8706659949925927", style=bold, label="0.0102" ];
"K368_K371" -> "X106_W100" [color="0 .2 0.8546508740871827", fontcolor="0 .2 0.8546508740871827", style=bold, label="0.0158" ];
"N431_Y427" -> "X106_W100" [color="0 .2 0.8582057743917526", fontcolor="0 .2 0.8582057743917526", style=bold, label="0.0146" ];
"N397_X394" -> "X394_I398" [color="0 .2 0.8807657900487954", fontcolor="0 .2 0.8807657900487954", style=bold, label="0.0067" ];
"X394_S195" -> "X394_I398" [color="0 .2 0.8922354878080149", fontcolor="0 .2 0.8922354878080149", style=bold, label="0.0027" ];
"G416_W387" -> "X394_S195" [color="0 .2 0.8565704746213418", fontcolor="0 .2 0.8565704746213418", style=bold, label="0.0151" ];
"I213_T373" -> "X394_S195" [color="0 .2 0.8857941435478489", fontcolor="0 .2 0.8857941435478489", style=bold, label="0.0050" ];
"I384_P389" -> "X394_S195" [color="0 .2 0.8946826352965059", fontcolor="0 .2 0.8946826352965059", style=bold, label="0.0019" ];
"A186_N177" -> "X394_V191" [color="0 .2 0.8963972412274605", fontcolor="0 .2 0.8963972412274605", style=bold, label="0.0013" ];
"I384_P389" -> "X394_V191" [color="0 .2 0.8484198561234508", fontcolor="0 .2 0.8484198561234508", style=bold, label="0.0180" ];
"N397_C402" -> "X394_V191" [color="0 .2 0.8403880239890689", fontcolor="0 .2 0.8403880239890689", style=bold, label="0.0208" ];
"X394_S195" -> "X394_V191" [color="0 .2 0.8872384382745622", fontcolor="0 .2 0.8872384382745622", style=bold, label="0.0044" ];
"F390_T413" -> "X394_Y409" [color="0 .2 0.8308540086186066", fontcolor="0 .2 0.8308540086186066", style=bold, label="0.0241" ];
"F390_Y409" -> "X394_Y409" [color="0 .2 0.8333217260409598", fontcolor="0 .2 0.8333217260409598", style=bold, label="0.0232" ];
"G416_T413" -> "X394_Y409" [color="0 .2 0.8890654022721749", fontcolor="0 .2 0.8890654022721749", style=bold, label="0.0038" ];
"P405_Y409" -> "X394_Y409" [color="0 .2 0.8291957352952541", fontcolor="0 .2 0.8291957352952541", style=bold, label="0.0247" ];
"F203_F383" -> "Y210_V379" [color="0 .2 0.869045809545561", fontcolor="0 .2 0.869045809545561", style=bold, label="0.0108" ];
"I384_P389" -> "Y210_V379" [color="0 .2 0.8578581244278046", fontcolor="0 .2 0.8578581244278046", style=bold, label="0.0147" ];
"I385_W387" -> "Y210_V379" [color="0 .2 0.8825758620333093", fontcolor="0 .2 0.8825758620333093", style=bold, label="0.0061" ];
"K218_Y214" -> "Y210_V379" [color="0 .2 0.8911519345198748", fontcolor="0 .2 0.8911519345198748", style=bold, label="0.0031" ];
"E95_S410" -> "Y417_V83" [color="0 .2 0.8927590224507557", fontcolor="0 .2 0.8927590224507557", style=bold, label="0.0025" ];
"E95_Y34" -> "Y417_V83" [color="0 .2 0.8792333409968781", fontcolor="0 .2 0.8792333409968781", style=bold, label="0.0072" ];
"I384_P389" -> "Y417_V83" [color="0 .2 0.8879452423839513", fontcolor="0 .2 0.8879452423839513", style=bold, label="0.0042" ];
"W414_V91" -> "Y417_V83" [color="0 .2 0.8510781770037465", fontcolor="0 .2 0.8510781770037465", style=bold, label="0.0171" ];
"D114_Y417" -> "Y417_V87" [color="0 .2 0.7422338638656673", fontcolor="0 .2 0.7422338638656673", style=bold, label="0.0550" ];
"W414_V91" -> "Y417_V87" [color="0 .2 0.8681826622251609", fontcolor="0 .2 0.8681826622251609", style=bold, label="0.0111" ];
"Y417_V83" -> "Y417_V87" [color="0 .2 0.8627340871039273", fontcolor="0 .2 0.8627340871039273", style=bold, label="0.0130" ];
"A421_Y417" -> "Y417_V91" [color="0 .2 0.8848236265662602", fontcolor="0 .2 0.8848236265662602", style=bold, label="0.0053" ];
"E95_W414" -> "Y417_V91" [color="0 .2 0.8927051041910204", fontcolor="0 .2 0.8927051041910204", style=bold, label="0.0025" ];
"N423_D80" -> "Y417_V91" [color="0 .2 0.8803326329101272", fontcolor="0 .2 0.8803326329101272", style=bold, label="0.0069" ];
"G416_W387" -> "Y71_V153" [color="0 .2 0.8992522004403823", fontcolor="0 .2 0.8992522004403823", style=bold, label="0.0003" ];
"L141_M138" -> "Y71_V153" [color="0 .2 0.876353241684479", fontcolor="0 .2 0.876353241684479", style=bold, label="0.0082" ];
"N431_Y427" -> "Y71_V153" [color="0 .2 0.896555142126498", fontcolor="0 .2 0.896555142126498", style=bold, label="0.0012" ];
"R152_D131" -> "Y71_V153" [color="0 .2 0.8863715319730031", fontcolor="0 .2 0.8863715319730031", style=bold, label="0.0048" ];
"Q66_Y71" -> "Y71_V59" [color="0 .2 0.8940769724441294", fontcolor="0 .2 0.8940769724441294", style=bold, label="0.0021" ];
"V55_V74" -> "Y71_V59" [color="0 .2 0.891219545803134", fontcolor="0 .2 0.891219545803134", style=bold, label="0.0031" ];
"I157_Y71" -> "Y71_V74" [color="0 .2 0.8881889319919811", fontcolor="0 .2 0.8881889319919811", style=bold, label="0.0041" ];
"L72_T68" -> "Y71_V74" [color="0 .2 0.8984267320086298", fontcolor="0 .2 0.8984267320086298", style=bold, label="0.0005" ];
"A178_Q180" -> "Y93_V96" [color="0 .2 0.897072448370642", fontcolor="0 .2 0.897072448370642", style=bold, label="0.0010" ];
"E95_Y34" -> "Y93_V96" [color="0 .2 0.8725106948386673", fontcolor="0 .2 0.8725106948386673", style=bold, label="0.0096" ];
}
