# Supplementary material for: Temporally resolved and interpretable machine learning model of GPCR conformational transition
Source: Nat Commun. 2025 Dec 6;17:257. doi: 10.1038/s41467-025-66958-4 (PMC12783649; doi:10.1038/s41467-025-66958-4)
Supplement: Supplementary file 3 — Supplementary Data 1 [file 41467_2025_66958_MOESM3_ESM.zip › universalgraphs/d3r.dot]

digraph G{
 ratio=fill;
 node [shape=box, style=rounded];
            edge [penwidth=1];
"A116_V157";
"A123_L67";
"A123_V157";
"A131_M134";
"A131_P135";
"A131_V133";
"A161_M112";
"A163_C166";
"A163_P167";
"A327_L215";
"A327_R128";
"A332_T328";
"A337_N375";
"A337_V340";
"A337_W342";
"A367_L371";
"A367_Y32";
"A377_A42";
"A377_I43";
"A377_L39";
"A377_Y373";
"A393_E57";
"A53_I397";
"A53_V50";
"A59_E389";
"A72_C51";
"A72_N47";
"A72_V50";
"A74_L71";
"A74_M113";
"A74_S70";
"A79_I43";
"A79_L81";
"A79_P84";
"A79_V44";
"C102_F98";
"C102_W96";
"C103_P178";
"C114_F346";
"C114_S196";
"C114_W342";
"C122_P200";
"C122_V203";
"C147_G143";
"C147_Q144";
"C147_T63";
"C166_F170";
"C181_I183";
"C341_F345";
"C341_G372";
"C341_L343";
"C341_L371";
"C341_P344";
"C355_T353";
"C358_L351";
"C37_I40";
"C37_L41";
"C51_L55";
"C51_L76";
"C51_V54";
"C51_V73";
"D104_L169";
"D127_L67";
"D127_T63";
"D127_Y138";
"D177_S99";
"D177_T179";
"D75_I43";
"D75_L71";
"E324_L215";
"E324_P321";
"E389_L60";
"E57_L55";
"E57_V54";
"E90_Y32";
"E90_Y36";
"F106_V82";
"F170_F172";
"F170_P167";
"F172_F188";
"F172_P167";
"F172_T174";
"F188_V107";
"F197_V194";
"F201_Y198";
"F338_Y208";
"F345_T369";
"F345_Y365";
"F346_S196";
"F346_Y198";
"F390_T384";
"F390_V50";
"F390_V54";
"F390_Y383";
"F394_P380";
"F98_W85";
"F98_Y88";
"G141_G143";
"G141_H137";
"G141_S145";
"G141_S146";
"G141_Y138";
"G143_S146";
"G171_L168";
"G171_L169";
"G171_P167";
"G176_P178";
"G176_T174";
"G202_L199";
"G202_L206";
"G372_S376";
"G372_T368";
"G46_P380";
"G48_F45";
"G94_T179";
"G94_V180";
"H137_H140";
"H137_T142";
"H140_T142";
"H140_V136";
"H140_Y138";
"H349_I183";
"H349_S193";
"H349_Y365";
"H354_I190";
"H354_L351";
"H354_P186";
"H359_S361";
"I118_F197";
"I118_F201";
"I118_F338";
"I124_L71";
"I124_M330";
"I124_T64";
"I190_P186";
"I211_S125";
"I211_V133";
"I223_K221";
"I339_P344";
"I382_M330";
"I40_V87";
"I43_L76";
"I43_S376";
"I43_Y373";
"K325_P321";
"K326_F386";
"K326_P321";
"K396_K56";
"L121_V334";
"L121_W342";
"L160_V157";
"L168_F170";
"L168_F172";
"L168_T108";
"L168_V164";
"L168_Y191";
"L169_S165";
"L169_V105";
"L199_V203";
"L322_K325";
"L322_K326";
"L335_Y208";
"L343_F346";
"L343_Y198";
"L347_Y198";
"L371_T368";
"L398_F45";
"L39_V374";
"L67_T63";
"L76_V44";
"L77_W158";
"L81_M83";
"L81_P84";
"L81_V78";
"L89_F106";
"L89_V95";
"M112_W158";
"M134_Y129";
"M330_Y383";
"M83_Y36";
"N120_L67";
"N173_D104";
"N173_G171";
"N173_T175";
"N185_F172";
"N185_I183";
"N185_V189";
"N352_C355";
"N352_H354";
"N352_V360";
"N352_Y365";
"N375_W342";
"N379_D75";
"N379_S376";
"N387_L60";
"N387_T384";
"N387_T385";
"N47_D75";
"N47_F45";
"N47_L76";
"N47_P380";
"N47_S376";
"N65_F390";
"N97_Y88";
"P135_V132";
"P135_V133";
"P135_Y138";
"P178_S99";
"P178_W96";
"P200_S196";
"P200_V194";
"P200_Y198";
"P362_V360";
"P380_S376";
"P84_T80";
"Q139_G141";
"Q139_P135";
"Q139_T142";
"Q144_T142";
"Q217_K221";
"Q329_K326";
"Q356_H354";
"Q356_T353";
"Q61_E57";
"Q61_L55";
"Q61_V54";
"R100_D177";
"R100_G176";
"R100_N173";
"R100_P178";
"R100_T175";
"R128_I211";
"R128_K326";
"R128_S125";
"R128_T64";
"R128_V331";
"R148_Q144";
"R218_E324";
"R218_I223";
"R218_K221";
"R218_P135";
"R218_R222";
"R218_V132";
"R218_V133";
"R218_V214";
"R219_E324";
"R219_I223";
"R219_K221";
"R219_K325";
"R219_L215";
"R219_R222";
"R219_T328";
"R220_I223";
"R220_K216";
"R220_Q217";
"R220_R222";
"R222_Q217";
"R323_P321";
"R323_Y138";
"R391_N387";
"R391_T384";
"R391_T385";
"R58_K56";
"R58_L55";
"S117_W342";
"S125_V207";
"S125_V334";
"S145_T142";
"S146_T142";
"S146_T63";
"S165_T108";
"S182_V180";
"S192_V195";
"S193_V350";
"S196_V111";
"S196_W342";
"S35_W370";
"S361_Y365";
"S366_Y36";
"S70_V73";
"S99_W96";
"T115_V195";
"T130_V133";
"T130_Y138";
"T142_Y138";
"T179_V95";
"T348_T368";
"T348_Y365";
"T369_Y36";
"T64_V68";
"T80_V44";
"T80_V82";
"T92_V95";
"V189_V350";
"V50_V54";
"V50_V68";
"V50_V69";
"W158_V73";
"W342_V340";
"W370_Y32";
"W370_Y36";
"W85_W96";
"W96_V180";
"W96_Y88";
"Y129_V207";
"Y191_V164";
"Y198_V194";
"Y36_Y373";
"Y373_V78";
"Y383_V50";
"Y66_V150";
"D127_T63" -> "A116_V157" [color="0 .2 0.8833258871144714", fontcolor="0 .2 0.8833258871144714", style=bold, label="0.0046" ];
"N120_L67" -> "A116_V157" [color="0 .2 0.7496735365468974", fontcolor="0 .2 0.7496735365468974", style=bold, label="0.0416" ];
"S35_W370" -> "A116_V157" [color="0 .2 0.8928579263120883", fontcolor="0 .2 0.8928579263120883", style=bold, label="0.0020" ];
"D127_T63" -> "A123_L67" [color="0 .2 0.7463480676224383", fontcolor="0 .2 0.7463480676224383", style=bold, label="0.0425" ];
"S146_T63" -> "A123_L67" [color="0 .2 0.893584212758963", fontcolor="0 .2 0.893584212758963", style=bold, label="0.0018" ];
"C114_S196" -> "A123_V157" [color="0 .2 0.8991015235707518", fontcolor="0 .2 0.8991015235707518", style=bold, label="0.0002" ];
"R128_T64" -> "A123_V157" [color="0 .2 0.8886264642997854", fontcolor="0 .2 0.8886264642997854", style=bold, label="0.0031" ];
"Y191_V164" -> "A123_V157" [color="0 .2 0.8808928597754667", fontcolor="0 .2 0.8808928597754667", style=bold, label="0.0053" ];
"A131_V133" -> "A131_M134" [color="0 .2 0.8275746458188654", fontcolor="0 .2 0.8275746458188654", style=bold, label="0.0201" ];
"G141_H137" -> "A131_M134" [color="0 .2 0.8586986410315883", fontcolor="0 .2 0.8586986410315883", style=bold, label="0.0114" ];
"G141_S146" -> "A131_M134" [color="0 .2 0.8839369309108054", fontcolor="0 .2 0.8839369309108054", style=bold, label="0.0044" ];
"Q139_P135" -> "A131_M134" [color="0 .2 0.8565620337448214", fontcolor="0 .2 0.8565620337448214", style=bold, label="0.0120" ];
"D127_Y138" -> "A131_P135" [color="0 .2 0.3700036541569881", fontcolor="0 .2 0.3700036541569881", style=bold, label="0.1467" ];
"P135_Y138" -> "A131_P135" [color="0 .2 0.8758005865289125", fontcolor="0 .2 0.8758005865289125", style=bold, label="0.0067" ];
"Q139_P135" -> "A131_P135" [color="0 .2 0.8271408400561543", fontcolor="0 .2 0.8271408400561543", style=bold, label="0.0202" ];
"R220_Q217" -> "A131_P135" [color="0 .2 0.8759809650371658", fontcolor="0 .2 0.8759809650371658", style=bold, label="0.0066" ];
"C341_F345" -> "A131_V133" [color="0 .2 0.8993315399753802", fontcolor="0 .2 0.8993315399753802", style=bold, label="0.0002" ];
"H354_P186" -> "A131_V133" [color="0 .2 0.8824697918948236", fontcolor="0 .2 0.8824697918948236", style=bold, label="0.0049" ];
"M134_Y129" -> "A131_V133" [color="0 .2 0.6761837873378587", fontcolor="0 .2 0.6761837873378587", style=bold, label="0.0620" ];
"A116_V157" -> "A161_M112" [color="0 .2 0.8884545814253657", fontcolor="0 .2 0.8884545814253657", style=bold, label="0.0032" ];
"A163_P167" -> "A163_C166" [color="0 .2 0.8652219649519198", fontcolor="0 .2 0.8652219649519198", style=bold, label="0.0096" ];
"L169_S165" -> "A163_C166" [color="0 .2 0.8845758124562746", fontcolor="0 .2 0.8845758124562746", style=bold, label="0.0043" ];
"Y191_V164" -> "A163_C166" [color="0 .2 0.8816357695192527", fontcolor="0 .2 0.8816357695192527", style=bold, label="0.0051" ];
"F170_F172" -> "A163_P167" [color="0 .2 0.8702648364310627", fontcolor="0 .2 0.8702648364310627", style=bold, label="0.0082" ];
"F188_V107" -> "A163_P167" [color="0 .2 0.8914034071088074", fontcolor="0 .2 0.8914034071088074", style=bold, label="0.0024" ];
"L168_T108" -> "A163_P167" [color="0 .2 0.8836340571969099", fontcolor="0 .2 0.8836340571969099", style=bold, label="0.0045" ];
"L168_V164" -> "A163_P167" [color="0 .2 0.8539523732449255", fontcolor="0 .2 0.8539523732449255", style=bold, label="0.0127" ];
"M134_Y129" -> "A327_L215" [color="0 .2 0.8640481083000695", fontcolor="0 .2 0.8640481083000695", style=bold, label="0.0100" ];
"R128_T64" -> "A327_L215" [color="0 .2 0.7872212311181217", fontcolor="0 .2 0.7872212311181217", style=bold, label="0.0312" ];
"T130_V133" -> "A327_L215" [color="0 .2 0.8658476458360399", fontcolor="0 .2 0.8658476458360399", style=bold, label="0.0095" ];
"A327_L215" -> "A327_R128" [color="0 .2 0.8777379099991068", fontcolor="0 .2 0.8777379099991068", style=bold, label="0.0062" ];
"R128_K326" -> "A327_R128" [color="0 .2 0.8841054699536469", fontcolor="0 .2 0.8841054699536469", style=bold, label="0.0044" ];
"R128_V331" -> "A327_R128" [color="0 .2 0.865741426935747", fontcolor="0 .2 0.865741426935747", style=bold, label="0.0095" ];
"C341_G372" -> "A332_T328" [color="0 .2 0.8943637525733349", fontcolor="0 .2 0.8943637525733349", style=bold, label="0.0016" ];
"A377_Y373" -> "A337_N375" [color="0 .2 0.8960150210005056", fontcolor="0 .2 0.8960150210005056", style=bold, label="0.0011" ];
"F345_T369" -> "A337_N375" [color="0 .2 0.8820990347283021", fontcolor="0 .2 0.8820990347283021", style=bold, label="0.0050" ];
"F345_Y365" -> "A337_N375" [color="0 .2 0.8898165379484447", fontcolor="0 .2 0.8898165379484447", style=bold, label="0.0028" ];
"C341_L343" -> "A337_V340" [color="0 .2 0.8423638643570777", fontcolor="0 .2 0.8423638643570777", style=bold, label="0.0160" ];
"P200_S196" -> "A337_V340" [color="0 .2 0.8779355710130513", fontcolor="0 .2 0.8779355710130513", style=bold, label="0.0061" ];
"S125_V334" -> "A337_V340" [color="0 .2 0.8368676152760588", fontcolor="0 .2 0.8368676152760588", style=bold, label="0.0175" ];
"A337_V340" -> "A337_W342" [color="0 .2 0.8095376944264325", fontcolor="0 .2 0.8095376944264325", style=bold, label="0.0250" ];
"L343_F346" -> "A337_W342" [color="0 .2 0.8908114396753949", fontcolor="0 .2 0.8908114396753949", style=bold, label="0.0025" ];
"C341_F345" -> "A367_L371" [color="0 .2 0.89434547872028", fontcolor="0 .2 0.89434547872028", style=bold, label="0.0016" ];
"G372_T368" -> "A367_L371" [color="0 .2 0.8437055251377795", fontcolor="0 .2 0.8437055251377795", style=bold, label="0.0156" ];
"C51_L55" -> "A367_Y32" [color="0 .2 0.8922802405069116", fontcolor="0 .2 0.8922802405069116", style=bold, label="0.0021" ];
"S35_W370" -> "A367_Y32" [color="0 .2 0.8580765262459209", fontcolor="0 .2 0.8580765262459209", style=bold, label="0.0116" ];
"S366_Y36" -> "A367_Y32" [color="0 .2 0.8120415551033852", fontcolor="0 .2 0.8120415551033852", style=bold, label="0.0244" ];
"D75_I43" -> "A377_A42" [color="0 .2 0.8964948879567624", fontcolor="0 .2 0.8964948879567624", style=bold, label="0.0010" ];
"N375_W342" -> "A377_A42" [color="0 .2 0.8855694686136055", fontcolor="0 .2 0.8855694686136055", style=bold, label="0.0040" ];
"N379_D75" -> "A377_A42" [color="0 .2 0.8987892495032616", fontcolor="0 .2 0.8987892495032616", style=bold, label="0.0003" ];
"A377_L39" -> "A377_I43" [color="0 .2 0.8697818517538564", fontcolor="0 .2 0.8697818517538564", style=bold, label="0.0084" ];
"N47_P380" -> "A377_I43" [color="0 .2 0.8877787533506428", fontcolor="0 .2 0.8877787533506428", style=bold, label="0.0034" ];
"G141_S145" -> "A377_L39" [color="0 .2 0.8997390822546852", fontcolor="0 .2 0.8997390822546852", style=bold, label="0.0001" ];
"N47_S376" -> "A377_L39" [color="0 .2 0.863299860279372", fontcolor="0 .2 0.863299860279372", style=bold, label="0.0102" ];
"S35_W370" -> "A377_L39" [color="0 .2 0.8879078307819251", fontcolor="0 .2 0.8879078307819251", style=bold, label="0.0033" ];
"D127_T63" -> "A377_Y373" [color="0 .2 0.8809097380266222", fontcolor="0 .2 0.8809097380266222", style=bold, label="0.0053" ];
"G372_S376" -> "A377_Y373" [color="0 .2 0.5315942085414016", fontcolor="0 .2 0.5315942085414016", style=bold, label="0.1020" ];
"N379_D75" -> "A377_Y373" [color="0 .2 0.8941698454697781", fontcolor="0 .2 0.8941698454697781", style=bold, label="0.0016" ];
"Q61_E57" -> "A393_E57" [color="0 .2 0.8851131336240452", fontcolor="0 .2 0.8851131336240452", style=bold, label="0.0041" ];
"R218_I223" -> "A393_E57" [color="0 .2 0.8905983956663596", fontcolor="0 .2 0.8905983956663596", style=bold, label="0.0026" ];
"Y191_V164" -> "A393_E57" [color="0 .2 0.8556217714904513", fontcolor="0 .2 0.8556217714904513", style=bold, label="0.0123" ];
"R58_K56" -> "A53_I397" [color="0 .2 0.8884493258202706", fontcolor="0 .2 0.8884493258202706", style=bold, label="0.0032" ];
"V50_V54" -> "A53_I397" [color="0 .2 0.8851777731685434", fontcolor="0 .2 0.8851777731685434", style=bold, label="0.0041" ];
"A72_V50" -> "A53_V50" [color="0 .2 0.8711720964346402", fontcolor="0 .2 0.8711720964346402", style=bold, label="0.0080" ];
"V50_V68" -> "A53_V50" [color="0 .2 0.891380788183793", fontcolor="0 .2 0.891380788183793", style=bold, label="0.0024" ];
"E389_L60" -> "A59_E389" [color="0 .2 0.8951447011190921", fontcolor="0 .2 0.8951447011190921", style=bold, label="0.0013" ];
"N387_L60" -> "A59_E389" [color="0 .2 0.848976541400088", fontcolor="0 .2 0.848976541400088", style=bold, label="0.0141" ];
"D127_T63" -> "A72_C51" [color="0 .2 0.8910192985787736", fontcolor="0 .2 0.8910192985787736", style=bold, label="0.0025" ];
"V50_V68" -> "A72_C51" [color="0 .2 0.890313162591522", fontcolor="0 .2 0.890313162591522", style=bold, label="0.0027" ];
"A72_C51" -> "A72_N47" [color="0 .2 0.8786130570482816", fontcolor="0 .2 0.8786130570482816", style=bold, label="0.0059" ];
"C51_V73" -> "A72_N47" [color="0 .2 0.8858737648155582", fontcolor="0 .2 0.8858737648155582", style=bold, label="0.0039" ];
"V50_V54" -> "A72_V50" [color="0 .2 0.8721642612840325", fontcolor="0 .2 0.8721642612840325", style=bold, label="0.0077" ];
"V50_V69" -> "A72_V50" [color="0 .2 0.8659148981162972", fontcolor="0 .2 0.8659148981162972", style=bold, label="0.0094" ];
"D75_L71" -> "A74_L71" [color="0 .2 0.846578804080532", fontcolor="0 .2 0.846578804080532", style=bold, label="0.0148" ];
"N379_D75" -> "A74_L71" [color="0 .2 0.8972858184807169", fontcolor="0 .2 0.8972858184807169", style=bold, label="0.0008" ];
"A74_S70" -> "A74_M113" [color="0 .2 0.8900335664242747", fontcolor="0 .2 0.8900335664242747", style=bold, label="0.0028" ];
"L77_W158" -> "A74_M113" [color="0 .2 0.8834382828120223", fontcolor="0 .2 0.8834382828120223", style=bold, label="0.0046" ];
"C51_V73" -> "A74_S70" [color="0 .2 0.8839415843799682", fontcolor="0 .2 0.8839415843799682", style=bold, label="0.0044" ];
"N120_L67" -> "A74_S70" [color="0 .2 0.8772854263197817", fontcolor="0 .2 0.8772854263197817", style=bold, label="0.0063" ];
"S70_V73" -> "A74_S70" [color="0 .2 0.7992499719923545", fontcolor="0 .2 0.7992499719923545", style=bold, label="0.0279" ];
"D75_I43" -> "A79_I43" [color="0 .2 0.8796691699970374", fontcolor="0 .2 0.8796691699970374", style=bold, label="0.0056" ];
"T80_V44" -> "A79_I43" [color="0 .2 0.8844357631156426", fontcolor="0 .2 0.8844357631156426", style=bold, label="0.0043" ];
"L81_M83" -> "A79_L81" [color="0 .2 0.8580737085718995", fontcolor="0 .2 0.8580737085718995", style=bold, label="0.0116" ];
"T80_V82" -> "A79_L81" [color="0 .2 0.7997052861695084", fontcolor="0 .2 0.7997052861695084", style=bold, label="0.0278" ];
"A79_L81" -> "A79_P84" [color="0 .2 0.8327320417818808", fontcolor="0 .2 0.8327320417818808", style=bold, label="0.0186" ];
"N97_Y88" -> "A79_P84" [color="0 .2 0.8692125915811947", fontcolor="0 .2 0.8692125915811947", style=bold, label="0.0085" ];
"I43_L76" -> "A79_V44" [color="0 .2 0.8718944402306767", fontcolor="0 .2 0.8718944402306767", style=bold, label="0.0078" ];
"I43_Y373" -> "A79_V44" [color="0 .2 0.8869600172359808", fontcolor="0 .2 0.8869600172359808", style=bold, label="0.0036" ];
"D177_T179" -> "C102_F98" [color="0 .2 0.8791003166529494", fontcolor="0 .2 0.8791003166529494", style=bold, label="0.0058" ];
"L81_M83" -> "C102_F98" [color="0 .2 0.887929445226851", fontcolor="0 .2 0.887929445226851", style=bold, label="0.0033" ];
"R100_N173" -> "C102_F98" [color="0 .2 0.8932918653446457", fontcolor="0 .2 0.8932918653446457", style=bold, label="0.0019" ];
"C102_F98" -> "C102_W96" [color="0 .2 0.8600473866290244", fontcolor="0 .2 0.8600473866290244", style=bold, label="0.0111" ];
"S99_W96" -> "C102_W96" [color="0 .2 0.86178349238666", fontcolor="0 .2 0.86178349238666", style=bold, label="0.0106" ];
"D177_S99" -> "C103_P178" [color="0 .2 0.8442025814811274", fontcolor="0 .2 0.8442025814811274", style=bold, label="0.0154" ];
"N173_T175" -> "C103_P178" [color="0 .2 0.8696569768956155", fontcolor="0 .2 0.8696569768956155", style=bold, label="0.0084" ];
"N97_Y88" -> "C103_P178" [color="0 .2 0.8803400537280738", fontcolor="0 .2 0.8803400537280738", style=bold, label="0.0054" ];
"P178_W96" -> "C103_P178" [color="0 .2 0.8745032185654675", fontcolor="0 .2 0.8745032185654675", style=bold, label="0.0071" ];
"C114_S196" -> "C114_F346" [color="0 .2 0.886656065477835", fontcolor="0 .2 0.886656065477835", style=bold, label="0.0037" ];
"C114_W342" -> "C114_F346" [color="0 .2 0.8801798330467319", fontcolor="0 .2 0.8801798330467319", style=bold, label="0.0055" ];
"C341_F345" -> "C114_S196" [color="0 .2 0.8597883291736442", fontcolor="0 .2 0.8597883291736442", style=bold, label="0.0111" ];
"C51_L55" -> "C114_S196" [color="0 .2 0.89606037035124", fontcolor="0 .2 0.89606037035124", style=bold, label="0.0011" ];
"D127_T63" -> "C114_S196" [color="0 .2 0.8862610782688718", fontcolor="0 .2 0.8862610782688718", style=bold, label="0.0038" ];
"F346_Y198" -> "C114_S196" [color="0 .2 0.8904282078715072", fontcolor="0 .2 0.8904282078715072", style=bold, label="0.0027" ];
"R218_I223" -> "C114_S196" [color="0 .2 0.8893355485742048", fontcolor="0 .2 0.8893355485742048", style=bold, label="0.0030" ];
"L121_W342" -> "C114_W342" [color="0 .2 0.8723870730656809", fontcolor="0 .2 0.8723870730656809", style=bold, label="0.0076" ];
"N375_W342" -> "C114_W342" [color="0 .2 0.8623843311172807", fontcolor="0 .2 0.8623843311172807", style=bold, label="0.0104" ];
"C114_S196" -> "C122_P200" [color="0 .2 0.8473501596468822", fontcolor="0 .2 0.8473501596468822", style=bold, label="0.0146" ];
"S125_V207" -> "C122_P200" [color="0 .2 0.8891502821475328", fontcolor="0 .2 0.8891502821475328", style=bold, label="0.0030" ];
"T115_V195" -> "C122_P200" [color="0 .2 0.8837759532797027", fontcolor="0 .2 0.8837759532797027", style=bold, label="0.0045" ];
"C122_P200" -> "C122_V203" [color="0 .2 0.8934648231726202", fontcolor="0 .2 0.8934648231726202", style=bold, label="0.0018" ];
"S125_V207" -> "C122_V203" [color="0 .2 0.815676763690457", fontcolor="0 .2 0.815676763690457", style=bold, label="0.0233" ];
"Y191_V164" -> "C122_V203" [color="0 .2 0.898509916179404", fontcolor="0 .2 0.898509916179404", style=bold, label="0.0004" ];
"D127_Y138" -> "C147_G143" [color="0 .2 0.8138363177914414", fontcolor="0 .2 0.8138363177914414", style=bold, label="0.0239" ];
"G141_Y138" -> "C147_G143" [color="0 .2 0.8126081260639396", fontcolor="0 .2 0.8126081260639396", style=bold, label="0.0242" ];
"R220_Q217" -> "C147_G143" [color="0 .2 0.8559657173720847", fontcolor="0 .2 0.8559657173720847", style=bold, label="0.0122" ];
"T142_Y138" -> "C147_G143" [color="0 .2 0.8372152726642139", fontcolor="0 .2 0.8372152726642139", style=bold, label="0.0174" ];
"Y191_V164" -> "C147_G143" [color="0 .2 0.8471259125326298", fontcolor="0 .2 0.8471259125326298", style=bold, label="0.0146" ];
"C147_G143" -> "C147_Q144" [color="0 .2 0.8475130492369064", fontcolor="0 .2 0.8475130492369064", style=bold, label="0.0145" ];
"R148_Q144" -> "C147_Q144" [color="0 .2 0.5095871574906735", fontcolor="0 .2 0.5095871574906735", style=bold, label="0.1081" ];
"Y66_V150" -> "C147_Q144" [color="0 .2 0.8954314035897176", fontcolor="0 .2 0.8954314035897176", style=bold, label="0.0013" ];
"D127_T63" -> "C147_T63" [color="0 .2 0.429843214166237", fontcolor="0 .2 0.429843214166237", style=bold, label="0.1302" ];
"R128_T64" -> "C147_T63" [color="0 .2 0.8908493720772586", fontcolor="0 .2 0.8908493720772586", style=bold, label="0.0025" ];
"T142_Y138" -> "C147_T63" [color="0 .2 0.8982959175497316", fontcolor="0 .2 0.8982959175497316", style=bold, label="0.0005" ];
"Y66_V150" -> "C147_T63" [color="0 .2 0.8960296661898545", fontcolor="0 .2 0.8960296661898545", style=bold, label="0.0011" ];
"G171_P167" -> "C166_F170" [color="0 .2 0.8699618624605383", fontcolor="0 .2 0.8699618624605383", style=bold, label="0.0083" ];
"L169_S165" -> "C166_F170" [color="0 .2 0.8919038574079764", fontcolor="0 .2 0.8919038574079764", style=bold, label="0.0022" ];
"D127_T63" -> "C181_I183" [color="0 .2 0.8993761272383389", fontcolor="0 .2 0.8993761272383389", style=bold, label="0.0002" ];
"L168_F172" -> "C181_I183" [color="0 .2 0.8985081112727895", fontcolor="0 .2 0.8985081112727895", style=bold, label="0.0004" ];
"S182_V180" -> "C181_I183" [color="0 .2 0.7959110048930222", fontcolor="0 .2 0.7959110048930222", style=bold, label="0.0288" ];
"C341_L343" -> "C341_F345" [color="0 .2 0.8379071298983461", fontcolor="0 .2 0.8379071298983461", style=bold, label="0.0172" ];
"C341_P344" -> "C341_F345" [color="0 .2 0.8381611432910323", fontcolor="0 .2 0.8381611432910323", style=bold, label="0.0171" ];
"W342_V340" -> "C341_F345" [color="0 .2 0.8982381955817506", fontcolor="0 .2 0.8982381955817506", style=bold, label="0.0005" ];
"C341_F345" -> "C341_G372" [color="0 .2 0.855390026222318", fontcolor="0 .2 0.855390026222318", style=bold, label="0.0124" ];
"G372_S376" -> "C341_G372" [color="0 .2 0.8803989781333852", fontcolor="0 .2 0.8803989781333852", style=bold, label="0.0054" ];
"R218_I223" -> "C341_G372" [color="0 .2 0.8887457527766178", fontcolor="0 .2 0.8887457527766178", style=bold, label="0.0031" ];
"C341_I339" -> "C341_L343" [color="0 .2 0.8943110962339832", fontcolor="0 .2 0.8943110962339832", style=bold, label="0.0016" ];
"W342_V340" -> "C341_L343" [color="0 .2 0.25986455090264005", fontcolor="0 .2 0.25986455090264005", style=bold, label="0.1772" ];
"A337_N375" -> "C341_L371" [color="0 .2 0.8766640732545703", fontcolor="0 .2 0.8766640732545703", style=bold, label="0.0065" ];
"N375_W342" -> "C341_L371" [color="0 .2 0.8976628191419901", fontcolor="0 .2 0.8976628191419901", style=bold, label="0.0006" ];
"S125_V334" -> "C341_L371" [color="0 .2 0.8983732042101871", fontcolor="0 .2 0.8983732042101871", style=bold, label="0.0005" ];
"C341_L343" -> "C341_P344" [color="0 .2 0.5953309239356728", fontcolor="0 .2 0.5953309239356728", style=bold, label="0.0844" ];
"W342_V340" -> "C341_P344" [color="0 .2 0.8565259564575507", fontcolor="0 .2 0.8565259564575507", style=bold, label="0.0120" ];
"N352_C355" -> "C355_T353" [color="0 .2 0.705154564582998", fontcolor="0 .2 0.705154564582998", style=bold, label="0.0539" ];
"N352_H354" -> "C355_T353" [color="0 .2 0.8297717361684148", fontcolor="0 .2 0.8297717361684148", style=bold, label="0.0194" ];
"R219_R222" -> "C355_T353" [color="0 .2 0.8971682204992844", fontcolor="0 .2 0.8971682204992844", style=bold, label="0.0008" ];
"N352_C355" -> "C358_L351" [color="0 .2 0.8015515207316365", fontcolor="0 .2 0.8015515207316365", style=bold, label="0.0273" ];
"N352_H354" -> "C358_L351" [color="0 .2 0.7550461041208029", fontcolor="0 .2 0.7550461041208029", style=bold, label="0.0401" ];
"Q356_H354" -> "C358_L351" [color="0 .2 0.8621080358813376", fontcolor="0 .2 0.8621080358813376", style=bold, label="0.0105" ];
"A367_Y32" -> "C37_I40" [color="0 .2 0.8946587928174015", fontcolor="0 .2 0.8946587928174015", style=bold, label="0.0015" ];
"S35_W370" -> "C37_I40" [color="0 .2 0.8936523550814366", fontcolor="0 .2 0.8936523550814366", style=bold, label="0.0018" ];
"C37_I40" -> "C37_L41" [color="0 .2 0.8319810596959112", fontcolor="0 .2 0.8319810596959112", style=bold, label="0.0188" ];
"N375_W342" -> "C37_L41" [color="0 .2 0.8886504158171049", fontcolor="0 .2 0.8886504158171049", style=bold, label="0.0031" ];
"S366_Y36" -> "C37_L41" [color="0 .2 0.8819261622962027", fontcolor="0 .2 0.8819261622962027", style=bold, label="0.0050" ];
"F172_F188" -> "C51_L55" [color="0 .2 0.8936935521653445", fontcolor="0 .2 0.8936935521653445", style=bold, label="0.0017" ];
"H354_P186" -> "C51_L55" [color="0 .2 0.8461996892746062", fontcolor="0 .2 0.8461996892746062", style=bold, label="0.0149" ];
"R218_I223" -> "C51_L55" [color="0 .2 0.861281901052737", fontcolor="0 .2 0.861281901052737", style=bold, label="0.0107" ];
"T92_V95" -> "C51_L55" [color="0 .2 0.8566643863964797", fontcolor="0 .2 0.8566643863964797", style=bold, label="0.0120" ];
"A72_N47" -> "C51_L76" [color="0 .2 0.8701273438495764", fontcolor="0 .2 0.8701273438495764", style=bold, label="0.0083" ];
"N47_L76" -> "C51_L76" [color="0 .2 0.7495149243268299", fontcolor="0 .2 0.7495149243268299", style=bold, label="0.0417" ];
"C51_L76" -> "C51_V54" [color="0 .2 0.8914016533921223", fontcolor="0 .2 0.8914016533921223", style=bold, label="0.0024" ];
"E57_L55" -> "C51_V54" [color="0 .2 0.8898885211738786", fontcolor="0 .2 0.8898885211738786", style=bold, label="0.0028" ];
"A377_Y373" -> "C51_V73" [color="0 .2 0.8905589770585981", fontcolor="0 .2 0.8905589770585981", style=bold, label="0.0026" ];
"A72_V50" -> "C51_V73" [color="0 .2 0.8197636541146904", fontcolor="0 .2 0.8197636541146904", style=bold, label="0.0222" ];
"F170_F172" -> "D104_L169" [color="0 .2 0.8961968497307032", fontcolor="0 .2 0.8961968497307032", style=bold, label="0.0011" ];
"G171_L169" -> "D104_L169" [color="0 .2 0.8762701990768964", fontcolor="0 .2 0.8762701990768964", style=bold, label="0.0066" ];
"L169_V105" -> "D104_L169" [color="0 .2 0.8469852294648232", fontcolor="0 .2 0.8469852294648232", style=bold, label="0.0147" ];
"A131_P135" -> "D127_L67" [color="0 .2 0.8548941250295471", fontcolor="0 .2 0.8548941250295471", style=bold, label="0.0125" ];
"D127_T63" -> "D127_L67" [color="0 .2 0.8362246221397147", fontcolor="0 .2 0.8362246221397147", style=bold, label="0.0177" ];
"G141_H137" -> "D127_L67" [color="0 .2 0.8564625619530571", fontcolor="0 .2 0.8564625619530571", style=bold, label="0.0121" ];
"F346_Y198" -> "D127_T63" [color="0 .2 0.8770673865587769", fontcolor="0 .2 0.8770673865587769", style=bold, label="0.0063" ];
"N352_H354" -> "D127_T63" [color="0 .2 0.7870136019129432", fontcolor="0 .2 0.7870136019129432", style=bold, label="0.0313" ];
"R128_T64" -> "D127_T63" [color="0 .2 0.682040861123891", fontcolor="0 .2 0.682040861123891", style=bold, label="0.0603" ];
"R218_I223" -> "D127_T63" [color="0 .2 0.6772959183793679", fontcolor="0 .2 0.6772959183793679", style=bold, label="0.0617" ];
"D127_T63" -> "D127_Y138" [color="0 .2 0.8864405298094431", fontcolor="0 .2 0.8864405298094431", style=bold, label="0.0038" ];
"H354_P186" -> "D127_Y138" [color="0 .2 0.7842965869463407", fontcolor="0 .2 0.7842965869463407", style=bold, label="0.0320" ];
"M134_Y129" -> "D127_Y138" [color="0 .2 0.7141065379384623", fontcolor="0 .2 0.7141065379384623", style=bold, label="0.0515" ];
"R218_I223" -> "D127_Y138" [color="0 .2 0.8007590617048677", fontcolor="0 .2 0.8007590617048677", style=bold, label="0.0275" ];
"T130_Y138" -> "D127_Y138" [color="0 .2 0.6696949539934695", fontcolor="0 .2 0.6696949539934695", style=bold, label="0.0638" ];
"D177_T179" -> "D177_S99" [color="0 .2 0.27594842157617117", fontcolor="0 .2 0.27594842157617117", style=bold, label="0.1728" ];
"N120_L67" -> "D177_S99" [color="0 .2 0.8964884831780121", fontcolor="0 .2 0.8964884831780121", style=bold, label="0.0010" ];
"P178_W96" -> "D177_S99" [color="0 .2 0.8620896742302544", fontcolor="0 .2 0.8620896742302544", style=bold, label="0.0105" ];
"R219_K221" -> "D177_S99" [color="0 .2 0.8936942997046762", fontcolor="0 .2 0.8936942997046762", style=bold, label="0.0017" ];
"D127_T63" -> "D177_T179" [color="0 .2 0.836632807954072", fontcolor="0 .2 0.836632807954072", style=bold, label="0.0175" ];
"F172_F188" -> "D177_T179" [color="0 .2 0.8962351069933208", fontcolor="0 .2 0.8962351069933208", style=bold, label="0.0010" ];
"G176_T174" -> "D177_T179" [color="0 .2 0.8297001254610669", fontcolor="0 .2 0.8297001254610669", style=bold, label="0.0195" ];
"N97_Y88" -> "D177_T179" [color="0 .2 0.8546618203438096", fontcolor="0 .2 0.8546618203438096", style=bold, label="0.0126" ];
"R100_N173" -> "D177_T179" [color="0 .2 0.8480142518107686", fontcolor="0 .2 0.8480142518107686", style=bold, label="0.0144" ];
"C51_L55" -> "D75_I43" [color="0 .2 0.878914254133039", fontcolor="0 .2 0.878914254133039", style=bold, label="0.0058" ];
"N379_D75" -> "D75_I43" [color="0 .2 0.8753759674413799", fontcolor="0 .2 0.8753759674413799", style=bold, label="0.0068" ];
"N97_Y88" -> "D75_I43" [color="0 .2 0.882912085379891", fontcolor="0 .2 0.882912085379891", style=bold, label="0.0047" ];
"A74_S70" -> "D75_L71" [color="0 .2 0.6889199215801501", fontcolor="0 .2 0.6889199215801501", style=bold, label="0.0584" ];
"I124_L71" -> "D75_L71" [color="0 .2 0.8932190105360827", fontcolor="0 .2 0.8932190105360827", style=bold, label="0.0019" ];
"L322_K326" -> "E324_L215" [color="0 .2 0.8927914067929319", fontcolor="0 .2 0.8927914067929319", style=bold, label="0.0020" ];
"R128_V331" -> "E324_L215" [color="0 .2 0.8842677111591005", fontcolor="0 .2 0.8842677111591005", style=bold, label="0.0044" ];
"R219_E324" -> "E324_L215" [color="0 .2 0.8866695507628951", fontcolor="0 .2 0.8866695507628951", style=bold, label="0.0037" ];
"L322_K326" -> "E324_P321" [color="0 .2 0.8808577044548696", fontcolor="0 .2 0.8808577044548696", style=bold, label="0.0053" ];
"N173_D104" -> "E324_P321" [color="0 .2 0.8772655791647614", fontcolor="0 .2 0.8772655791647614", style=bold, label="0.0063" ];
"R218_R222" -> "E324_P321" [color="0 .2 0.8263404078595861", fontcolor="0 .2 0.8263404078595861", style=bold, label="0.0204" ];
"R219_L215" -> "E324_P321" [color="0 .2 0.8924272136350296", fontcolor="0 .2 0.8924272136350296", style=bold, label="0.0021" ];
"Y191_V164" -> "E324_P321" [color="0 .2 0.8730028103130293", fontcolor="0 .2 0.8730028103130293", style=bold, label="0.0075" ];
"R391_N387" -> "E389_L60" [color="0 .2 0.8812337358358763", fontcolor="0 .2 0.8812337358358763", style=bold, label="0.0052" ];
"S146_T63" -> "E389_L60" [color="0 .2 0.8912508978443301", fontcolor="0 .2 0.8912508978443301", style=bold, label="0.0024" ];
"F172_P167" -> "E57_L55" [color="0 .2 0.8892127801299334", fontcolor="0 .2 0.8892127801299334", style=bold, label="0.0030" ];
"R58_K56" -> "E57_L55" [color="0 .2 0.7676864528915324", fontcolor="0 .2 0.7676864528915324", style=bold, label="0.0366" ];
"V50_V54" -> "E57_L55" [color="0 .2 0.8717297095245642", fontcolor="0 .2 0.8717297095245642", style=bold, label="0.0078" ];
"E57_L55" -> "E57_V54" [color="0 .2 0.6755295896129885", fontcolor="0 .2 0.6755295896129885", style=bold, label="0.0621" ];
"V50_V54" -> "E57_V54" [color="0 .2 0.895869736984403", fontcolor="0 .2 0.895869736984403", style=bold, label="0.0011" ];
"A367_Y32" -> "E90_Y32" [color="0 .2 0.8999890323845451", fontcolor="0 .2 0.8999890323845451", style=bold, label="0.0000" ];
"M134_Y129" -> "E90_Y32" [color="0 .2 0.8933844567196687", fontcolor="0 .2 0.8933844567196687", style=bold, label="0.0018" ];
"N97_Y88" -> "E90_Y32" [color="0 .2 0.8520215591495935", fontcolor="0 .2 0.8520215591495935", style=bold, label="0.0133" ];
"E90_Y32" -> "E90_Y36" [color="0 .2 0.8558610951378974", fontcolor="0 .2 0.8558610951378974", style=bold, label="0.0122" ];
"N97_Y88" -> "E90_Y36" [color="0 .2 0.8122092215288788", fontcolor="0 .2 0.8122092215288788", style=bold, label="0.0243" ];
"F98_Y88" -> "F106_V82" [color="0 .2 0.89569517265825", fontcolor="0 .2 0.89569517265825", style=bold, label="0.0012" ];
"N97_Y88" -> "F106_V82" [color="0 .2 0.8059984199438551", fontcolor="0 .2 0.8059984199438551", style=bold, label="0.0260" ];
"D127_Y138" -> "F170_F172" [color="0 .2 0.6600532875519532", fontcolor="0 .2 0.6600532875519532", style=bold, label="0.0664" ];
"G141_S146" -> "F170_F172" [color="0 .2 0.8282776267080386", fontcolor="0 .2 0.8282776267080386", style=bold, label="0.0199" ];
"R218_I223" -> "F170_F172" [color="0 .2 0.7851976294204688", fontcolor="0 .2 0.7851976294204688", style=bold, label="0.0318" ];
"R218_R222" -> "F170_F172" [color="0 .2 0.8729448983648226", fontcolor="0 .2 0.8729448983648226", style=bold, label="0.0075" ];
"L168_F170" -> "F170_P167" [color="0 .2 0.851278767686722", fontcolor="0 .2 0.851278767686722", style=bold, label="0.0135" ];
"L168_Y191" -> "F170_P167" [color="0 .2 0.8814509597888235", fontcolor="0 .2 0.8814509597888235", style=bold, label="0.0051" ];
"L169_S165" -> "F170_P167" [color="0 .2 0.862720021427828", fontcolor="0 .2 0.862720021427828", style=bold, label="0.0103" ];
"G141_H137" -> "F172_F188" [color="0 .2 0.8282902415422342", fontcolor="0 .2 0.8282902415422342", style=bold, label="0.0199" ];
"L322_K326" -> "F172_F188" [color="0 .2 0.8874816406383815", fontcolor="0 .2 0.8874816406383815", style=bold, label="0.0035" ];
"R218_I223" -> "F172_F188" [color="0 .2 0.8657249258679568", fontcolor="0 .2 0.8657249258679568", style=bold, label="0.0095" ];
"Y191_V164" -> "F172_F188" [color="0 .2 0.8591333234261515", fontcolor="0 .2 0.8591333234261515", style=bold, label="0.0113" ];
"D177_T179" -> "F172_P167" [color="0 .2 0.8433309621813089", fontcolor="0 .2 0.8433309621813089", style=bold, label="0.0157" ];
"F170_F172" -> "F172_P167" [color="0 .2 0.7312469056302692", fontcolor="0 .2 0.7312469056302692", style=bold, label="0.0467" ];
"G171_P167" -> "F172_P167" [color="0 .2 0.8700071599379836", fontcolor="0 .2 0.8700071599379836", style=bold, label="0.0083" ];
"L168_F172" -> "F172_P167" [color="0 .2 0.769218613508585", fontcolor="0 .2 0.769218613508585", style=bold, label="0.0362" ];
"L168_V164" -> "F172_P167" [color="0 .2 0.8784243880684123", fontcolor="0 .2 0.8784243880684123", style=bold, label="0.0060" ];
"E324_P321" -> "F172_T174" [color="0 .2 0.8998868896947749", fontcolor="0 .2 0.8998868896947749", style=bold, label="0.0000" ];
"F172_P167" -> "F172_T174" [color="0 .2 0.8658279713282478", fontcolor="0 .2 0.8658279713282478", style=bold, label="0.0095" ];
"L168_F172" -> "F172_T174" [color="0 .2 0.8845192283004047", fontcolor="0 .2 0.8845192283004047", style=bold, label="0.0043" ];
"N185_F172" -> "F172_T174" [color="0 .2 0.8530843593656696", fontcolor="0 .2 0.8530843593656696", style=bold, label="0.0130" ];
"L168_Y191" -> "F188_V107" [color="0 .2 0.8577955438805769", fontcolor="0 .2 0.8577955438805769", style=bold, label="0.0117" ];
"N173_D104" -> "F188_V107" [color="0 .2 0.798382279442398", fontcolor="0 .2 0.798382279442398", style=bold, label="0.0281" ];
"S182_V180" -> "F188_V107" [color="0 .2 0.8120645261522969", fontcolor="0 .2 0.8120645261522969", style=bold, label="0.0243" ];
"Y191_V164" -> "F188_V107" [color="0 .2 0.7259986571840357", fontcolor="0 .2 0.7259986571840357", style=bold, label="0.0482" ];
"P200_V194" -> "F197_V194" [color="0 .2 0.8392946204219305", fontcolor="0 .2 0.8392946204219305", style=bold, label="0.0168" ];
"Y198_V194" -> "F197_V194" [color="0 .2 0.738177680813001", fontcolor="0 .2 0.738177680813001", style=bold, label="0.0448" ];
"L199_V203" -> "F201_Y198" [color="0 .2 0.8960716418837115", fontcolor="0 .2 0.8960716418837115", style=bold, label="0.0011" ];
"P200_S196" -> "F201_Y198" [color="0 .2 0.8686754648647924", fontcolor="0 .2 0.8686754648647924", style=bold, label="0.0087" ];
"N120_L67" -> "F338_Y208" [color="0 .2 0.8941827509570663", fontcolor="0 .2 0.8941827509570663", style=bold, label="0.0016" ];
"R128_T64" -> "F338_Y208" [color="0 .2 0.877426434529829", fontcolor="0 .2 0.877426434529829", style=bold, label="0.0062" ];
"S125_V334" -> "F338_Y208" [color="0 .2 0.8794354305641977", fontcolor="0 .2 0.8794354305641977", style=bold, label="0.0057" ];
"C51_L55" -> "F345_T369" [color="0 .2 0.8728288052586783", fontcolor="0 .2 0.8728288052586783", style=bold, label="0.0075" ];
"H349_Y365" -> "F345_T369" [color="0 .2 0.8525911242770866", fontcolor="0 .2 0.8525911242770866", style=bold, label="0.0131" ];
"N97_Y88" -> "F345_T369" [color="0 .2 0.8727302111943603", fontcolor="0 .2 0.8727302111943603", style=bold, label="0.0075" ];
"F345_T369" -> "F345_Y365" [color="0 .2 0.7768048203604137", fontcolor="0 .2 0.7768048203604137", style=bold, label="0.0341" ];
"H349_Y365" -> "F345_Y365" [color="0 .2 0.8732784803430895", fontcolor="0 .2 0.8732784803430895", style=bold, label="0.0074" ];
"L168_Y191" -> "F345_Y365" [color="0 .2 0.8724999831153651", fontcolor="0 .2 0.8724999831153651", style=bold, label="0.0076" ];
"S196_V111" -> "F346_S196" [color="0 .2 0.8991461620773735", fontcolor="0 .2 0.8991461620773735", style=bold, label="0.0002" ];
"S196_W342" -> "F346_S196" [color="0 .2 0.8827723850905584", fontcolor="0 .2 0.8827723850905584", style=bold, label="0.0048" ];
"T115_V195" -> "F346_S196" [color="0 .2 0.8434218057642708", fontcolor="0 .2 0.8434218057642708", style=bold, label="0.0157" ];
"C341_F345" -> "F346_Y198" [color="0 .2 0.7191349083737234", fontcolor="0 .2 0.7191349083737234", style=bold, label="0.0501" ];
"G171_P167" -> "F390_T384" [color="0 .2 0.8482837317952977", fontcolor="0 .2 0.8482837317952977", style=bold, label="0.0143" ];
"N173_D104" -> "F390_T384" [color="0 .2 0.8849139700074269", fontcolor="0 .2 0.8849139700074269", style=bold, label="0.0042" ];
"R218_I223" -> "F390_T384" [color="0 .2 0.8557773400167771", fontcolor="0 .2 0.8557773400167771", style=bold, label="0.0122" ];
"V50_V54" -> "F390_T384" [color="0 .2 0.8596996968655858", fontcolor="0 .2 0.8596996968655858", style=bold, label="0.0112" ];
"C51_L55" -> "F390_V50" [color="0 .2 0.859371517961563", fontcolor="0 .2 0.859371517961563", style=bold, label="0.0112" ];
"F390_T384" -> "F390_V50" [color="0 .2 0.8190123652503408", fontcolor="0 .2 0.8190123652503408", style=bold, label="0.0224" ];
"T92_V95" -> "F390_V50" [color="0 .2 0.8894015935576116", fontcolor="0 .2 0.8894015935576116", style=bold, label="0.0029" ];
"D127_T63" -> "F390_V54" [color="0 .2 0.8569111966379719", fontcolor="0 .2 0.8569111966379719", style=bold, label="0.0119" ];
"F390_Y383" -> "F390_V54" [color="0 .2 0.8709611508216869", fontcolor="0 .2 0.8709611508216869", style=bold, label="0.0080" ];
"V50_V54" -> "F390_V54" [color="0 .2 0.8608843179453393", fontcolor="0 .2 0.8608843179453393", style=bold, label="0.0108" ];
"N65_F390" -> "F390_Y383" [color="0 .2 0.8687013550952231", fontcolor="0 .2 0.8687013550952231", style=bold, label="0.0087" ];
"P380_S376" -> "F390_Y383" [color="0 .2 0.8913865447079531", fontcolor="0 .2 0.8913865447079531", style=bold, label="0.0024" ];
"R391_T385" -> "F390_Y383" [color="0 .2 0.8942042557026075", fontcolor="0 .2 0.8942042557026075", style=bold, label="0.0016" ];
"F390_V50" -> "F394_P380" [color="0 .2 0.8838087744306576", fontcolor="0 .2 0.8838087744306576", style=bold, label="0.0045" ];
"N375_W342" -> "F394_P380" [color="0 .2 0.8842931574994353", fontcolor="0 .2 0.8842931574994353", style=bold, label="0.0043" ];
"N387_T384" -> "F394_P380" [color="0 .2 0.8829199691165733", fontcolor="0 .2 0.8829199691165733", style=bold, label="0.0047" ];
"Q139_P135" -> "F98_W85" [color="0 .2 0.8941824254490102", fontcolor="0 .2 0.8941824254490102", style=bold, label="0.0016" ];
"R218_I223" -> "F98_W85" [color="0 .2 0.8974577978573997", fontcolor="0 .2 0.8974577978573997", style=bold, label="0.0007" ];
"T92_V95" -> "F98_W85" [color="0 .2 0.8733596709406811", fontcolor="0 .2 0.8733596709406811", style=bold, label="0.0074" ];
"N97_Y88" -> "F98_Y88" [color="0 .2 0.841072574437147", fontcolor="0 .2 0.841072574437147", style=bold, label="0.0163" ];
"T92_V95" -> "F98_Y88" [color="0 .2 0.8961867561575427", fontcolor="0 .2 0.8961867561575427", style=bold, label="0.0011" ];
"W96_Y88" -> "F98_Y88" [color="0 .2 0.889951328632451", fontcolor="0 .2 0.889951328632451", style=bold, label="0.0028" ];
"C147_G143" -> "G141_G143" [color="0 .2 0.8579472833533033", fontcolor="0 .2 0.8579472833533033", style=bold, label="0.0116" ];
"G141_H137" -> "G141_G143" [color="0 .2 0.837845072593614", fontcolor="0 .2 0.837845072593614", style=bold, label="0.0172" ];
"G143_S146" -> "G141_G143" [color="0 .2 0.8491737022415039", fontcolor="0 .2 0.8491737022415039", style=bold, label="0.0141" ];
"Q144_T142" -> "G141_G143" [color="0 .2 0.7954336152066843", fontcolor="0 .2 0.7954336152066843", style=bold, label="0.0290" ];
"D127_Y138" -> "G141_H137" [color="0 .2 0.8277968367229347", fontcolor="0 .2 0.8277968367229347", style=bold, label="0.0200" ];
"H140_V136" -> "G141_H137" [color="0 .2 0.5256141675828889", fontcolor="0 .2 0.5256141675828889", style=bold, label="0.1037" ];
"R128_T64" -> "G141_H137" [color="0 .2 0.8231291412012816", fontcolor="0 .2 0.8231291412012816", style=bold, label="0.0213" ];
"T142_Y138" -> "G141_H137" [color="0 .2 0.7893347688856422", fontcolor="0 .2 0.7893347688856422", style=bold, label="0.0306" ];
"D127_T63" -> "G141_S145" [color="0 .2 0.8862451569306872", fontcolor="0 .2 0.8862451569306872", style=bold, label="0.0038" ];
"H354_P186" -> "G141_S145" [color="0 .2 0.8867900883167791", fontcolor="0 .2 0.8867900883167791", style=bold, label="0.0037" ];
"M134_Y129" -> "G141_S145" [color="0 .2 0.8980081924893349", fontcolor="0 .2 0.8980081924893349", style=bold, label="0.0006" ];
"T130_V133" -> "G141_S145" [color="0 .2 0.8915826737856266", fontcolor="0 .2 0.8915826737856266", style=bold, label="0.0023" ];
"D127_T63" -> "G141_S146" [color="0 .2 0.8835323303644114", fontcolor="0 .2 0.8835323303644114", style=bold, label="0.0046" ];
"G141_S145" -> "G141_S146" [color="0 .2 0.6242137237173813", fontcolor="0 .2 0.6242137237173813", style=bold, label="0.0764" ];
"M134_Y129" -> "G141_S146" [color="0 .2 0.8790701044355892", fontcolor="0 .2 0.8790701044355892", style=bold, label="0.0058" ];
"D127_T63" -> "G141_Y138" [color="0 .2 0.8777514122074664", fontcolor="0 .2 0.8777514122074664", style=bold, label="0.0062" ];
"D127_Y138" -> "G141_Y138" [color="0 .2 0.8997909618458373", fontcolor="0 .2 0.8997909618458373", style=bold, label="0.0001" ];
"G141_H137" -> "G141_Y138" [color="0 .2 0.6746591113061877", fontcolor="0 .2 0.6746591113061877", style=bold, label="0.0624" ];
"Q139_P135" -> "G141_Y138" [color="0 .2 0.8211085912934903", fontcolor="0 .2 0.8211085912934903", style=bold, label="0.0218" ];
"T142_Y138" -> "G141_Y138" [color="0 .2 0.8238108981627486", fontcolor="0 .2 0.8238108981627486", style=bold, label="0.0211" ];
"C147_G143" -> "G143_S146" [color="0 .2 -0.09999999999999998", fontcolor="0 .2 -0.09999999999999998", style=bold, label="0.2769" ];
"R148_Q144" -> "G143_S146" [color="0 .2 0.7654087578879876", fontcolor="0 .2 0.7654087578879876", style=bold, label="0.0373" ];
"R218_R222" -> "G143_S146" [color="0 .2 0.8625357423061899", fontcolor="0 .2 0.8625357423061899", style=bold, label="0.0104" ];
"Y191_V164" -> "G143_S146" [color="0 .2 0.8956235889445089", fontcolor="0 .2 0.8956235889445089", style=bold, label="0.0012" ];
"F170_F172" -> "G171_L168" [color="0 .2 0.6762033169657811", fontcolor="0 .2 0.6762033169657811", style=bold, label="0.0620" ];
"F172_F188" -> "G171_L168" [color="0 .2 0.8515239327602969", fontcolor="0 .2 0.8515239327602969", style=bold, label="0.0134" ];
"G171_P167" -> "G171_L168" [color="0 .2 0.6657903861001158", fontcolor="0 .2 0.6657903861001158", style=bold, label="0.0648" ];
"Q217_K221" -> "G171_L168" [color="0 .2 0.887514883600954", fontcolor="0 .2 0.887514883600954", style=bold, label="0.0035" ];
"G171_L168" -> "G171_L169" [color="0 .2 0.700219412445635", fontcolor="0 .2 0.700219412445635", style=bold, label="0.0553" ];
"G171_P167" -> "G171_L169" [color="0 .2 0.6994364598476511", fontcolor="0 .2 0.6994364598476511", style=bold, label="0.0555" ];
"C341_F345" -> "G171_P167" [color="0 .2 0.8340815683821639", fontcolor="0 .2 0.8340815683821639", style=bold, label="0.0183" ];
"D177_T179" -> "G171_P167" [color="0 .2 0.8809070664117357", fontcolor="0 .2 0.8809070664117357", style=bold, label="0.0053" ];
"F170_F172" -> "G171_P167" [color="0 .2 0.7533717134384192", fontcolor="0 .2 0.7533717134384192", style=bold, label="0.0406" ];
"R100_N173" -> "G171_P167" [color="0 .2 0.8576593370128455", fontcolor="0 .2 0.8576593370128455", style=bold, label="0.0117" ];
"D177_S99" -> "G176_P178" [color="0 .2 0.8738152051853019", fontcolor="0 .2 0.8738152051853019", style=bold, label="0.0072" ];
"F188_V107" -> "G176_P178" [color="0 .2 0.8881483059953453", fontcolor="0 .2 0.8881483059953453", style=bold, label="0.0033" ];
"P178_W96" -> "G176_P178" [color="0 .2 0.8750441992946563", fontcolor="0 .2 0.8750441992946563", style=bold, label="0.0069" ];
"R100_N173" -> "G176_P178" [color="0 .2 0.8832008909895327", fontcolor="0 .2 0.8832008909895327", style=bold, label="0.0047" ];
"C147_G143" -> "G176_T174" [color="0 .2 0.8877501590105414", fontcolor="0 .2 0.8877501590105414", style=bold, label="0.0034" ];
"D127_T63" -> "G176_T174" [color="0 .2 0.853103737320038", fontcolor="0 .2 0.853103737320038", style=bold, label="0.0130" ];
"R100_N173" -> "G176_T174" [color="0 .2 0.8915464003723724", fontcolor="0 .2 0.8915464003723724", style=bold, label="0.0023" ];
"S145_T142" -> "G176_T174" [color="0 .2 0.8727649112223064", fontcolor="0 .2 0.8727649112223064", style=bold, label="0.0075" ];
"C122_V203" -> "G202_L199" [color="0 .2 0.8876250459548156", fontcolor="0 .2 0.8876250459548156", style=bold, label="0.0034" ];
"M134_Y129" -> "G202_L199" [color="0 .2 0.8866524879225833", fontcolor="0 .2 0.8866524879225833", style=bold, label="0.0037" ];
"P200_V194" -> "G202_L199" [color="0 .2 0.8774038793185923", fontcolor="0 .2 0.8774038793185923", style=bold, label="0.0063" ];
"C122_V203" -> "G202_L206" [color="0 .2 0.8779887344026925", fontcolor="0 .2 0.8779887344026925", style=bold, label="0.0061" ];
"F338_Y208" -> "G202_L206" [color="0 .2 0.8886939920623634", fontcolor="0 .2 0.8886939920623634", style=bold, label="0.0031" ];
"L168_F172" -> "G372_S376" [color="0 .2 0.8885252792004656", fontcolor="0 .2 0.8885252792004656", style=bold, label="0.0032" ];
"N352_H354" -> "G372_S376" [color="0 .2 0.8947615981504982", fontcolor="0 .2 0.8947615981504982", style=bold, label="0.0015" ];
"N375_W342" -> "G372_S376" [color="0 .2 0.6664038983570089", fontcolor="0 .2 0.6664038983570089", style=bold, label="0.0647" ];
"A367_Y32" -> "G372_T368" [color="0 .2 0.8530527000699542", fontcolor="0 .2 0.8530527000699542", style=bold, label="0.0130" ];
"C341_F345" -> "G372_T368" [color="0 .2 0.897481233741729", fontcolor="0 .2 0.897481233741729", style=bold, label="0.0007" ];
"G372_S376" -> "G372_T368" [color="0 .2 0.8238648479451849", fontcolor="0 .2 0.8238648479451849", style=bold, label="0.0211" ];
"N379_D75" -> "G46_P380" [color="0 .2 0.8791665972866287", fontcolor="0 .2 0.8791665972866287", style=bold, label="0.0058" ];
"N47_S376" -> "G46_P380" [color="0 .2 0.7696697988926715", fontcolor="0 .2 0.7696697988926715", style=bold, label="0.0361" ];
"N47_S376" -> "G48_F45" [color="0 .2 0.8772531620918809", fontcolor="0 .2 0.8772531620918809", style=bold, label="0.0063" ];
"T179_V95" -> "G94_T179" [color="0 .2 0.8848880909573456", fontcolor="0 .2 0.8848880909573456", style=bold, label="0.0042" ];
"T92_V95" -> "G94_T179" [color="0 .2 0.8467603838527795", fontcolor="0 .2 0.8467603838527795", style=bold, label="0.0147" ];
"C103_P178" -> "G94_V180" [color="0 .2 0.8880501399481959", fontcolor="0 .2 0.8880501399481959", style=bold, label="0.0033" ];
"D177_T179" -> "G94_V180" [color="0 .2 0.8881378633693928", fontcolor="0 .2 0.8881378633693928", style=bold, label="0.0033" ];
"T92_V95" -> "G94_V180" [color="0 .2 0.8139407090281754", fontcolor="0 .2 0.8139407090281754", style=bold, label="0.0238" ];
"D127_Y138" -> "H137_H140" [color="0 .2 0.8646724668611127", fontcolor="0 .2 0.8646724668611127", style=bold, label="0.0098" ];
"G141_H137" -> "H137_H140" [color="0 .2 0.8640987515101684", fontcolor="0 .2 0.8640987515101684", style=bold, label="0.0099" ];
"H140_V136" -> "H137_H140" [color="0 .2 0.7762489773526629", fontcolor="0 .2 0.7762489773526629", style=bold, label="0.0343" ];
"Q139_G141" -> "H137_H140" [color="0 .2 0.8704963804016665", fontcolor="0 .2 0.8704963804016665", style=bold, label="0.0082" ];
"G141_H137" -> "H137_T142" [color="0 .2 0.8092094906590314", fontcolor="0 .2 0.8092094906590314", style=bold, label="0.0251" ];
"G141_S146" -> "H137_T142" [color="0 .2 0.8362327167487165", fontcolor="0 .2 0.8362327167487165", style=bold, label="0.0177" ];
"R219_T328" -> "H137_T142" [color="0 .2 0.8826503529360445", fontcolor="0 .2 0.8826503529360445", style=bold, label="0.0048" ];
"T142_Y138" -> "H137_T142" [color="0 .2 0.8489588119770672", fontcolor="0 .2 0.8489588119770672", style=bold, label="0.0141" ];
"G141_S146" -> "H140_T142" [color="0 .2 0.5527253770093494", fontcolor="0 .2 0.5527253770093494", style=bold, label="0.0961" ];
"Q139_G141" -> "H140_T142" [color="0 .2 0.7606744097167861", fontcolor="0 .2 0.7606744097167861", style=bold, label="0.0386" ];
"S146_T142" -> "H140_T142" [color="0 .2 0.8432342693450607", fontcolor="0 .2 0.8432342693450607", style=bold, label="0.0157" ];
"T142_Y138" -> "H140_T142" [color="0 .2 0.74575829257633", fontcolor="0 .2 0.74575829257633", style=bold, label="0.0427" ];
"N97_Y88" -> "H140_V136" [color="0 .2 0.8304935970917022", fontcolor="0 .2 0.8304935970917022", style=bold, label="0.0192" ];
"Q139_P135" -> "H140_V136" [color="0 .2 0.4497089314483815", fontcolor="0 .2 0.4497089314483815", style=bold, label="0.1247" ];
"R128_T64" -> "H140_V136" [color="0 .2 0.8657794442313678", fontcolor="0 .2 0.8657794442313678", style=bold, label="0.0095" ];
"R218_I223" -> "H140_V136" [color="0 .2 0.8989677175274718", fontcolor="0 .2 0.8989677175274718", style=bold, label="0.0003" ];
"G141_Y138" -> "H140_Y138" [color="0 .2 0.816721138438175", fontcolor="0 .2 0.816721138438175", style=bold, label="0.0231" ];
"H137_H140" -> "H140_Y138" [color="0 .2 0.8373537610943655", fontcolor="0 .2 0.8373537610943655", style=bold, label="0.0173" ];
"H140_V136" -> "H140_Y138" [color="0 .2 0.8707978628072262", fontcolor="0 .2 0.8707978628072262", style=bold, label="0.0081" ];
"Q139_P135" -> "H140_Y138" [color="0 .2 0.8884316959666511", fontcolor="0 .2 0.8884316959666511", style=bold, label="0.0032" ];
"F170_F172" -> "H349_I183" [color="0 .2 0.8905493756578782", fontcolor="0 .2 0.8905493756578782", style=bold, label="0.0026" ];
"F345_Y365" -> "H349_I183" [color="0 .2 0.8887061584961552", fontcolor="0 .2 0.8887061584961552", style=bold, label="0.0031" ];
"H354_P186" -> "H349_I183" [color="0 .2 0.8269924032332021", fontcolor="0 .2 0.8269924032332021", style=bold, label="0.0202" ];
"F346_Y198" -> "H349_S193" [color="0 .2 0.8080176363251232", fontcolor="0 .2 0.8080176363251232", style=bold, label="0.0255" ];
"H354_P186" -> "H349_S193" [color="0 .2 0.7686962074006709", fontcolor="0 .2 0.7686962074006709", style=bold, label="0.0364" ];
"C51_L55" -> "H349_Y365" [color="0 .2 0.8138156658965607", fontcolor="0 .2 0.8138156658965607", style=bold, label="0.0239" ];
"H354_P186" -> "H349_Y365" [color="0 .2 0.8120553065231645", fontcolor="0 .2 0.8120553065231645", style=bold, label="0.0243" ];
"S193_V350" -> "H349_Y365" [color="0 .2 0.8743975408049213", fontcolor="0 .2 0.8743975408049213", style=bold, label="0.0071" ];
"F172_P167" -> "H354_I190" [color="0 .2 0.8847282936579257", fontcolor="0 .2 0.8847282936579257", style=bold, label="0.0042" ];
"H354_P186" -> "H354_I190" [color="0 .2 0.7077984522588814", fontcolor="0 .2 0.7077984522588814", style=bold, label="0.0532" ];
"N352_C355" -> "H354_I190" [color="0 .2 0.8685726158483751", fontcolor="0 .2 0.8685726158483751", style=bold, label="0.0087" ];
"F172_P167" -> "H354_L351" [color="0 .2 0.8918632369829551", fontcolor="0 .2 0.8918632369829551", style=bold, label="0.0023" ];
"H354_P186" -> "H354_L351" [color="0 .2 0.8447228203129259", fontcolor="0 .2 0.8447228203129259", style=bold, label="0.0153" ];
"N352_H354" -> "H354_L351" [color="0 .2 0.4601474403111146", fontcolor="0 .2 0.4601474403111146", style=bold, label="0.1218" ];
"C341_F345" -> "H354_P186" [color="0 .2 0.8783289380201483", fontcolor="0 .2 0.8783289380201483", style=bold, label="0.0060" ];
"F346_Y198" -> "H354_P186" [color="0 .2 0.8064020363010804", fontcolor="0 .2 0.8064020363010804", style=bold, label="0.0259" ];
"F345_Y365" -> "H359_S361" [color="0 .2 0.8890675176231594", fontcolor="0 .2 0.8890675176231594", style=bold, label="0.0030" ];
"G141_H137" -> "H359_S361" [color="0 .2 0.8806848880895394", fontcolor="0 .2 0.8806848880895394", style=bold, label="0.0053" ];
"N352_H354" -> "H359_S361" [color="0 .2 0.8680606563012577", fontcolor="0 .2 0.8680606563012577", style=bold, label="0.0088" ];
"I118_F201" -> "I118_F197" [color="0 .2 0.8315460622719768", fontcolor="0 .2 0.8315460622719768", style=bold, label="0.0190" ];
"N375_W342" -> "I118_F197" [color="0 .2 0.8996671964452344", fontcolor="0 .2 0.8996671964452344", style=bold, label="0.0001" ];
"C122_P200" -> "I118_F201" [color="0 .2 0.8792512146673117", fontcolor="0 .2 0.8792512146673117", style=bold, label="0.0057" ];
"P200_S196" -> "I118_F201" [color="0 .2 0.8878406890119857", fontcolor="0 .2 0.8878406890119857", style=bold, label="0.0034" ];
"S125_V334" -> "I118_F201" [color="0 .2 0.8659660445907248", fontcolor="0 .2 0.8659660445907248", style=bold, label="0.0094" ];
"C114_S196" -> "I118_F338" [color="0 .2 0.8040916166958679", fontcolor="0 .2 0.8040916166958679", style=bold, label="0.0266" ];
"N375_W342" -> "I118_F338" [color="0 .2 0.8724876228386272", fontcolor="0 .2 0.8724876228386272", style=bold, label="0.0076" ];
"S196_W342" -> "I118_F338" [color="0 .2 0.8826027317164988", fontcolor="0 .2 0.8826027317164988", style=bold, label="0.0048" ];
"C114_S196" -> "I124_L71" [color="0 .2 0.8935249388297122", fontcolor="0 .2 0.8935249388297122", style=bold, label="0.0018" ];
"D127_T63" -> "I124_L71" [color="0 .2 0.8688050756285585", fontcolor="0 .2 0.8688050756285585", style=bold, label="0.0086" ];
"D127_T63" -> "I124_M330" [color="0 .2 0.8307350588225096", fontcolor="0 .2 0.8307350588225096", style=bold, label="0.0192" ];
"G141_H137" -> "I124_M330" [color="0 .2 0.8703836557631793", fontcolor="0 .2 0.8703836557631793", style=bold, label="0.0082" ];
"H140_T142" -> "I124_M330" [color="0 .2 0.8964997417161275", fontcolor="0 .2 0.8964997417161275", style=bold, label="0.0010" ];
"M134_Y129" -> "I124_M330" [color="0 .2 0.8944041167569899", fontcolor="0 .2 0.8944041167569899", style=bold, label="0.0015" ];
"D127_L67" -> "I124_T64" [color="0 .2 0.8909962860513418", fontcolor="0 .2 0.8909962860513418", style=bold, label="0.0025" ];
"D127_T63" -> "I124_T64" [color="0 .2 0.7712856159786762", fontcolor="0 .2 0.7712856159786762", style=bold, label="0.0356" ];
"F188_V107" -> "I190_P186" [color="0 .2 0.8854138078890079", fontcolor="0 .2 0.8854138078890079", style=bold, label="0.0040" ];
"L168_Y191" -> "I190_P186" [color="0 .2 0.8938795549358947", fontcolor="0 .2 0.8938795549358947", style=bold, label="0.0017" ];
"N185_I183" -> "I190_P186" [color="0 .2 0.8907275358156377", fontcolor="0 .2 0.8907275358156377", style=bold, label="0.0026" ];
"A327_L215" -> "I211_S125" [color="0 .2 0.8707918444586419", fontcolor="0 .2 0.8707918444586419", style=bold, label="0.0081" ];
"R128_I211" -> "I211_S125" [color="0 .2 0.8529225269966934", fontcolor="0 .2 0.8529225269966934", style=bold, label="0.0130" ];
"S125_V207" -> "I211_S125" [color="0 .2 0.8537906250649342", fontcolor="0 .2 0.8537906250649342", style=bold, label="0.0128" ];
"A131_V133" -> "I211_V133" [color="0 .2 0.8855943291870642", fontcolor="0 .2 0.8855943291870642", style=bold, label="0.0040" ];
"M134_Y129" -> "I211_V133" [color="0 .2 0.7693578819634626", fontcolor="0 .2 0.7693578819634626", style=bold, label="0.0362" ];
"R218_R222" -> "I223_K221" [color="0 .2 0.8617330936445273", fontcolor="0 .2 0.8617330936445273", style=bold, label="0.0106" ];
"R219_R222" -> "I223_K221" [color="0 .2 0.8798541981526259", fontcolor="0 .2 0.8798541981526259", style=bold, label="0.0056" ];
"R220_I223" -> "I223_K221" [color="0 .2 0.7748201981750292", fontcolor="0 .2 0.7748201981750292", style=bold, label="0.0347" ];
"C341_F345" -> "I339_P344" [color="0 .2 0.8606956314748057", fontcolor="0 .2 0.8606956314748057", style=bold, label="0.0109" ];
"C341_I339" -> "I339_P344" [color="0 .2 0.8973301373793983", fontcolor="0 .2 0.8973301373793983", style=bold, label="0.0007" ];
"C51_L55" -> "I339_P344" [color="0 .2 0.8961290112914834", fontcolor="0 .2 0.8961290112914834", style=bold, label="0.0011" ];
"D127_T63" -> "I382_M330" [color="0 .2 0.8676580897398349", fontcolor="0 .2 0.8676580897398349", style=bold, label="0.0090" ];
"I124_M330" -> "I382_M330" [color="0 .2 0.7881680438961183", fontcolor="0 .2 0.7881680438961183", style=bold, label="0.0310" ];
"R128_T64" -> "I382_M330" [color="0 .2 0.8376141197897685", fontcolor="0 .2 0.8376141197897685", style=bold, label="0.0173" ];
"E90_Y36" -> "I40_V87" [color="0 .2 0.8870626818594345", fontcolor="0 .2 0.8870626818594345", style=bold, label="0.0036" ];
"M83_Y36" -> "I40_V87" [color="0 .2 0.8778500777368288", fontcolor="0 .2 0.8778500777368288", style=bold, label="0.0061" ];
"V50_V54" -> "I40_V87" [color="0 .2 0.8975918692130044", fontcolor="0 .2 0.8975918692130044", style=bold, label="0.0007" ];
"N47_D75" -> "I43_L76" [color="0 .2 0.8724509022078745", fontcolor="0 .2 0.8724509022078745", style=bold, label="0.0076" ];
"N47_L76" -> "I43_L76" [color="0 .2 0.817535997002438", fontcolor="0 .2 0.817535997002438", style=bold, label="0.0228" ];
"A377_A42" -> "I43_S376" [color="0 .2 0.8897870549501354", fontcolor="0 .2 0.8897870549501354", style=bold, label="0.0028" ];
"G372_S376" -> "I43_S376" [color="0 .2 0.8468120110375512", fontcolor="0 .2 0.8468120110375512", style=bold, label="0.0147" ];
"A377_I43" -> "I43_Y373" [color="0 .2 0.8572070960667062", fontcolor="0 .2 0.8572070960667062", style=bold, label="0.0118" ];
"A377_L39" -> "I43_Y373" [color="0 .2 0.8694746294877473", fontcolor="0 .2 0.8694746294877473", style=bold, label="0.0085" ];
"N47_S376" -> "I43_Y373" [color="0 .2 0.8848391857133848", fontcolor="0 .2 0.8848391857133848", style=bold, label="0.0042" ];
"E324_P321" -> "K325_P321" [color="0 .2 0.07976244474463734", fontcolor="0 .2 0.07976244474463734", style=bold, label="0.2271" ];
"L322_K326" -> "K325_P321" [color="0 .2 0.7795247190070949", fontcolor="0 .2 0.7795247190070949", style=bold, label="0.0334" ];
"H137_T142" -> "K326_F386" [color="0 .2 0.8893563352461611", fontcolor="0 .2 0.8893563352461611", style=bold, label="0.0029" ];
"H140_T142" -> "K326_F386" [color="0 .2 0.8910226894267993", fontcolor="0 .2 0.8910226894267993", style=bold, label="0.0025" ];
"E324_P321" -> "K326_P321" [color="0 .2 0.6172400662575217", fontcolor="0 .2 0.6172400662575217", style=bold, label="0.0783" ];
"L322_K326" -> "K326_P321" [color="0 .2 0.80831765811029", fontcolor="0 .2 0.80831765811029", style=bold, label="0.0254" ];
"C51_L55" -> "K396_K56" [color="0 .2 0.8804371965352644", fontcolor="0 .2 0.8804371965352644", style=bold, label="0.0054" ];
"T130_V133" -> "K396_K56" [color="0 .2 0.8946556873745866", fontcolor="0 .2 0.8946556873745866", style=bold, label="0.0015" ];
"C114_S196" -> "L121_V334" [color="0 .2 0.8879894151734962", fontcolor="0 .2 0.8879894151734962", style=bold, label="0.0033" ];
"N375_W342" -> "L121_V334" [color="0 .2 0.8894091037209064", fontcolor="0 .2 0.8894091037209064", style=bold, label="0.0029" ];
"R128_T64" -> "L121_V334" [color="0 .2 0.8524398671520692", fontcolor="0 .2 0.8524398671520692", style=bold, label="0.0132" ];
"S125_V334" -> "L121_V334" [color="0 .2 0.8572757000724528", fontcolor="0 .2 0.8572757000724528", style=bold, label="0.0118" ];
"N375_W342" -> "L121_W342" [color="0 .2 0.8960102078056486", fontcolor="0 .2 0.8960102078056486", style=bold, label="0.0011" ];
"S117_W342" -> "L121_W342" [color="0 .2 0.8121564335325526", fontcolor="0 .2 0.8121564335325526", style=bold, label="0.0243" ];
"A116_V157" -> "L160_V157" [color="0 .2 0.8427806913312029", fontcolor="0 .2 0.8427806913312029", style=bold, label="0.0158" ];
"A123_V157" -> "L160_V157" [color="0 .2 0.8835798989021771", fontcolor="0 .2 0.8835798989021771", style=bold, label="0.0045" ];
"G171_L168" -> "L168_F170" [color="0 .2 0.7615823084033253", fontcolor="0 .2 0.7615823084033253", style=bold, label="0.0383" ];
"G171_P167" -> "L168_F170" [color="0 .2 0.8598062509494984", fontcolor="0 .2 0.8598062509494984", style=bold, label="0.0111" ];
"N173_G171" -> "L168_F170" [color="0 .2 0.8935849789712331", fontcolor="0 .2 0.8935849789712331", style=bold, label="0.0018" ];
"D127_T63" -> "L168_F172" [color="0 .2 0.8721663114348699", fontcolor="0 .2 0.8721663114348699", style=bold, label="0.0077" ];
"F170_F172" -> "L168_F172" [color="0 .2 0.8853048147462013", fontcolor="0 .2 0.8853048147462013", style=bold, label="0.0041" ];
"F172_F188" -> "L168_F172" [color="0 .2 0.7758289353971168", fontcolor="0 .2 0.7758289353971168", style=bold, label="0.0344" ];
"G171_P167" -> "L168_F172" [color="0 .2 0.8619737092258607", fontcolor="0 .2 0.8619737092258607", style=bold, label="0.0105" ];
"N173_D104" -> "L168_F172" [color="0 .2 0.8553531677141173", fontcolor="0 .2 0.8553531677141173", style=bold, label="0.0124" ];
"D127_T63" -> "L168_T108" [color="0 .2 0.8753207705193624", fontcolor="0 .2 0.8753207705193624", style=bold, label="0.0068" ];
"G141_H137" -> "L168_T108" [color="0 .2 0.8918086511371707", fontcolor="0 .2 0.8918086511371707", style=bold, label="0.0023" ];
"L322_K326" -> "L168_T108" [color="0 .2 0.8058973346076297", fontcolor="0 .2 0.8058973346076297", style=bold, label="0.0261" ];
"T130_Y138" -> "L168_T108" [color="0 .2 0.8788907729115043", fontcolor="0 .2 0.8788907729115043", style=bold, label="0.0058" ];
"G171_P167" -> "L168_V164" [color="0 .2 0.8861693631665987", fontcolor="0 .2 0.8861693631665987", style=bold, label="0.0038" ];
"L168_T108" -> "L168_V164" [color="0 .2 0.8304149290175931", fontcolor="0 .2 0.8304149290175931", style=bold, label="0.0193" ];
"L168_Y191" -> "L168_V164" [color="0 .2 0.8806129791410331", fontcolor="0 .2 0.8806129791410331", style=bold, label="0.0054" ];
"Y191_V164" -> "L168_V164" [color="0 .2 0.7706383453454508", fontcolor="0 .2 0.7706383453454508", style=bold, label="0.0358" ];
"G141_H137" -> "L168_Y191" [color="0 .2 0.8908481631891534", fontcolor="0 .2 0.8908481631891534", style=bold, label="0.0025" ];
"L168_T108" -> "L168_Y191" [color="0 .2 0.8086215025343945", fontcolor="0 .2 0.8086215025343945", style=bold, label="0.0253" ];
"N97_Y88" -> "L168_Y191" [color="0 .2 0.8338100762461823", fontcolor="0 .2 0.8338100762461823", style=bold, label="0.0183" ];
"Y191_V164" -> "L168_Y191" [color="0 .2 0.7777599441609949", fontcolor="0 .2 0.7777599441609949", style=bold, label="0.0338" ];
"D104_L169" -> "L169_S165" [color="0 .2 0.8934283040590169", fontcolor="0 .2 0.8934283040590169", style=bold, label="0.0018" ];
"L168_V164" -> "L169_S165" [color="0 .2 0.7602415115705262", fontcolor="0 .2 0.7602415115705262", style=bold, label="0.0387" ];
"L169_V105" -> "L169_S165" [color="0 .2 0.8805297358025114", fontcolor="0 .2 0.8805297358025114", style=bold, label="0.0054" ];
"S165_T108" -> "L169_S165" [color="0 .2 0.8895230932407846", fontcolor="0 .2 0.8895230932407846", style=bold, label="0.0029" ];
"G171_P167" -> "L169_V105" [color="0 .2 0.8569895889954489", fontcolor="0 .2 0.8569895889954489", style=bold, label="0.0119" ];
"N173_D104" -> "L169_V105" [color="0 .2 0.8860879229867853", fontcolor="0 .2 0.8860879229867853", style=bold, label="0.0039" ];
"S165_T108" -> "L169_V105" [color="0 .2 0.8243182791739558", fontcolor="0 .2 0.8243182791739558", style=bold, label="0.0210" ];
"G202_L199" -> "L199_V203" [color="0 .2 0.8160198949174312", fontcolor="0 .2 0.8160198949174312", style=bold, label="0.0233" ];
"M134_Y129" -> "L199_V203" [color="0 .2 0.8764309165747846", fontcolor="0 .2 0.8764309165747846", style=bold, label="0.0065" ];
"D127_T63" -> "L322_K325" [color="0 .2 0.8924563006382497", fontcolor="0 .2 0.8924563006382497", style=bold, label="0.0021" ];
"L322_K326" -> "L322_K325" [color="0 .2 0.010113539422821782", fontcolor="0 .2 0.010113539422821782", style=bold, label="0.2464" ];
"T142_Y138" -> "L322_K325" [color="0 .2 0.8989504860689652", fontcolor="0 .2 0.8989504860689652", style=bold, label="0.0003" ];
"D127_T63" -> "L322_K326" [color="0 .2 0.8316897999383777", fontcolor="0 .2 0.8316897999383777", style=bold, label="0.0189" ];
"D127_Y138" -> "L322_K326" [color="0 .2 0.7832301233595826", fontcolor="0 .2 0.7832301233595826", style=bold, label="0.0323" ];
"F170_F172" -> "L322_K326" [color="0 .2 0.8557109778163643", fontcolor="0 .2 0.8557109778163643", style=bold, label="0.0123" ];
"R218_R222" -> "L322_K326" [color="0 .2 0.884680578116273", fontcolor="0 .2 0.884680578116273", style=bold, label="0.0042" ];
"F338_Y208" -> "L335_Y208" [color="0 .2 0.8983977665164712", fontcolor="0 .2 0.8983977665164712", style=bold, label="0.0004" ];
"R128_V331" -> "L335_Y208" [color="0 .2 0.8954025011997682", fontcolor="0 .2 0.8954025011997682", style=bold, label="0.0013" ];
"S125_V334" -> "L335_Y208" [color="0 .2 0.8775720951896473", fontcolor="0 .2 0.8775720951896473", style=bold, label="0.0062" ];
"C341_F345" -> "L343_F346" [color="0 .2 0.754321461063058", fontcolor="0 .2 0.754321461063058", style=bold, label="0.0403" ];
"L343_Y198" -> "L343_F346" [color="0 .2 0.8940048348227997", fontcolor="0 .2 0.8940048348227997", style=bold, label="0.0017" ];
"C341_F345" -> "L343_Y198" [color="0 .2 0.8589161664336359", fontcolor="0 .2 0.8589161664336359", style=bold, label="0.0114" ];
"F346_Y198" -> "L347_Y198" [color="0 .2 0.6767333448609114", fontcolor="0 .2 0.6767333448609114", style=bold, label="0.0618" ];
"H354_P186" -> "L347_Y198" [color="0 .2 0.8775295087861891", fontcolor="0 .2 0.8775295087861891", style=bold, label="0.0062" ];
"R218_I223" -> "L347_Y198" [color="0 .2 0.8707058973106587", fontcolor="0 .2 0.8707058973106587", style=bold, label="0.0081" ];
"F345_Y365" -> "L371_T368" [color="0 .2 0.8985103126742678", fontcolor="0 .2 0.8985103126742678", style=bold, label="0.0004" ];
"G372_T368" -> "L371_T368" [color="0 .2 0.7699911776333569", fontcolor="0 .2 0.7699911776333569", style=bold, label="0.0360" ];
"N97_Y88" -> "L398_F45" [color="0 .2 0.8901659003820157", fontcolor="0 .2 0.8901659003820157", style=bold, label="0.0027" ];
"V50_V54" -> "L398_F45" [color="0 .2 0.8922019835858226", fontcolor="0 .2 0.8922019835858226", style=bold, label="0.0022" ];
"A377_A42" -> "L39_V374" [color="0 .2 0.8660338012690207", fontcolor="0 .2 0.8660338012690207", style=bold, label="0.0094" ];
"S35_W370" -> "L39_V374" [color="0 .2 0.8937812857027129", fontcolor="0 .2 0.8937812857027129", style=bold, label="0.0017" ];
"D127_T63" -> "L67_T63" [color="0 .2 0.4762111282825846", fontcolor="0 .2 0.4762111282825846", style=bold, label="0.1173" ];
"N173_D104" -> "L67_T63" [color="0 .2 0.8868474760325683", fontcolor="0 .2 0.8868474760325683", style=bold, label="0.0036" ];
"S146_T63" -> "L67_T63" [color="0 .2 0.8762879514665071", fontcolor="0 .2 0.8762879514665071", style=bold, label="0.0066" ];
"I43_L76" -> "L76_V44" [color="0 .2 0.8473495763053223", fontcolor="0 .2 0.8473495763053223", style=bold, label="0.0146" ];
"N47_L76" -> "L76_V44" [color="0 .2 0.8820623303399316", fontcolor="0 .2 0.8820623303399316", style=bold, label="0.0050" ];
"A74_S70" -> "L77_W158" [color="0 .2 0.887044095515288", fontcolor="0 .2 0.887044095515288", style=bold, label="0.0036" ];
"D127_T63" -> "L81_M83" [color="0 .2 0.8913890729013836", fontcolor="0 .2 0.8913890729013836", style=bold, label="0.0024" ];
"Q139_P135" -> "L81_M83" [color="0 .2 0.8964238826029955", fontcolor="0 .2 0.8964238826029955", style=bold, label="0.0010" ];
"R220_K216" -> "L81_M83" [color="0 .2 0.8485570492713933", fontcolor="0 .2 0.8485570492713933", style=bold, label="0.0142" ];
"T92_V95" -> "L81_M83" [color="0 .2 0.8640264750397931", fontcolor="0 .2 0.8640264750397931", style=bold, label="0.0100" ];
"L81_M83" -> "L81_P84" [color="0 .2 0.45810740979045117", fontcolor="0 .2 0.45810740979045117", style=bold, label="0.1223" ];
"T80_V82" -> "L81_P84" [color="0 .2 0.8687701291756069", fontcolor="0 .2 0.8687701291756069", style=bold, label="0.0086" ];
"A79_L81" -> "L81_V78" [color="0 .2 0.8330935517616143", fontcolor="0 .2 0.8330935517616143", style=bold, label="0.0185" ];
"N379_D75" -> "L81_V78" [color="0 .2 0.889963696315666", fontcolor="0 .2 0.889963696315666", style=bold, label="0.0028" ];
"F106_V82" -> "L89_F106" [color="0 .2 0.8847864550548927", fontcolor="0 .2 0.8847864550548927", style=bold, label="0.0042" ];
"L89_V95" -> "L89_F106" [color="0 .2 0.8731835265173084", fontcolor="0 .2 0.8731835265173084", style=bold, label="0.0074" ];
"R219_R222" -> "L89_V95" [color="0 .2 0.8672838721803335", fontcolor="0 .2 0.8672838721803335", style=bold, label="0.0091" ];
"T92_V95" -> "L89_V95" [color="0 .2 0.7993958115037776", fontcolor="0 .2 0.7993958115037776", style=bold, label="0.0279" ];
"A161_M112" -> "M112_W158" [color="0 .2 0.8676183132327141", fontcolor="0 .2 0.8676183132327141", style=bold, label="0.0090" ];
"C341_F345" -> "M134_Y129" [color="0 .2 0.8120675209931564", fontcolor="0 .2 0.8120675209931564", style=bold, label="0.0243" ];
"H354_P186" -> "M134_Y129" [color="0 .2 0.8052599466777677", fontcolor="0 .2 0.8052599466777677", style=bold, label="0.0262" ];
"N352_H354" -> "M134_Y129" [color="0 .2 0.8991960898342287", fontcolor="0 .2 0.8991960898342287", style=bold, label="0.0002" ];
"D127_T63" -> "M330_Y383" [color="0 .2 0.8588105449619713", fontcolor="0 .2 0.8588105449619713", style=bold, label="0.0114" ];
"F390_T384" -> "M330_Y383" [color="0 .2 0.8796297966436167", fontcolor="0 .2 0.8796297966436167", style=bold, label="0.0056" ];
"T92_V95" -> "M330_Y383" [color="0 .2 0.8880354432910896", fontcolor="0 .2 0.8880354432910896", style=bold, label="0.0033" ];
"C51_L55" -> "M83_Y36" [color="0 .2 0.8470440531702734", fontcolor="0 .2 0.8470440531702734", style=bold, label="0.0147" ];
"H349_Y365" -> "M83_Y36" [color="0 .2 0.869650316645449", fontcolor="0 .2 0.869650316645449", style=bold, label="0.0084" ];
"Y36_Y373" -> "M83_Y36" [color="0 .2 0.8916397189759694", fontcolor="0 .2 0.8916397189759694", style=bold, label="0.0023" ];
"D127_T63" -> "N120_L67" [color="0 .2 0.8681638209088", fontcolor="0 .2 0.8681638209088", style=bold, label="0.0088" ];
"D127_Y138" -> "N120_L67" [color="0 .2 0.7756378183747317", fontcolor="0 .2 0.7756378183747317", style=bold, label="0.0344" ];
"N97_Y88" -> "N120_L67" [color="0 .2 0.7666997622612515", fontcolor="0 .2 0.7666997622612515", style=bold, label="0.0369" ];
"Q139_P135" -> "N120_L67" [color="0 .2 0.8533247131698567", fontcolor="0 .2 0.8533247131698567", style=bold, label="0.0129" ];
"S35_W370" -> "N120_L67" [color="0 .2 0.8176484204877508", fontcolor="0 .2 0.8176484204877508", style=bold, label="0.0228" ];
"G171_L168" -> "N173_D104" [color="0 .2 0.781289829988963", fontcolor="0 .2 0.781289829988963", style=bold, label="0.0329" ];
"H140_T142" -> "N173_D104" [color="0 .2 0.8984899750763575", fontcolor="0 .2 0.8984899750763575", style=bold, label="0.0004" ];
"L322_K326" -> "N173_D104" [color="0 .2 0.8462306846558962", fontcolor="0 .2 0.8462306846558962", style=bold, label="0.0149" ];
"Q61_V54" -> "N173_D104" [color="0 .2 0.8162129169857673", fontcolor="0 .2 0.8162129169857673", style=bold, label="0.0232" ];
"R100_N173" -> "N173_D104" [color="0 .2 0.773067222894176", fontcolor="0 .2 0.773067222894176", style=bold, label="0.0351" ];
"F170_F172" -> "N173_G171" [color="0 .2 0.8263472249830687", fontcolor="0 .2 0.8263472249830687", style=bold, label="0.0204" ];
"F172_P167" -> "N173_G171" [color="0 .2 0.7482211476177224", fontcolor="0 .2 0.7482211476177224", style=bold, label="0.0420" ];
"G171_L169" -> "N173_G171" [color="0 .2 0.8261465367511404", fontcolor="0 .2 0.8261465367511404", style=bold, label="0.0204" ];
"Y191_V164" -> "N173_G171" [color="0 .2 0.85713574390627", fontcolor="0 .2 0.85713574390627", style=bold, label="0.0119" ];
"N173_D104" -> "N173_T175" [color="0 .2 0.8299512606476701", fontcolor="0 .2 0.8299512606476701", style=bold, label="0.0194" ];
"R100_N173" -> "N173_T175" [color="0 .2 0.8679514609695801", fontcolor="0 .2 0.8679514609695801", style=bold, label="0.0089" ];
"S182_V180" -> "N173_T175" [color="0 .2 0.8920625349735244", fontcolor="0 .2 0.8920625349735244", style=bold, label="0.0022" ];
"Y191_V164" -> "N173_T175" [color="0 .2 0.845507257843346", fontcolor="0 .2 0.845507257843346", style=bold, label="0.0151" ];
"F172_F188" -> "N185_F172" [color="0 .2 0.8087473560798702", fontcolor="0 .2 0.8087473560798702", style=bold, label="0.0253" ];
"G141_H137" -> "N185_F172" [color="0 .2 0.8647780240562895", fontcolor="0 .2 0.8647780240562895", style=bold, label="0.0098" ];
"L168_F172" -> "N185_F172" [color="0 .2 0.8785874278775015", fontcolor="0 .2 0.8785874278775015", style=bold, label="0.0059" ];
"R128_T64" -> "N185_F172" [color="0 .2 0.8730519369900333", fontcolor="0 .2 0.8730519369900333", style=bold, label="0.0075" ];
"F170_F172" -> "N185_I183" [color="0 .2 0.886040967165053", fontcolor="0 .2 0.886040967165053", style=bold, label="0.0039" ];
"H349_I183" -> "N185_I183" [color="0 .2 0.7341101681587262", fontcolor="0 .2 0.7341101681587262", style=bold, label="0.0459" ];
"N97_Y88" -> "N185_I183" [color="0 .2 0.8840741160604825", fontcolor="0 .2 0.8840741160604825", style=bold, label="0.0044" ];
"I190_P186" -> "N185_V189" [color="0 .2 0.8255567463104977", fontcolor="0 .2 0.8255567463104977", style=bold, label="0.0206" ];
"N185_I183" -> "N185_V189" [color="0 .2 0.8563969020584695", fontcolor="0 .2 0.8563969020584695", style=bold, label="0.0121" ];
"F170_F172" -> "N352_C355" [color="0 .2 0.8828162138843719", fontcolor="0 .2 0.8828162138843719", style=bold, label="0.0048" ];
"H354_P186" -> "N352_C355" [color="0 .2 0.8245927657210317", fontcolor="0 .2 0.8245927657210317", style=bold, label="0.0209" ];
"N352_H354" -> "N352_C355" [color="0 .2 0.533650797672369", fontcolor="0 .2 0.533650797672369", style=bold, label="0.1014" ];
"C341_F345" -> "N352_H354" [color="0 .2 0.8946650355464423", fontcolor="0 .2 0.8946650355464423", style=bold, label="0.0015" ];
"F346_Y198" -> "N352_H354" [color="0 .2 0.8953302691134438", fontcolor="0 .2 0.8953302691134438", style=bold, label="0.0013" ];
"H354_P186" -> "N352_H354" [color="0 .2 0.8487832119500243", fontcolor="0 .2 0.8487832119500243", style=bold, label="0.0142" ];
"V189_V350" -> "N352_H354" [color="0 .2 0.885984773453229", fontcolor="0 .2 0.885984773453229", style=bold, label="0.0039" ];
"N352_C355" -> "N352_V360" [color="0 .2 0.8784744657902352", fontcolor="0 .2 0.8784744657902352", style=bold, label="0.0060" ];
"N352_H354" -> "N352_V360" [color="0 .2 0.8471420065105801", fontcolor="0 .2 0.8471420065105801", style=bold, label="0.0146" ];
"Q356_H354" -> "N352_V360" [color="0 .2 0.8949897078767288", fontcolor="0 .2 0.8949897078767288", style=bold, label="0.0014" ];
"F345_Y365" -> "N352_Y365" [color="0 .2 0.7842693072272998", fontcolor="0 .2 0.7842693072272998", style=bold, label="0.0320" ];
"G176_T174" -> "N352_Y365" [color="0 .2 0.8731315156850604", fontcolor="0 .2 0.8731315156850604", style=bold, label="0.0074" ];
"N352_H354" -> "N352_Y365" [color="0 .2 0.881061368281536", fontcolor="0 .2 0.881061368281536", style=bold, label="0.0052" ];
"T348_Y365" -> "N352_Y365" [color="0 .2 0.8262890539695499", fontcolor="0 .2 0.8262890539695499", style=bold, label="0.0204" ];
"C114_S196" -> "N375_W342" [color="0 .2 0.7615260204791755", fontcolor="0 .2 0.7615260204791755", style=bold, label="0.0383" ];
"C341_F345" -> "N375_W342" [color="0 .2 0.741097544903035", fontcolor="0 .2 0.741097544903035", style=bold, label="0.0440" ];
"D127_T63" -> "N375_W342" [color="0 .2 0.8707198282682519", fontcolor="0 .2 0.8707198282682519", style=bold, label="0.0081" ];
"F345_Y365" -> "N375_W342" [color="0 .2 0.8564271842937332", fontcolor="0 .2 0.8564271842937332", style=bold, label="0.0121" ];
"G141_S145" -> "N379_D75" [color="0 .2 0.8944901106995515", fontcolor="0 .2 0.8944901106995515", style=bold, label="0.0015" ];
"G372_S376" -> "N379_D75" [color="0 .2 0.8482792382968376", fontcolor="0 .2 0.8482792382968376", style=bold, label="0.0143" ];
"N375_W342" -> "N379_D75" [color="0 .2 0.8088812861331747", fontcolor="0 .2 0.8088812861331747", style=bold, label="0.0252" ];
"N97_Y88" -> "N379_D75" [color="0 .2 0.8792808780400602", fontcolor="0 .2 0.8792808780400602", style=bold, label="0.0057" ];
"F394_P380" -> "N379_S376" [color="0 .2 0.8818035693895369", fontcolor="0 .2 0.8818035693895369", style=bold, label="0.0050" ];
"G372_S376" -> "N379_S376" [color="0 .2 0.898182830597479", fontcolor="0 .2 0.898182830597479", style=bold, label="0.0005" ];
"N379_D75" -> "N379_S376" [color="0 .2 0.8601689345792966", fontcolor="0 .2 0.8601689345792966", style=bold, label="0.0110" ];
"N47_S376" -> "N379_S376" [color="0 .2 0.7598674071722209", fontcolor="0 .2 0.7598674071722209", style=bold, label="0.0388" ];
"C51_L55" -> "N387_L60" [color="0 .2 0.875617654433821", fontcolor="0 .2 0.875617654433821", style=bold, label="0.0068" ];
"D127_T63" -> "N387_L60" [color="0 .2 0.8733283215550192", fontcolor="0 .2 0.8733283215550192", style=bold, label="0.0074" ];
"N97_Y88" -> "N387_L60" [color="0 .2 0.8894290135556384", fontcolor="0 .2 0.8894290135556384", style=bold, label="0.0029" ];
"F390_T384" -> "N387_T384" [color="0 .2 0.8452491803018893", fontcolor="0 .2 0.8452491803018893", style=bold, label="0.0152" ];
"R391_N387" -> "N387_T384" [color="0 .2 0.8864161506063589", fontcolor="0 .2 0.8864161506063589", style=bold, label="0.0038" ];
"T92_V95" -> "N387_T384" [color="0 .2 0.8882336428900184", fontcolor="0 .2 0.8882336428900184", style=bold, label="0.0033" ];
"N387_T384" -> "N387_T385" [color="0 .2 0.7612709516000463", fontcolor="0 .2 0.7612709516000463", style=bold, label="0.0384" ];
"A72_N47" -> "N47_D75" [color="0 .2 0.8967822000765094", fontcolor="0 .2 0.8967822000765094", style=bold, label="0.0009" ];
"N375_W342" -> "N47_D75" [color="0 .2 0.887427270336972", fontcolor="0 .2 0.887427270336972", style=bold, label="0.0035" ];
"N379_D75" -> "N47_D75" [color="0 .2 0.8653586846295654", fontcolor="0 .2 0.8653586846295654", style=bold, label="0.0096" ];
"N47_S376" -> "N47_D75" [color="0 .2 0.8004388207880175", fontcolor="0 .2 0.8004388207880175", style=bold, label="0.0276" ];
"G48_F45" -> "N47_F45" [color="0 .2 0.8625204323433269", fontcolor="0 .2 0.8625204323433269", style=bold, label="0.0104" ];
"C51_V73" -> "N47_L76" [color="0 .2 0.8790471875706268", fontcolor="0 .2 0.8790471875706268", style=bold, label="0.0058" ];
"D127_T63" -> "N47_L76" [color="0 .2 0.8991890655516094", fontcolor="0 .2 0.8991890655516094", style=bold, label="0.0002" ];
"F390_T384" -> "N47_P380" [color="0 .2 0.8959027988449562", fontcolor="0 .2 0.8959027988449562", style=bold, label="0.0011" ];
"F394_P380" -> "N47_P380" [color="0 .2 0.8167395650440001", fontcolor="0 .2 0.8167395650440001", style=bold, label="0.0231" ];
"R391_T385" -> "N47_P380" [color="0 .2 0.8850873142914005", fontcolor="0 .2 0.8850873142914005", style=bold, label="0.0041" ];
"A377_Y373" -> "N47_S376" [color="0 .2 0.8793717402647062", fontcolor="0 .2 0.8793717402647062", style=bold, label="0.0057" ];
"A72_C51" -> "N47_S376" [color="0 .2 0.867779131925133", fontcolor="0 .2 0.867779131925133", style=bold, label="0.0089" ];
"C51_L76" -> "N47_S376" [color="0 .2 0.8508782683158959", fontcolor="0 .2 0.8508782683158959", style=bold, label="0.0136" ];
"S125_V334" -> "N47_S376" [color="0 .2 0.8885795824634476", fontcolor="0 .2 0.8885795824634476", style=bold, label="0.0032" ];
"F390_T384" -> "N65_F390" [color="0 .2 0.8687763475663055", fontcolor="0 .2 0.8687763475663055", style=bold, label="0.0086" ];
"F390_V50" -> "N65_F390" [color="0 .2 0.882985497194164", fontcolor="0 .2 0.882985497194164", style=bold, label="0.0047" ];
"N173_D104" -> "N65_F390" [color="0 .2 0.8518385403030345", fontcolor="0 .2 0.8518385403030345", style=bold, label="0.0133" ];
"L89_V95" -> "N97_Y88" [color="0 .2 0.8970872966102686", fontcolor="0 .2 0.8970872966102686", style=bold, label="0.0008" ];
"T92_V95" -> "N97_Y88" [color="0 .2 0.23503010888474452", fontcolor="0 .2 0.23503010888474452", style=bold, label="0.1841" ];
"W96_Y88" -> "N97_Y88" [color="0 .2 0.7384289771359753", fontcolor="0 .2 0.7384289771359753", style=bold, label="0.0447" ];
"A131_M134" -> "P135_V132" [color="0 .2 0.8991108822171865", fontcolor="0 .2 0.8991108822171865", style=bold, label="0.0002" ];
"A131_P135" -> "P135_V132" [color="0 .2 0.6796091126864765", fontcolor="0 .2 0.6796091126864765", style=bold, label="0.0610" ];
"A131_V133" -> "P135_V132" [color="0 .2 0.8888216942840863", fontcolor="0 .2 0.8888216942840863", style=bold, label="0.0031" ];
"D127_Y138" -> "P135_V133" [color="0 .2 0.8838246130548499", fontcolor="0 .2 0.8838246130548499", style=bold, label="0.0045" ];
"G141_H137" -> "P135_V133" [color="0 .2 0.8523211303854851", fontcolor="0 .2 0.8523211303854851", style=bold, label="0.0132" ];
"M134_Y129" -> "P135_V133" [color="0 .2 0.8876672466380796", fontcolor="0 .2 0.8876672466380796", style=bold, label="0.0034" ];
"P135_V132" -> "P135_V133" [color="0 .2 0.8275726379990591", fontcolor="0 .2 0.8275726379990591", style=bold, label="0.0201" ];
"G141_Y138" -> "P135_Y138" [color="0 .2 0.897183614513324", fontcolor="0 .2 0.897183614513324", style=bold, label="0.0008" ];
"H137_H140" -> "P135_Y138" [color="0 .2 0.8892608660241258", fontcolor="0 .2 0.8892608660241258", style=bold, label="0.0030" ];
"Q139_P135" -> "P135_Y138" [color="0 .2 0.34943643065967467", fontcolor="0 .2 0.34943643065967467", style=bold, label="0.1524" ];
"T142_Y138" -> "P135_Y138" [color="0 .2 0.8729094012240081", fontcolor="0 .2 0.8729094012240081", style=bold, label="0.0075" ];
"P178_W96" -> "P178_S99" [color="0 .2 0.8716483800880845", fontcolor="0 .2 0.8716483800880845", style=bold, label="0.0078" ];
"R100_P178" -> "P178_S99" [color="0 .2 0.8457971507803689", fontcolor="0 .2 0.8457971507803689", style=bold, label="0.0150" ];
"D127_Y138" -> "P178_W96" [color="0 .2 0.8988453895811697", fontcolor="0 .2 0.8988453895811697", style=bold, label="0.0003" ];
"D177_T179" -> "P178_W96" [color="0 .2 0.8881576042006281", fontcolor="0 .2 0.8881576042006281", style=bold, label="0.0033" ];
"N120_L67" -> "P178_W96" [color="0 .2 0.8457921455797904", fontcolor="0 .2 0.8457921455797904", style=bold, label="0.0150" ];
"N97_Y88" -> "P178_W96" [color="0 .2 0.8415171005642543", fontcolor="0 .2 0.8415171005642543", style=bold, label="0.0162" ];
"C114_S196" -> "P200_S196" [color="0 .2 0.7658155834968304", fontcolor="0 .2 0.7658155834968304", style=bold, label="0.0372" ];
"N375_W342" -> "P200_S196" [color="0 .2 0.8608266232122735", fontcolor="0 .2 0.8608266232122735", style=bold, label="0.0108" ];
"S125_V334" -> "P200_S196" [color="0 .2 0.8823263928937183", fontcolor="0 .2 0.8823263928937183", style=bold, label="0.0049" ];
"C114_S196" -> "P200_V194" [color="0 .2 0.8595189298247068", fontcolor="0 .2 0.8595189298247068", style=bold, label="0.0112" ];
"S196_W342" -> "P200_V194" [color="0 .2 0.8796865475026695", fontcolor="0 .2 0.8796865475026695", style=bold, label="0.0056" ];
"T115_V195" -> "P200_V194" [color="0 .2 0.8624940671809425", fontcolor="0 .2 0.8624940671809425", style=bold, label="0.0104" ];
"F201_Y198" -> "P200_Y198" [color="0 .2 0.8877558623971203", fontcolor="0 .2 0.8877558623971203", style=bold, label="0.0034" ];
"G202_L199" -> "P200_Y198" [color="0 .2 0.889267726157984", fontcolor="0 .2 0.889267726157984", style=bold, label="0.0030" ];
"F345_Y365" -> "P362_V360" [color="0 .2 0.88691842216293", fontcolor="0 .2 0.88691842216293", style=bold, label="0.0036" ];
"L322_K326" -> "P362_V360" [color="0 .2 0.894170045696649", fontcolor="0 .2 0.894170045696649", style=bold, label="0.0016" ];
"A377_I43" -> "P380_S376" [color="0 .2 0.8989962206340285", fontcolor="0 .2 0.8989962206340285", style=bold, label="0.0003" ];
"F394_P380" -> "P380_S376" [color="0 .2 0.8389878467104874", fontcolor="0 .2 0.8389878467104874", style=bold, label="0.0169" ];
"N47_P380" -> "P380_S376" [color="0 .2 0.8168918372908108", fontcolor="0 .2 0.8168918372908108", style=bold, label="0.0230" ];
"A79_L81" -> "P84_T80" [color="0 .2 0.8886462029626795", fontcolor="0 .2 0.8886462029626795", style=bold, label="0.0031" ];
"T80_V82" -> "P84_T80" [color="0 .2 0.8960717888908367", fontcolor="0 .2 0.8960717888908367", style=bold, label="0.0011" ];
"G141_H137" -> "Q139_G141" [color="0 .2 0.7621033128761223", fontcolor="0 .2 0.7621033128761223", style=bold, label="0.0382" ];
"G141_Y138" -> "Q139_G141" [color="0 .2 0.6243456982753677", fontcolor="0 .2 0.6243456982753677", style=bold, label="0.0763" ];
"Q139_P135" -> "Q139_G141" [color="0 .2 0.7616253239155882", fontcolor="0 .2 0.7616253239155882", style=bold, label="0.0383" ];
"T142_Y138" -> "Q139_G141" [color="0 .2 0.8527427959845498", fontcolor="0 .2 0.8527427959845498", style=bold, label="0.0131" ];
"D127_T63" -> "Q139_P135" [color="0 .2 0.7853850476823236", fontcolor="0 .2 0.7853850476823236", style=bold, label="0.0317" ];
"D127_Y138" -> "Q139_P135" [color="0 .2 0.8202976466440846", fontcolor="0 .2 0.8202976466440846", style=bold, label="0.0221" ];
"H354_P186" -> "Q139_P135" [color="0 .2 0.850976598713052", fontcolor="0 .2 0.850976598713052", style=bold, label="0.0136" ];
"T142_Y138" -> "Q139_P135" [color="0 .2 0.8393193093780484", fontcolor="0 .2 0.8393193093780484", style=bold, label="0.0168" ];
"T92_V95" -> "Q139_P135" [color="0 .2 0.8331528246974008", fontcolor="0 .2 0.8331528246974008", style=bold, label="0.0185" ];
"G141_S146" -> "Q139_T142" [color="0 .2 0.7951216237139634", fontcolor="0 .2 0.7951216237139634", style=bold, label="0.0290" ];
"H140_T142" -> "Q139_T142" [color="0 .2 0.7972275336281263", fontcolor="0 .2 0.7972275336281263", style=bold, label="0.0285" ];
"T142_Y138" -> "Q139_T142" [color="0 .2 0.8664253891796174", fontcolor="0 .2 0.8664253891796174", style=bold, label="0.0093" ];
"D127_T63" -> "Q144_T142" [color="0 .2 0.8951195031555704", fontcolor="0 .2 0.8951195031555704", style=bold, label="0.0014" ];
"G141_S146" -> "Q144_T142" [color="0 .2 0.8727358251682142", fontcolor="0 .2 0.8727358251682142", style=bold, label="0.0075" ];
"M134_Y129" -> "Q144_T142" [color="0 .2 0.7200999854701866", fontcolor="0 .2 0.7200999854701866", style=bold, label="0.0498" ];
"R218_I223" -> "Q217_K221" [color="0 .2 0.8552139479127318", fontcolor="0 .2 0.8552139479127318", style=bold, label="0.0124" ];
"R218_R222" -> "Q217_K221" [color="0 .2 0.8408610546035149", fontcolor="0 .2 0.8408610546035149", style=bold, label="0.0164" ];
"R220_K216" -> "Q217_K221" [color="0 .2 0.7770484295177982", fontcolor="0 .2 0.7770484295177982", style=bold, label="0.0340" ];
"R220_Q217" -> "Q217_K221" [color="0 .2 0.7828067586335036", fontcolor="0 .2 0.7828067586335036", style=bold, label="0.0324" ];
"R128_K326" -> "Q329_K326" [color="0 .2 0.8572255937469354", fontcolor="0 .2 0.8572255937469354", style=bold, label="0.0118" ];
"R220_Q217" -> "Q329_K326" [color="0 .2 0.8971451979859513", fontcolor="0 .2 0.8971451979859513", style=bold, label="0.0008" ];
"C355_T353" -> "Q356_H354" [color="0 .2 0.8637682277270101", fontcolor="0 .2 0.8637682277270101", style=bold, label="0.0100" ];
"D127_T63" -> "Q356_H354" [color="0 .2 0.8915500582486305", fontcolor="0 .2 0.8915500582486305", style=bold, label="0.0023" ];
"D127_Y138" -> "Q356_H354" [color="0 .2 0.8778252647895605", fontcolor="0 .2 0.8778252647895605", style=bold, label="0.0061" ];
"N352_H354" -> "Q356_H354" [color="0 .2 0.7465813919295395", fontcolor="0 .2 0.7465813919295395", style=bold, label="0.0425" ];
"C355_T353" -> "Q356_T353" [color="0 .2 0.872296131719729", fontcolor="0 .2 0.872296131719729", style=bold, label="0.0077" ];
"Q356_H354" -> "Q356_T353" [color="0 .2 0.8942214369176162", fontcolor="0 .2 0.8942214369176162", style=bold, label="0.0016" ];
"C51_L55" -> "Q61_E57" [color="0 .2 0.8739899667055306", fontcolor="0 .2 0.8739899667055306", style=bold, label="0.0072" ];
"D127_T63" -> "Q61_E57" [color="0 .2 0.7736198477470464", fontcolor="0 .2 0.7736198477470464", style=bold, label="0.0350" ];
"Q217_K221" -> "Q61_E57" [color="0 .2 0.8911709974033105", fontcolor="0 .2 0.8911709974033105", style=bold, label="0.0024" ];
"C51_L55" -> "Q61_L55" [color="0 .2 0.8933719362653022", fontcolor="0 .2 0.8933719362653022", style=bold, label="0.0018" ];
"D127_T63" -> "Q61_L55" [color="0 .2 0.7116940028833482", fontcolor="0 .2 0.7116940028833482", style=bold, label="0.0521" ];
"Q61_E57" -> "Q61_L55" [color="0 .2 0.879501758268767", fontcolor="0 .2 0.879501758268767", style=bold, label="0.0057" ];
"Q61_V54" -> "Q61_L55" [color="0 .2 0.7937212756574049", fontcolor="0 .2 0.7937212756574049", style=bold, label="0.0294" ];
"C51_L55" -> "Q61_V54" [color="0 .2 0.8631743000843595", fontcolor="0 .2 0.8631743000843595", style=bold, label="0.0102" ];
"D127_T63" -> "Q61_V54" [color="0 .2 0.8081567596678113", fontcolor="0 .2 0.8081567596678113", style=bold, label="0.0254" ];
"Q61_E57" -> "Q61_V54" [color="0 .2 0.39399725811694", fontcolor="0 .2 0.39399725811694", style=bold, label="0.1401" ];
"T92_V95" -> "Q61_V54" [color="0 .2 0.8635777774910763", fontcolor="0 .2 0.8635777774910763", style=bold, label="0.0101" ];
"D177_S99" -> "R100_D177" [color="0 .2 0.5487152618567641", fontcolor="0 .2 0.5487152618567641", style=bold, label="0.0973" ];
"D177_T179" -> "R100_D177" [color="0 .2 0.864447959553711", fontcolor="0 .2 0.864447959553711", style=bold, label="0.0098" ];
"P178_W96" -> "R100_D177" [color="0 .2 0.8840194597482033", fontcolor="0 .2 0.8840194597482033", style=bold, label="0.0044" ];
"R219_L215" -> "R100_D177" [color="0 .2 0.8927320643178661", fontcolor="0 .2 0.8927320643178661", style=bold, label="0.0020" ];
"P178_W96" -> "R100_G176" [color="0 .2 0.8863674433666366", fontcolor="0 .2 0.8863674433666366", style=bold, label="0.0038" ];
"R100_D177" -> "R100_G176" [color="0 .2 0.8483689894027202", fontcolor="0 .2 0.8483689894027202", style=bold, label="0.0143" ];
"Y191_V164" -> "R100_G176" [color="0 .2 0.8578808272575953", fontcolor="0 .2 0.8578808272575953", style=bold, label="0.0117" ];
"G141_S146" -> "R100_N173" [color="0 .2 0.8371700026983329", fontcolor="0 .2 0.8371700026983329", style=bold, label="0.0174" ];
"H140_V136" -> "R100_N173" [color="0 .2 0.8613208564114166", fontcolor="0 .2 0.8613208564114166", style=bold, label="0.0107" ];
"N97_Y88" -> "R100_N173" [color="0 .2 0.8190337964813471", fontcolor="0 .2 0.8190337964813471", style=bold, label="0.0224" ];
"R218_I223" -> "R100_N173" [color="0 .2 0.8246767867634217", fontcolor="0 .2 0.8246767867634217", style=bold, label="0.0209" ];
"D177_S99" -> "R100_P178" [color="0 .2 0.8352988199871956", fontcolor="0 .2 0.8352988199871956", style=bold, label="0.0179" ];
"P178_W96" -> "R100_P178" [color="0 .2 0.8767021495077923", fontcolor="0 .2 0.8767021495077923", style=bold, label="0.0065" ];
"R100_N173" -> "R100_P178" [color="0 .2 0.877957805032741", fontcolor="0 .2 0.877957805032741", style=bold, label="0.0061" ];
"D177_S99" -> "R100_T175" [color="0 .2 0.8319638090150089", fontcolor="0 .2 0.8319638090150089", style=bold, label="0.0188" ];
"G176_T174" -> "R100_T175" [color="0 .2 0.8006849147524597", fontcolor="0 .2 0.8006849147524597", style=bold, label="0.0275" ];
"R100_G176" -> "R100_T175" [color="0 .2 0.8714922906207161", fontcolor="0 .2 0.8714922906207161", style=bold, label="0.0079" ];
"R100_N173" -> "R100_T175" [color="0 .2 0.8258086954352293", fontcolor="0 .2 0.8258086954352293", style=bold, label="0.0205" ];
"A327_L215" -> "R128_I211" [color="0 .2 0.8803884393806094", fontcolor="0 .2 0.8803884393806094", style=bold, label="0.0054" ];
"M134_Y129" -> "R128_I211" [color="0 .2 0.8584015766782358", fontcolor="0 .2 0.8584015766782358", style=bold, label="0.0115" ];
"R128_T64" -> "R128_I211" [color="0 .2 0.8821600363591716", fontcolor="0 .2 0.8821600363591716", style=bold, label="0.0049" ];
"D127_T63" -> "R128_K326" [color="0 .2 0.8930343062247605", fontcolor="0 .2 0.8930343062247605", style=bold, label="0.0019" ];
"I124_M330" -> "R128_K326" [color="0 .2 0.8573489937625519", fontcolor="0 .2 0.8573489937625519", style=bold, label="0.0118" ];
"I382_M330" -> "R128_K326" [color="0 .2 0.8722925542993909", fontcolor="0 .2 0.8722925542993909", style=bold, label="0.0077" ];
"M134_Y129" -> "R128_K326" [color="0 .2 0.8652007031981248", fontcolor="0 .2 0.8652007031981248", style=bold, label="0.0096" ];
"L121_V334" -> "R128_S125" [color="0 .2 0.8876689404289781", fontcolor="0 .2 0.8876689404289781", style=bold, label="0.0034" ];
"R128_T64" -> "R128_S125" [color="0 .2 0.8818340179086421", fontcolor="0 .2 0.8818340179086421", style=bold, label="0.0050" ];
"C341_F345" -> "R128_T64" [color="0 .2 0.812796965060761", fontcolor="0 .2 0.812796965060761", style=bold, label="0.0241" ];
"M134_Y129" -> "R128_T64" [color="0 .2 0.8839193665849826", fontcolor="0 .2 0.8839193665849826", style=bold, label="0.0045" ];
"T130_V133" -> "R128_T64" [color="0 .2 0.8829908412102712", fontcolor="0 .2 0.8829908412102712", style=bold, label="0.0047" ];
"F338_Y208" -> "R128_V331" [color="0 .2 0.8773993094918963", fontcolor="0 .2 0.8773993094918963", style=bold, label="0.0063" ];
"I124_M330" -> "R128_V331" [color="0 .2 0.8762301188524033", fontcolor="0 .2 0.8762301188524033", style=bold, label="0.0066" ];
"N375_W342" -> "R128_V331" [color="0 .2 0.8913407765727697", fontcolor="0 .2 0.8913407765727697", style=bold, label="0.0024" ];
"S125_V334" -> "R128_V331" [color="0 .2 0.8960713323657592", fontcolor="0 .2 0.8960713323657592", style=bold, label="0.0011" ];
"C147_G143" -> "R148_Q144" [color="0 .2 0.7329848781228108", fontcolor="0 .2 0.7329848781228108", style=bold, label="0.0462" ];
"D127_T63" -> "R148_Q144" [color="0 .2 0.8985550816129857", fontcolor="0 .2 0.8985550816129857", style=bold, label="0.0004" ];
"D127_Y138" -> "R148_Q144" [color="0 .2 0.8867512774221867", fontcolor="0 .2 0.8867512774221867", style=bold, label="0.0037" ];
"T92_V95" -> "R148_Q144" [color="0 .2 0.8427705573293832", fontcolor="0 .2 0.8427705573293832", style=bold, label="0.0158" ];
"Y66_V150" -> "R148_Q144" [color="0 .2 0.8997228009539157", fontcolor="0 .2 0.8997228009539157", style=bold, label="0.0001" ];
"A327_L215" -> "R218_E324" [color="0 .2 0.892146730271994", fontcolor="0 .2 0.892146730271994", style=bold, label="0.0022" ];
"E324_L215" -> "R218_E324" [color="0 .2 0.8911640823990998", fontcolor="0 .2 0.8911640823990998", style=bold, label="0.0024" ];
"E324_P321" -> "R218_E324" [color="0 .2 0.8997157322638814", fontcolor="0 .2 0.8997157322638814", style=bold, label="0.0001" ];
"R218_V133" -> "R218_E324" [color="0 .2 0.8802026408348808", fontcolor="0 .2 0.8802026408348808", style=bold, label="0.0055" ];
"I223_K221" -> "R218_I223" [color="0 .2 0.7083578665588798", fontcolor="0 .2 0.7083578665588798", style=bold, label="0.0531" ];
"R218_R222" -> "R218_I223" [color="0 .2 0.5361043067464296", fontcolor="0 .2 0.5361043067464296", style=bold, label="0.1007" ];
"R220_I223" -> "R218_I223" [color="0 .2 0.4362101436282432", fontcolor="0 .2 0.4362101436282432", style=bold, label="0.1284" ];
"N97_Y88" -> "R218_K221" [color="0 .2 0.8934507277709497", fontcolor="0 .2 0.8934507277709497", style=bold, label="0.0018" ];
"Q217_K221" -> "R218_K221" [color="0 .2 0.8244046165329796", fontcolor="0 .2 0.8244046165329796", style=bold, label="0.0209" ];
"R218_I223" -> "R218_K221" [color="0 .2 0.8685685795662439", fontcolor="0 .2 0.8685685795662439", style=bold, label="0.0087" ];
"R219_K221" -> "R218_K221" [color="0 .2 0.6907310811131211", fontcolor="0 .2 0.6907310811131211", style=bold, label="0.0579" ];
"A131_P135" -> "R218_P135" [color="0 .2 0.8875447285566158", fontcolor="0 .2 0.8875447285566158", style=bold, label="0.0034" ];
"R218_V132" -> "R218_P135" [color="0 .2 0.7615947864168041", fontcolor="0 .2 0.7615947864168041", style=bold, label="0.0383" ];
"R219_R222" -> "R218_R222" [color="0 .2 0.4667913371760448", fontcolor="0 .2 0.4667913371760448", style=bold, label="0.1199" ];
"R220_R222" -> "R218_R222" [color="0 .2 0.8050131030590734", fontcolor="0 .2 0.8050131030590734", style=bold, label="0.0263" ];
"D127_Y138" -> "R218_V132" [color="0 .2 0.8590669456184771", fontcolor="0 .2 0.8590669456184771", style=bold, label="0.0113" ];
"E324_P321" -> "R218_V132" [color="0 .2 0.8829016408241369", fontcolor="0 .2 0.8829016408241369", style=bold, label="0.0047" ];
"R218_E324" -> "R218_V132" [color="0 .2 0.8299605704039923", fontcolor="0 .2 0.8299605704039923", style=bold, label="0.0194" ];
"R218_V133" -> "R218_V132" [color="0 .2 0.6204331975014911", fontcolor="0 .2 0.6204331975014911", style=bold, label="0.0774" ];
"G141_Y138" -> "R218_V133" [color="0 .2 0.8955263173551956", fontcolor="0 .2 0.8955263173551956", style=bold, label="0.0012" ];
"L322_K326" -> "R218_V133" [color="0 .2 0.878810262938633", fontcolor="0 .2 0.878810262938633", style=bold, label="0.0059" ];
"M134_Y129" -> "R218_V133" [color="0 .2 0.7849429558978912", fontcolor="0 .2 0.7849429558978912", style=bold, label="0.0319" ];
"R218_V214" -> "R218_V133" [color="0 .2 0.8793131730328737", fontcolor="0 .2 0.8793131730328737", style=bold, label="0.0057" ];
"N120_L67" -> "R218_V214" [color="0 .2 0.8789910145343107", fontcolor="0 .2 0.8789910145343107", style=bold, label="0.0058" ];
"Q217_K221" -> "R218_V214" [color="0 .2 0.8962666503910506", fontcolor="0 .2 0.8962666503910506", style=bold, label="0.0010" ];
"R219_L215" -> "R218_V214" [color="0 .2 0.8538071571964354", fontcolor="0 .2 0.8538071571964354", style=bold, label="0.0128" ];
"A327_L215" -> "R219_E324" [color="0 .2 0.883609363191663", fontcolor="0 .2 0.883609363191663", style=bold, label="0.0045" ];
"M134_Y129" -> "R219_E324" [color="0 .2 0.8759050966454893", fontcolor="0 .2 0.8759050966454893", style=bold, label="0.0067" ];
"R219_T328" -> "R219_E324" [color="0 .2 0.8341689735893921", fontcolor="0 .2 0.8341689735893921", style=bold, label="0.0182" ];
"R218_R222" -> "R219_I223" [color="0 .2 0.8584478685836742", fontcolor="0 .2 0.8584478685836742", style=bold, label="0.0115" ];
"R219_R222" -> "R219_I223" [color="0 .2 0.8450042423545928", fontcolor="0 .2 0.8450042423545928", style=bold, label="0.0152" ];
"H140_T142" -> "R219_K221" [color="0 .2 0.8652897476917464", fontcolor="0 .2 0.8652897476917464", style=bold, label="0.0096" ];
"Q217_K221" -> "R219_K221" [color="0 .2 0.6337313291992126", fontcolor="0 .2 0.6337313291992126", style=bold, label="0.0737" ];
"R219_R222" -> "R219_K221" [color="0 .2 0.7705006411665984", fontcolor="0 .2 0.7705006411665984", style=bold, label="0.0359" ];
"A327_L215" -> "R219_K325" [color="0 .2 0.8906358609388194", fontcolor="0 .2 0.8906358609388194", style=bold, label="0.0026" ];
"M134_Y129" -> "R219_K325" [color="0 .2 0.8864850568609094", fontcolor="0 .2 0.8864850568609094", style=bold, label="0.0037" ];
"R219_E324" -> "R219_K325" [color="0 .2 0.8643011025753021", fontcolor="0 .2 0.8643011025753021", style=bold, label="0.0099" ];
"R219_T328" -> "R219_K325" [color="0 .2 0.8842210758828272", fontcolor="0 .2 0.8842210758828272", style=bold, label="0.0044" ];
"Q217_K221" -> "R219_L215" [color="0 .2 0.877279788925608", fontcolor="0 .2 0.877279788925608", style=bold, label="0.0063" ];
"R220_K216" -> "R219_L215" [color="0 .2 0.8301931611096468", fontcolor="0 .2 0.8301931611096468", style=bold, label="0.0193" ];
"S35_W370" -> "R219_L215" [color="0 .2 0.8726911661742909", fontcolor="0 .2 0.8726911661742909", style=bold, label="0.0076" ];
"C341_F345" -> "R219_R222" [color="0 .2 0.8953483809092394", fontcolor="0 .2 0.8953483809092394", style=bold, label="0.0013" ];
"H354_P186" -> "R219_R222" [color="0 .2 0.8613363354880867", fontcolor="0 .2 0.8613363354880867", style=bold, label="0.0107" ];
"N352_H354" -> "R219_R222" [color="0 .2 0.8596070878192847", fontcolor="0 .2 0.8596070878192847", style=bold, label="0.0112" ];
"R128_T64" -> "R219_R222" [color="0 .2 0.884962904356147", fontcolor="0 .2 0.884962904356147", style=bold, label="0.0042" ];
"A327_L215" -> "R219_T328" [color="0 .2 0.7585805267372652", fontcolor="0 .2 0.7585805267372652", style=bold, label="0.0392" ];
"E324_P321" -> "R219_T328" [color="0 .2 0.8928953823769024", fontcolor="0 .2 0.8928953823769024", style=bold, label="0.0020" ];
"M134_Y129" -> "R219_T328" [color="0 .2 0.8187288134047147", fontcolor="0 .2 0.8187288134047147", style=bold, label="0.0225" ];
"R220_K216" -> "R219_T328" [color="0 .2 0.8935401865258714", fontcolor="0 .2 0.8935401865258714", style=bold, label="0.0018" ];
"R218_R222" -> "R220_I223" [color="0 .2 0.8989540710037087", fontcolor="0 .2 0.8989540710037087", style=bold, label="0.0003" ];
"R219_I223" -> "R220_I223" [color="0 .2 0.5398048670291844", fontcolor="0 .2 0.5398048670291844", style=bold, label="0.0997" ];
"R220_R222" -> "R220_I223" [color="0 .2 0.8609048663274925", fontcolor="0 .2 0.8609048663274925", style=bold, label="0.0108" ];
"A131_P135" -> "R220_K216" [color="0 .2 0.8675661524427252", fontcolor="0 .2 0.8675661524427252", style=bold, label="0.0090" ];
"D127_T63" -> "R220_K216" [color="0 .2 0.8444594025380805", fontcolor="0 .2 0.8444594025380805", style=bold, label="0.0154" ];
"R219_R222" -> "R220_K216" [color="0 .2 0.8478692760308869", fontcolor="0 .2 0.8478692760308869", style=bold, label="0.0144" ];
"R220_Q217" -> "R220_K216" [color="0 .2 0.67407519467035", fontcolor="0 .2 0.67407519467035", style=bold, label="0.0625" ];
"C114_S196" -> "R220_Q217" [color="0 .2 0.8907945992720699", fontcolor="0 .2 0.8907945992720699", style=bold, label="0.0025" ];
"N375_W342" -> "R220_Q217" [color="0 .2 0.8813264400216357", fontcolor="0 .2 0.8813264400216357", style=bold, label="0.0052" ];
"P135_Y138" -> "R220_Q217" [color="0 .2 0.8897866453752257", fontcolor="0 .2 0.8897866453752257", style=bold, label="0.0028" ];
"R219_R222" -> "R220_Q217" [color="0 .2 0.724415781528171", fontcolor="0 .2 0.724415781528171", style=bold, label="0.0486" ];
"H354_P186" -> "R220_R222" [color="0 .2 0.8958375425321959", fontcolor="0 .2 0.8958375425321959", style=bold, label="0.0012" ];
"R219_R222" -> "R220_R222" [color="0 .2 0.33834152927878836", fontcolor="0 .2 0.33834152927878836", style=bold, label="0.1555" ];
"G143_S146" -> "R222_Q217" [color="0 .2 0.8600259277477702", fontcolor="0 .2 0.8600259277477702", style=bold, label="0.0111" ];
"R148_Q144" -> "R222_Q217" [color="0 .2 0.8224902034717025", fontcolor="0 .2 0.8224902034717025", style=bold, label="0.0215" ];
"R218_R222" -> "R222_Q217" [color="0 .2 0.8925255025199375", fontcolor="0 .2 0.8925255025199375", style=bold, label="0.0021" ];
"R219_K221" -> "R222_Q217" [color="0 .2 0.8428805638952065", fontcolor="0 .2 0.8428805638952065", style=bold, label="0.0158" ];
"H354_P186" -> "R323_P321" [color="0 .2 0.8942139070679089", fontcolor="0 .2 0.8942139070679089", style=bold, label="0.0016" ];
"K325_P321" -> "R323_P321" [color="0 .2 0.8260755046647135", fontcolor="0 .2 0.8260755046647135", style=bold, label="0.0205" ];
"L322_K326" -> "R323_P321" [color="0 .2 0.882831384116256", fontcolor="0 .2 0.882831384116256", style=bold, label="0.0048" ];
"A327_L215" -> "R323_Y138" [color="0 .2 0.885280941349887", fontcolor="0 .2 0.885280941349887", style=bold, label="0.0041" ];
"D127_T63" -> "R323_Y138" [color="0 .2 0.8890514566503888", fontcolor="0 .2 0.8890514566503888", style=bold, label="0.0030" ];
"Q139_G141" -> "R323_Y138" [color="0 .2 0.8790693145706238", fontcolor="0 .2 0.8790693145706238", style=bold, label="0.0058" ];
"R220_Q217" -> "R323_Y138" [color="0 .2 0.8721692147049419", fontcolor="0 .2 0.8721692147049419", style=bold, label="0.0077" ];
"T92_V95" -> "R323_Y138" [color="0 .2 0.8994582620360811", fontcolor="0 .2 0.8994582620360811", style=bold, label="0.0001" ];
"Q139_G141" -> "R391_N387" [color="0 .2 0.8595375256384561", fontcolor="0 .2 0.8595375256384561", style=bold, label="0.0112" ];
"T142_Y138" -> "R391_N387" [color="0 .2 0.8787759541844766", fontcolor="0 .2 0.8787759541844766", style=bold, label="0.0059" ];
"T92_V95" -> "R391_N387" [color="0 .2 0.8695899106180843", fontcolor="0 .2 0.8695899106180843", style=bold, label="0.0084" ];
"R391_N387" -> "R391_T384" [color="0 .2 0.8869941297443776", fontcolor="0 .2 0.8869941297443776", style=bold, label="0.0036" ];
"R391_T385" -> "R391_T384" [color="0 .2 0.790983393514756", fontcolor="0 .2 0.790983393514756", style=bold, label="0.0302" ];
"C114_S196" -> "R391_T385" [color="0 .2 0.8915686507175318", fontcolor="0 .2 0.8915686507175318", style=bold, label="0.0023" ];
"M330_Y383" -> "R391_T385" [color="0 .2 0.8861811253759714", fontcolor="0 .2 0.8861811253759714", style=bold, label="0.0038" ];
"N379_D75" -> "R391_T385" [color="0 .2 0.8478795810088612", fontcolor="0 .2 0.8478795810088612", style=bold, label="0.0144" ];
"C51_L55" -> "R58_K56" [color="0 .2 0.8129149894024429", fontcolor="0 .2 0.8129149894024429", style=bold, label="0.0241" ];
"F172_P167" -> "R58_K56" [color="0 .2 0.8826076626323212", fontcolor="0 .2 0.8826076626323212", style=bold, label="0.0048" ];
"R58_L55" -> "R58_K56" [color="0 .2 0.8885133951681842", fontcolor="0 .2 0.8885133951681842", style=bold, label="0.0032" ];
"T92_V95" -> "R58_K56" [color="0 .2 0.8671471455204741", fontcolor="0 .2 0.8671471455204741", style=bold, label="0.0091" ];
"L322_K326" -> "R58_L55" [color="0 .2 0.8810172101249016", fontcolor="0 .2 0.8810172101249016", style=bold, label="0.0053" ];
"Q61_V54" -> "R58_L55" [color="0 .2 0.8696851780500283", fontcolor="0 .2 0.8696851780500283", style=bold, label="0.0084" ];
"D127_Y138" -> "S117_W342" [color="0 .2 0.8853482740219271", fontcolor="0 .2 0.8853482740219271", style=bold, label="0.0041" ];
"S196_W342" -> "S117_W342" [color="0 .2 0.8895192367314364", fontcolor="0 .2 0.8895192367314364", style=bold, label="0.0029" ];
"D127_Y138" -> "S125_V207" [color="0 .2 0.8768266575257331", fontcolor="0 .2 0.8768266575257331", style=bold, label="0.0064" ];
"R128_I211" -> "S125_V207" [color="0 .2 0.8429382459475088", fontcolor="0 .2 0.8429382459475088", style=bold, label="0.0158" ];
"R219_T328" -> "S125_V207" [color="0 .2 0.8999942499877895", fontcolor="0 .2 0.8999942499877895", style=bold, label="0.0000" ];
"S125_V334" -> "S125_V207" [color="0 .2 0.8783932943760568", fontcolor="0 .2 0.8783932943760568", style=bold, label="0.0060" ];
"C114_S196" -> "S125_V334" [color="0 .2 0.8047792655816839", fontcolor="0 .2 0.8047792655816839", style=bold, label="0.0264" ];
"N375_W342" -> "S125_V334" [color="0 .2 0.8253075597389331", fontcolor="0 .2 0.8253075597389331", style=bold, label="0.0207" ];
"R128_T64" -> "S125_V334" [color="0 .2 0.8111819114858252", fontcolor="0 .2 0.8111819114858252", style=bold, label="0.0246" ];
"G143_S146" -> "S145_T142" [color="0 .2 0.7810972172617067", fontcolor="0 .2 0.7810972172617067", style=bold, label="0.0329" ];
"Q144_T142" -> "S145_T142" [color="0 .2 0.43324437473922256", fontcolor="0 .2 0.43324437473922256", style=bold, label="0.1292" ];
"S146_T142" -> "S145_T142" [color="0 .2 0.7863091740927999", fontcolor="0 .2 0.7863091740927999", style=bold, label="0.0315" ];
"T142_Y138" -> "S145_T142" [color="0 .2 0.8948115722591545", fontcolor="0 .2 0.8948115722591545", style=bold, label="0.0014" ];
"C147_G143" -> "S146_T142" [color="0 .2 0.8462758877906474", fontcolor="0 .2 0.8462758877906474", style=bold, label="0.0149" ];
"C147_Q144" -> "S146_T142" [color="0 .2 0.8766253036482214", fontcolor="0 .2 0.8766253036482214", style=bold, label="0.0065" ];
"G141_S146" -> "S146_T142" [color="0 .2 0.7908212573170184", fontcolor="0 .2 0.7908212573170184", style=bold, label="0.0302" ];
"G143_S146" -> "S146_T142" [color="0 .2 0.8455620177491795", fontcolor="0 .2 0.8455620177491795", style=bold, label="0.0151" ];
"C147_T63" -> "S146_T63" [color="0 .2 0.8621866515136664", fontcolor="0 .2 0.8621866515136664", style=bold, label="0.0105" ];
"G141_S145" -> "S146_T63" [color="0 .2 0.8398090434213376", fontcolor="0 .2 0.8398090434213376", style=bold, label="0.0167" ];
"Q144_T142" -> "S146_T63" [color="0 .2 0.858049365176343", fontcolor="0 .2 0.858049365176343", style=bold, label="0.0116" ];
"A163_P167" -> "S165_T108" [color="0 .2 0.8670805030086648", fontcolor="0 .2 0.8670805030086648", style=bold, label="0.0091" ];
"D127_T63" -> "S165_T108" [color="0 .2 0.8800340033498655", fontcolor="0 .2 0.8800340033498655", style=bold, label="0.0055" ];
"L168_T108" -> "S165_T108" [color="0 .2 0.8441382249588455", fontcolor="0 .2 0.8441382249588455", style=bold, label="0.0155" ];
"N173_G171" -> "S182_V180" [color="0 .2 0.8915346700665828", fontcolor="0 .2 0.8915346700665828", style=bold, label="0.0023" ];
"N185_I183" -> "S182_V180" [color="0 .2 0.8880628989852459", fontcolor="0 .2 0.8880628989852459", style=bold, label="0.0033" ];
"T92_V95" -> "S182_V180" [color="0 .2 0.8635454620293918", fontcolor="0 .2 0.8635454620293918", style=bold, label="0.0101" ];
"Y191_V164" -> "S182_V180" [color="0 .2 0.8934584344592581", fontcolor="0 .2 0.8934584344592581", style=bold, label="0.0018" ];
"C114_S196" -> "S192_V195" [color="0 .2 0.871874172389474", fontcolor="0 .2 0.871874172389474", style=bold, label="0.0078" ];
"F346_S196" -> "S192_V195" [color="0 .2 0.8813060410234043", fontcolor="0 .2 0.8813060410234043", style=bold, label="0.0052" ];
"Y191_V164" -> "S192_V195" [color="0 .2 0.7669139799642608", fontcolor="0 .2 0.7669139799642608", style=bold, label="0.0368" ];
"H349_S193" -> "S193_V350" [color="0 .2 0.8810255481313374", fontcolor="0 .2 0.8810255481313374", style=bold, label="0.0053" ];
"N352_H354" -> "S193_V350" [color="0 .2 0.8142106339851788", fontcolor="0 .2 0.8142106339851788", style=bold, label="0.0238" ];
"R218_I223" -> "S193_V350" [color="0 .2 0.8549199784289336", fontcolor="0 .2 0.8549199784289336", style=bold, label="0.0125" ];
"D127_T63" -> "S196_V111" [color="0 .2 0.8516237258611538", fontcolor="0 .2 0.8516237258611538", style=bold, label="0.0134" ];
"F188_V107" -> "S196_V111" [color="0 .2 0.8879441621384044", fontcolor="0 .2 0.8879441621384044", style=bold, label="0.0033" ];
"L168_Y191" -> "S196_V111" [color="0 .2 0.8868090221556881", fontcolor="0 .2 0.8868090221556881", style=bold, label="0.0037" ];
"C114_S196" -> "S196_W342" [color="0 .2 0.8826526117887611", fontcolor="0 .2 0.8826526117887611", style=bold, label="0.0048" ];
"P200_S196" -> "S196_W342" [color="0 .2 0.8599798690992962", fontcolor="0 .2 0.8599798690992962", style=bold, label="0.0111" ];
"S125_V334" -> "S196_W342" [color="0 .2 0.8625821237772039", fontcolor="0 .2 0.8625821237772039", style=bold, label="0.0104" ];
"F170_F172" -> "S35_W370" [color="0 .2 0.8767619084926096", fontcolor="0 .2 0.8767619084926096", style=bold, label="0.0064" ];
"F188_V107" -> "S35_W370" [color="0 .2 0.8612282047901466", fontcolor="0 .2 0.8612282047901466", style=bold, label="0.0107" ];
"H354_P186" -> "S35_W370" [color="0 .2 0.8892294973937732", fontcolor="0 .2 0.8892294973937732", style=bold, label="0.0030" ];
"N97_Y88" -> "S35_W370" [color="0 .2 0.8764845881650322", fontcolor="0 .2 0.8764845881650322", style=bold, label="0.0065" ];
"R220_K216" -> "S35_W370" [color="0 .2 0.8590581284279082", fontcolor="0 .2 0.8590581284279082", style=bold, label="0.0113" ];
"F345_Y365" -> "S361_Y365" [color="0 .2 0.8915336152841307", fontcolor="0 .2 0.8915336152841307", style=bold, label="0.0023" ];
"H354_P186" -> "S361_Y365" [color="0 .2 0.8885024141289326", fontcolor="0 .2 0.8885024141289326", style=bold, label="0.0032" ];
"N375_W342" -> "S361_Y365" [color="0 .2 0.8779247625352511", fontcolor="0 .2 0.8779247625352511", style=bold, label="0.0061" ];
"G141_H137" -> "S366_Y36" [color="0 .2 0.8832500961015811", fontcolor="0 .2 0.8832500961015811", style=bold, label="0.0046" ];
"Q356_H354" -> "S366_Y36" [color="0 .2 0.89682082528114", fontcolor="0 .2 0.89682082528114", style=bold, label="0.0009" ];
"R219_K221" -> "S366_Y36" [color="0 .2 0.8702850949912331", fontcolor="0 .2 0.8702850949912331", style=bold, label="0.0082" ];
"T92_V95" -> "S366_Y36" [color="0 .2 0.892763843336448", fontcolor="0 .2 0.892763843336448", style=bold, label="0.0020" ];
"C51_V73" -> "S70_V73" [color="0 .2 0.8977363888131904", fontcolor="0 .2 0.8977363888131904", style=bold, label="0.0006" ];
"N120_L67" -> "S70_V73" [color="0 .2 0.8866984627672931", fontcolor="0 .2 0.8866984627672931", style=bold, label="0.0037" ];
"T179_V95" -> "S99_W96" [color="0 .2 0.8845438047495622", fontcolor="0 .2 0.8845438047495622", style=bold, label="0.0043" ];
"V50_V54" -> "S99_W96" [color="0 .2 0.8942733054418622", fontcolor="0 .2 0.8942733054418622", style=bold, label="0.0016" ];
"C114_S196" -> "T115_V195" [color="0 .2 0.7956922547497973", fontcolor="0 .2 0.7956922547497973", style=bold, label="0.0289" ];
"N375_W342" -> "T115_V195" [color="0 .2 0.8463199061869918", fontcolor="0 .2 0.8463199061869918", style=bold, label="0.0149" ];
"S196_W342" -> "T115_V195" [color="0 .2 0.8586871358707406", fontcolor="0 .2 0.8586871358707406", style=bold, label="0.0114" ];
"A131_V133" -> "T130_V133" [color="0 .2 0.8415189696887604", fontcolor="0 .2 0.8415189696887604", style=bold, label="0.0162" ];
"C341_F345" -> "T130_V133" [color="0 .2 0.8916907343957524", fontcolor="0 .2 0.8916907343957524", style=bold, label="0.0023" ];
"H354_P186" -> "T130_V133" [color="0 .2 0.8909128287331698", fontcolor="0 .2 0.8909128287331698", style=bold, label="0.0025" ];
"M134_Y129" -> "T130_V133" [color="0 .2 0.7585963480771075", fontcolor="0 .2 0.7585963480771075", style=bold, label="0.0391" ];
"D127_T63" -> "T130_Y138" [color="0 .2 0.8483600634804019", fontcolor="0 .2 0.8483600634804019", style=bold, label="0.0143" ];
"R218_I223" -> "T130_Y138" [color="0 .2 0.8722733045673657", fontcolor="0 .2 0.8722733045673657", style=bold, label="0.0077" ];
"R219_R222" -> "T130_Y138" [color="0 .2 0.893948284713931", fontcolor="0 .2 0.893948284713931", style=bold, label="0.0017" ];
"T142_Y138" -> "T130_Y138" [color="0 .2 0.8814377185022297", fontcolor="0 .2 0.8814377185022297", style=bold, label="0.0051" ];
"G141_S145" -> "T142_Y138" [color="0 .2 0.8502139445708079", fontcolor="0 .2 0.8502139445708079", style=bold, label="0.0138" ];
"G141_S146" -> "T142_Y138" [color="0 .2 0.8939046442684506", fontcolor="0 .2 0.8939046442684506", style=bold, label="0.0017" ];
"N352_H354" -> "T142_Y138" [color="0 .2 0.8768310547594836", fontcolor="0 .2 0.8768310547594836", style=bold, label="0.0064" ];
"Q144_T142" -> "T142_Y138" [color="0 .2 0.8793850532145477", fontcolor="0 .2 0.8793850532145477", style=bold, label="0.0057" ];
"N120_L67" -> "T179_V95" [color="0 .2 0.87518237382619", fontcolor="0 .2 0.87518237382619", style=bold, label="0.0069" ];
"P178_W96" -> "T179_V95" [color="0 .2 0.8815055306036098", fontcolor="0 .2 0.8815055306036098", style=bold, label="0.0051" ];
"R100_D177" -> "T179_V95" [color="0 .2 0.8993099167116381", fontcolor="0 .2 0.8993099167116381", style=bold, label="0.0002" ];
"T92_V95" -> "T179_V95" [color="0 .2 0.8699137228849158", fontcolor="0 .2 0.8699137228849158", style=bold, label="0.0083" ];
"F345_Y365" -> "T348_T368" [color="0 .2 0.7820396721805258", fontcolor="0 .2 0.7820396721805258", style=bold, label="0.0327" ];
"G372_T368" -> "T348_T368" [color="0 .2 0.8997137531343083", fontcolor="0 .2 0.8997137531343083", style=bold, label="0.0001" ];
"M134_Y129" -> "T348_T368" [color="0 .2 0.899525667409935", fontcolor="0 .2 0.899525667409935", style=bold, label="0.0001" ];
"N352_H354" -> "T348_T368" [color="0 .2 0.8428391430676017", fontcolor="0 .2 0.8428391430676017", style=bold, label="0.0158" ];
"D177_S99" -> "T348_Y365" [color="0 .2 0.8729502220433751", fontcolor="0 .2 0.8729502220433751", style=bold, label="0.0075" ];
"F170_F172" -> "T348_Y365" [color="0 .2 0.8950276422937261", fontcolor="0 .2 0.8950276422937261", style=bold, label="0.0014" ];
"H349_Y365" -> "T348_Y365" [color="0 .2 0.8688956401590929", fontcolor="0 .2 0.8688956401590929", style=bold, label="0.0086" ];
"N352_H354" -> "T348_Y365" [color="0 .2 0.8940002875848868", fontcolor="0 .2 0.8940002875848868", style=bold, label="0.0017" ];
"F345_T369" -> "T369_Y36" [color="0 .2 0.881705297012689", fontcolor="0 .2 0.881705297012689", style=bold, label="0.0051" ];
"G372_S376" -> "T369_Y36" [color="0 .2 0.8851538042596524", fontcolor="0 .2 0.8851538042596524", style=bold, label="0.0041" ];
"S366_Y36" -> "T369_Y36" [color="0 .2 0.8464041583281617", fontcolor="0 .2 0.8464041583281617", style=bold, label="0.0148" ];
"D127_T63" -> "T64_V68" [color="0 .2 0.71659239052111", fontcolor="0 .2 0.71659239052111", style=bold, label="0.0508" ];
"G141_H137" -> "T64_V68" [color="0 .2 0.8937050104238968", fontcolor="0 .2 0.8937050104238968", style=bold, label="0.0017" ];
"L67_T63" -> "T64_V68" [color="0 .2 0.850638387026715", fontcolor="0 .2 0.850638387026715", style=bold, label="0.0137" ];
"N47_L76" -> "T80_V44" [color="0 .2 0.8830520579092359", fontcolor="0 .2 0.8830520579092359", style=bold, label="0.0047" ];
"N47_S376" -> "T80_V44" [color="0 .2 0.8953831650456497", fontcolor="0 .2 0.8953831650456497", style=bold, label="0.0013" ];
"L81_M83" -> "T80_V82" [color="0 .2 0.38862646520129174", fontcolor="0 .2 0.38862646520129174", style=bold, label="0.1416" ];
"A327_L215" -> "T92_V95" [color="0 .2 0.8384705096239524", fontcolor="0 .2 0.8384705096239524", style=bold, label="0.0170" ];
"D127_T63" -> "T92_V95" [color="0 .2 0.8774529257073154", fontcolor="0 .2 0.8774529257073154", style=bold, label="0.0062" ];
"L322_K326" -> "T92_V95" [color="0 .2 0.7814654471251267", fontcolor="0 .2 0.7814654471251267", style=bold, label="0.0328" ];
"R218_R222" -> "T92_V95" [color="0 .2 0.7071646793379638", fontcolor="0 .2 0.7071646793379638", style=bold, label="0.0534" ];
"F346_Y198" -> "V189_V350" [color="0 .2 0.8183648348306447", fontcolor="0 .2 0.8183648348306447", style=bold, label="0.0226" ];
"H349_S193" -> "V189_V350" [color="0 .2 0.8908870007445201", fontcolor="0 .2 0.8908870007445201", style=bold, label="0.0025" ];
"H354_P186" -> "V189_V350" [color="0 .2 0.7716372125947517", fontcolor="0 .2 0.7716372125947517", style=bold, label="0.0355" ];
"C51_L55" -> "V50_V54" [color="0 .2 0.6728760954874481", fontcolor="0 .2 0.6728760954874481", style=bold, label="0.0629" ];
"L168_F172" -> "V50_V54" [color="0 .2 0.879672546941026", fontcolor="0 .2 0.879672546941026", style=bold, label="0.0056" ];
"Q61_L55" -> "V50_V54" [color="0 .2 0.856823489190457", fontcolor="0 .2 0.856823489190457", style=bold, label="0.0120" ];
"D127_T63" -> "V50_V68" [color="0 .2 0.8586005740427033", fontcolor="0 .2 0.8586005740427033", style=bold, label="0.0115" ];
"Y383_V50" -> "V50_V68" [color="0 .2 0.8836822897014527", fontcolor="0 .2 0.8836822897014527", style=bold, label="0.0045" ];
"A72_C51" -> "V50_V69" [color="0 .2 0.8921133498226184", fontcolor="0 .2 0.8921133498226184", style=bold, label="0.0022" ];
"R218_I223" -> "V50_V69" [color="0 .2 0.8796568754149522", fontcolor="0 .2 0.8796568754149522", style=bold, label="0.0056" ];
"V50_V54" -> "V50_V69" [color="0 .2 0.8024195034835283", fontcolor="0 .2 0.8024195034835283", style=bold, label="0.0270" ];
"A74_S70" -> "W158_V73" [color="0 .2 0.8915317844984617", fontcolor="0 .2 0.8915317844984617", style=bold, label="0.0023" ];
"C51_V73" -> "W158_V73" [color="0 .2 0.8891315398194758", fontcolor="0 .2 0.8891315398194758", style=bold, label="0.0030" ];
"C341_I339" -> "W342_V340" [color="0 .2 0.49862368688449576", fontcolor="0 .2 0.49862368688449576", style=bold, label="0.1111" ];
"A367_Y32" -> "W370_Y32" [color="0 .2 0.819377378638435", fontcolor="0 .2 0.819377378638435", style=bold, label="0.0223" ];
"S35_W370" -> "W370_Y32" [color="0 .2 0.8858668405791116", fontcolor="0 .2 0.8858668405791116", style=bold, label="0.0039" ];
"Y36_Y373" -> "W370_Y32" [color="0 .2 0.8900647687854871", fontcolor="0 .2 0.8900647687854871", style=bold, label="0.0028" ];
"G372_S376" -> "W370_Y36" [color="0 .2 0.8349104876533034", fontcolor="0 .2 0.8349104876533034", style=bold, label="0.0180" ];
"S35_W370" -> "W370_Y36" [color="0 .2 0.8606089894953016", fontcolor="0 .2 0.8606089894953016", style=bold, label="0.0109" ];
"V50_V54" -> "W370_Y36" [color="0 .2 0.8782624093380972", fontcolor="0 .2 0.8782624093380972", style=bold, label="0.0060" ];
"L89_V95" -> "W85_W96" [color="0 .2 0.8868794860229695", fontcolor="0 .2 0.8868794860229695", style=bold, label="0.0036" ];
"N97_Y88" -> "W85_W96" [color="0 .2 0.8918046335418602", fontcolor="0 .2 0.8918046335418602", style=bold, label="0.0023" ];
"T92_V95" -> "W85_W96" [color="0 .2 0.8791593738871678", fontcolor="0 .2 0.8791593738871678", style=bold, label="0.0058" ];
"G94_V180" -> "W96_V180" [color="0 .2 0.8448071227803818", fontcolor="0 .2 0.8448071227803818", style=bold, label="0.0153" ];
"S182_V180" -> "W96_V180" [color="0 .2 0.8857648055774316", fontcolor="0 .2 0.8857648055774316", style=bold, label="0.0039" ];
"V50_V54" -> "W96_V180" [color="0 .2 0.8582436329205766", fontcolor="0 .2 0.8582436329205766", style=bold, label="0.0116" ];
"L89_V95" -> "W96_Y88" [color="0 .2 0.8833270998309035", fontcolor="0 .2 0.8833270998309035", style=bold, label="0.0046" ];
"T92_V95" -> "W96_Y88" [color="0 .2 0.46142741777610863", fontcolor="0 .2 0.46142741777610863", style=bold, label="0.1214" ];
"I211_S125" -> "Y129_V207" [color="0 .2 0.8542261745337705", fontcolor="0 .2 0.8542261745337705", style=bold, label="0.0127" ];
"M134_Y129" -> "Y129_V207" [color="0 .2 0.8729596056166523", fontcolor="0 .2 0.8729596056166523", style=bold, label="0.0075" ];
"D127_Y138" -> "Y191_V164" [color="0 .2 0.7997868211252231", fontcolor="0 .2 0.7997868211252231", style=bold, label="0.0277" ];
"G141_H137" -> "Y191_V164" [color="0 .2 0.8212748329774476", fontcolor="0 .2 0.8212748329774476", style=bold, label="0.0218" ];
"L168_T108" -> "Y191_V164" [color="0 .2 0.8176440234213943", fontcolor="0 .2 0.8176440234213943", style=bold, label="0.0228" ];
"R218_I223" -> "Y191_V164" [color="0 .2 0.8481028770775423", fontcolor="0 .2 0.8481028770775423", style=bold, label="0.0144" ];
"T92_V95" -> "Y191_V164" [color="0 .2 0.7541796522464975", fontcolor="0 .2 0.7541796522464975", style=bold, label="0.0404" ];
"H349_S193" -> "Y198_V194" [color="0 .2 0.8902365222271229", fontcolor="0 .2 0.8902365222271229", style=bold, label="0.0027" ];
"D127_T63" -> "Y36_Y373" [color="0 .2 0.8795157119998647", fontcolor="0 .2 0.8795157119998647", style=bold, label="0.0057" ];
"G372_S376" -> "Y36_Y373" [color="0 .2 0.850249686433418", fontcolor="0 .2 0.850249686433418", style=bold, label="0.0138" ];
"S35_W370" -> "Y36_Y373" [color="0 .2 0.870232559873668", fontcolor="0 .2 0.870232559873668", style=bold, label="0.0082" ];
"M83_Y36" -> "Y373_V78" [color="0 .2 0.8526897377202283", fontcolor="0 .2 0.8526897377202283", style=bold, label="0.0131" ];
"V50_V54" -> "Y373_V78" [color="0 .2 0.8921128436833812", fontcolor="0 .2 0.8921128436833812", style=bold, label="0.0022" ];
"Y36_Y373" -> "Y373_V78" [color="0 .2 0.8871922352059936", fontcolor="0 .2 0.8871922352059936", style=bold, label="0.0035" ];
"M330_Y383" -> "Y383_V50" [color="0 .2 0.8175662468056962", fontcolor="0 .2 0.8175662468056962", style=bold, label="0.0228" ];
"N387_T384" -> "Y383_V50" [color="0 .2 0.8957631883387068", fontcolor="0 .2 0.8957631883387068", style=bold, label="0.0012" ];
"D127_T63" -> "Y66_V150" [color="0 .2 0.8073333456695538", fontcolor="0 .2 0.8073333456695538", style=bold, label="0.0257" ];
"G141_H137" -> "Y66_V150" [color="0 .2 0.8818089749620489", fontcolor="0 .2 0.8818089749620489", style=bold, label="0.0050" ];
"R218_I223" -> "Y66_V150" [color="0 .2 0.8876468325895922", fontcolor="0 .2 0.8876468325895922", style=bold, label="0.0034" ];
}
