# Supplementary material for: Temporally resolved and interpretable machine learning model of GPCR conformational transition
Source: Nat Commun. 2025 Dec 6;17:257. doi: 10.1038/s41467-025-66958-4 (PMC12783649; doi:10.1038/s41467-025-66958-4)
Supplement: Supplementary file 3 — Supplementary Data 1 [file 41467_2025_66958_MOESM3_ESM.zip › universalgraphs/d32_mut.dot]

digraph G{
 ratio=fill;
 node [shape=box, style=rounded];
            edge [penwidth=1];
"A116_A161";
"A116_V157";
"A116_W158";
"A123_L67";
"A123_V157";
"A131_M134";
"A131_P135";
"A131_Y138";
"A156_V159";
"A161_L119";
"A161_M112";
"A161_T115";
"A161_W158";
"A163_C166";
"A163_P167";
"A163_Y191";
"A209_V213";
"A327_R128";
"A332_L335";
"A332_T328";
"A337_N375";
"A337_V340";
"A337_W342";
"A33_E90";
"A33_V87";
"A33_V91";
"A33_Y36";
"A367_Y32";
"A377_A42";
"A377_I43";
"A377_L39";
"A377_V381";
"A377_Y373";
"A38_A42";
"A393_A53";
"A393_E57";
"A393_L60";
"A42_F45";
"A53_F390";
"A53_F394";
"A53_I397";
"A59_E389";
"A59_T62";
"A72_C51";
"A72_N47";
"A72_V50";
"A74_L71";
"A74_L77";
"A74_M113";
"A74_S117";
"A74_S70";
"A74_V78";
"A74_W158";
"A79_I40";
"A79_I43";
"A79_L81";
"A79_M83";
"A79_P84";
"A79_V44";
"C102_F98";
"C102_W85";
"C102_W96";
"C103_S182";
"C103_W96";
"C114_F346";
"C114_W342";
"C122_P200";
"C122_T204";
"C122_V203";
"C147_G143";
"C147_T142";
"C147_T63";
"C147_V150";
"C147_Y66";
"C166_F170";
"C181_F106";
"C181_V107";
"C341_F338";
"C341_F345";
"C341_G372";
"C341_I339";
"C341_L343";
"C341_L371";
"C341_P344";
"C355_L351";
"C355_T353";
"C355_T357";
"C355_V350";
"C358_L351";
"C358_Q356";
"C358_V360";
"C37_I40";
"C37_L41";
"C400_I397";
"C400_K396";
"C400_L398";
"C51_L55";
"C51_L76";
"C51_V54";
"C51_V69";
"C51_V73";
"D104_L168";
"D104_V107";
"D110_M113";
"D110_V82";
"D127_L67";
"D127_T63";
"D127_Y138";
"D177_T175";
"D177_V180";
"D75_I43";
"D75_L71";
"D75_S117";
"E324_L215";
"E324_L322";
"E324_P321";
"E324_V132";
"E363_Y32";
"E389_K392";
"E389_L60";
"E57_K396";
"E57_L55";
"E57_V54";
"E90_S366";
"E90_Y32";
"E90_Y36";
"F106_V82";
"F106_W96";
"F170_P167";
"F188_V164";
"F197_F338";
"F197_V194";
"F197_W342";
"F201_Y198";
"F338_T204";
"F338_V340";
"F338_W342";
"F345_T368";
"F345_T369";
"F345_Y365";
"F346_S193";
"F346_S196";
"F386_Y383";
"F390_T384";
"F390_V50";
"F390_V54";
"F390_V68";
"F390_Y383";
"F394_P380";
"F394_T384";
"F394_V50";
"F98_W85";
"F98_Y88";
"G143_S146";
"G143_X140";
"G171_L168";
"G171_L169";
"G171_P167";
"G176_P178";
"G176_T174";
"G202_L199";
"G202_V205";
"G372_T368";
"G372_T369";
"G372_W342";
"G46_I43";
"G46_P380";
"G48_F45";
"G48_L76";
"G94_T179";
"G94_T92";
"G94_V180";
"G94_W96";
"I118_F197";
"I118_F346";
"I118_P200";
"I118_S196";
"I118_T115";
"I118_W342";
"I124_L67";
"I124_T64";
"I124_V68";
"I124_Y383";
"I126_M153";
"I126_V207";
"I154_L67";
"I154_S70";
"I154_V157";
"I154_Y66";
"I183_F188";
"I183_L168";
"I183_T353";
"I183_V107";
"I183_V111";
"I183_V189";
"I190_P186";
"I190_S193";
"I190_V350";
"I223_K221";
"I333_F386";
"I333_M330";
"I339_F201";
"I339_L343";
"I339_P344";
"I382_F386";
"I382_M330";
"I382_T385";
"I388_F386";
"I397_K56";
"I397_L49";
"I397_M52";
"I40_I43";
"I40_P84";
"I40_V87";
"I43_L76";
"I43_M83";
"I43_S376";
"I43_Y373";
"K325_P321";
"K326_F386";
"K396_K56";
"K396_S399";
"L109_F106";
"L109_V82";
"L109_W85";
"L119_L160";
"L119_P200";
"L119_V157";
"L121_F338";
"L121_L71";
"L121_V334";
"L121_W342";
"L121_Y383";
"L160_V157";
"L160_V195";
"L168_T108";
"L168_V107";
"L168_V111";
"L169_F162";
"L169_S165";
"L169_T108";
"L172_F170";
"L172_T174";
"L215_T328";
"L215_V132";
"L322_K325";
"L322_K326";
"L335_F338";
"L335_V205";
"L343_F197";
"L343_F346";
"L343_Y198";
"L347_P344";
"L347_V350";
"L347_Y198";
"L351_T348";
"L351_V360";
"L364_S361";
"L364_T348";
"L364_V360";
"L371_T368";
"L395_L398";
"L398_F45";
"L398_L49";
"L39_M83";
"L39_V374";
"L39_W370";
"L41_V44";
"L60_V54";
"L67_M153";
"L67_T63";
"L67_T64";
"L67_V150";
"L71_Y383";
"L76_V44";
"L77_V82";
"L77_W158";
"L81_M83";
"L81_P84";
"L81_V78";
"L81_W85";
"L89_F106";
"L89_T92";
"L89_V95";
"L89_W96";
"M112_F162";
"M112_S165";
"M112_W158";
"M113_V82";
"M113_W158";
"M134_V132";
"M330_F386";
"M330_Y383";
"M83_Y36";
"N120_L67";
"N120_S117";
"N120_V157";
"N120_W158";
"N173_G171";
"N173_L168";
"N173_N185";
"N173_S184";
"N173_T175";
"N185_I183";
"N185_T174";
"N185_T353";
"N185_V189";
"N352_C355";
"N352_S361";
"N352_V360";
"N352_X349";
"N352_X354";
"N352_Y365";
"N375_N379";
"N375_W342";
"N379_D75";
"N379_I382";
"N379_L71";
"N379_S376";
"N387_L60";
"N387_T384";
"N387_T385";
"N387_Y383";
"N47_D75";
"N47_F45";
"N47_L76";
"N47_P380";
"N47_S376";
"N47_V50";
"N65_F390";
"N65_V54";
"N97_T92";
"N97_V95";
"N97_Y88";
"P135_V132";
"P135_V133";
"P135_Y138";
"P167_Y191";
"P178_W96";
"P186_S184";
"P186_T353";
"P200_S196";
"P200_V194";
"P200_Y198";
"P344_T368";
"P362_V360";
"P362_Y365";
"P380_S376";
"P380_Y383";
"P84_T80";
"Q139_P135";
"Q139_T142";
"Q139_V136";
"Q144_T142";
"Q217_K221";
"Q329_F386";
"Q329_I333";
"Q329_K326";
"Q356_T353";
"Q356_X354";
"Q356_X359";
"Q61_E57";
"Q61_L55";
"Q61_V54";
"Q61_Y66";
"R100_D177";
"R100_G176";
"R100_P178";
"R100_T175";
"R100_V180";
"R128_I211";
"R128_M330";
"R128_S125";
"R128_T64";
"R149_D127";
"R149_T130";
"R149_Y138";
"R210_Y129";
"R216_R219";
"R218_E324";
"R218_K221";
"R218_P135";
"R218_R222";
"R218_V132";
"R218_V133";
"R219_E324";
"R219_I223";
"R219_K325";
"R219_R222";
"R220_I223";
"R220_R222";
"R222_E324";
"R323_K326";
"R323_P321";
"R391_F386";
"R391_F394";
"R391_L395";
"R391_N387";
"R391_T384";
"R391_T385";
"R58_K56";
"R58_L55";
"S117_W342";
"S125_T204";
"S125_V207";
"S146_T142";
"S146_T63";
"S146_Y138";
"S165_T108";
"S165_V111";
"S182_S184";
"S182_V107";
"S182_V180";
"S184_T174";
"S184_T353";
"S192_V195";
"S193_V350";
"S196_V164";
"S196_V194";
"S35_W370";
"S361_Y365";
"S366_Y32";
"S366_Y36";
"S70_V73";
"S70_W158";
"S99_W96";
"T108_V105";
"T115_V164";
"T130_V133";
"T130_Y138";
"T142_T62";
"T142_T63";
"T155_W158";
"T175_V180";
"T179_V95";
"T179_W96";
"T348_T368";
"T348_V360";
"T348_Y365";
"T353_V189";
"T353_V350";
"T369_Y36";
"T369_Y373";
"T384_V50";
"T385_Y383";
"T62_Y66";
"T64_V68";
"T64_Y138";
"T80_V44";
"T92_V95";
"V111_V164";
"V132_V214";
"V189_V350";
"V331_V334";
"V50_V54";
"V50_V68";
"V54_V69";
"V82_V86";
"W158_V73";
"W342_V340";
"W370_Y31";
"W370_Y32";
"W370_Y36";
"W85_V105";
"W85_W96";
"W96_V180";
"X137_M134";
"X137_T142";
"X137_X140";
"X140_S145";
"X140_S146";
"X140_V136";
"X349_F346";
"X349_I183";
"X349_V189";
"X349_Y365";
"X354_I190";
"X354_L351";
"X354_P186";
"X354_V189";
"X359_T357";
"Y198_V194";
"Y208_V331";
"Y365_V360";
"Y36_V86";
"Y36_Y373";
"Y373_V78";
"Y373_V82";
"Y373_V86";
"Y383_V334";
"Y383_V50";
"Y383_V68";
"Y66_V150";
"Y66_V54";
"Y88_V91";
"A163_Y191" -> "A116_A161" [color="0 .2 0.8937518286629292", fontcolor="0 .2 0.8937518286629292", style=bold, label="0.0021" ];
"A74_W158" -> "A116_A161" [color="0 .2 0.899346751413346", fontcolor="0 .2 0.899346751413346", style=bold, label="0.0002" ];
"S70_W158" -> "A116_A161" [color="0 .2 0.8918178894979202", fontcolor="0 .2 0.8918178894979202", style=bold, label="0.0028" ];
"A163_Y191" -> "A116_V157" [color="0 .2 0.8384080391599859", fontcolor="0 .2 0.8384080391599859", style=bold, label="0.0211" ];
"D127_Y138" -> "A116_V157" [color="0 .2 0.8987867101648634", fontcolor="0 .2 0.8987867101648634", style=bold, label="0.0004" ];
"L67_T63" -> "A116_V157" [color="0 .2 0.8917976706708677", fontcolor="0 .2 0.8917976706708677", style=bold, label="0.0028" ];
"N173_G171" -> "A116_V157" [color="0 .2 0.8831397499005826", fontcolor="0 .2 0.8831397499005826", style=bold, label="0.0058" ];
"L77_W158" -> "A116_W158" [color="0 .2 0.8968227157046393", fontcolor="0 .2 0.8968227157046393", style=bold, label="0.0011" ];
"W158_V73" -> "A116_W158" [color="0 .2 0.897329428479902", fontcolor="0 .2 0.897329428479902", style=bold, label="0.0009" ];
"D127_L67" -> "A123_L67" [color="0 .2 0.8973476578179432", fontcolor="0 .2 0.8973476578179432", style=bold, label="0.0009" ];
"D127_T63" -> "A123_L67" [color="0 .2 0.8203942156367431", fontcolor="0 .2 0.8203942156367431", style=bold, label="0.0273" ];
"I154_Y66" -> "A123_L67" [color="0 .2 0.8996638493557952", fontcolor="0 .2 0.8996638493557952", style=bold, label="0.0001" ];
"A161_L119" -> "A123_V157" [color="0 .2 0.8657657655145149", fontcolor="0 .2 0.8657657655145149", style=bold, label="0.0117" ];
"N120_V157" -> "A123_V157" [color="0 .2 0.8896261319896509", fontcolor="0 .2 0.8896261319896509", style=bold, label="0.0036" ];
"R149_Y138" -> "A123_V157" [color="0 .2 0.892767705307136", fontcolor="0 .2 0.892767705307136", style=bold, label="0.0025" ];
"D127_T63" -> "A131_M134" [color="0 .2 0.8924164607001054", fontcolor="0 .2 0.8924164607001054", style=bold, label="0.0026" ];
"D127_Y138" -> "A131_M134" [color="0 .2 0.8287191916681074", fontcolor="0 .2 0.8287191916681074", style=bold, label="0.0244" ];
"M134_V132" -> "A131_M134" [color="0 .2 0.8550186896146748", fontcolor="0 .2 0.8550186896146748", style=bold, label="0.0154" ];
"Q139_P135" -> "A131_M134" [color="0 .2 0.8445460342630717", fontcolor="0 .2 0.8445460342630717", style=bold, label="0.0190" ];
"D127_T63" -> "A131_P135" [color="0 .2 0.8670876309409932", fontcolor="0 .2 0.8670876309409932", style=bold, label="0.0113" ];
"D127_Y138" -> "A131_P135" [color="0 .2 0.8120107591760444", fontcolor="0 .2 0.8120107591760444", style=bold, label="0.0302" ];
"T64_Y138" -> "A131_P135" [color="0 .2 0.8623247441331853", fontcolor="0 .2 0.8623247441331853", style=bold, label="0.0129" ];
"X137_M134" -> "A131_P135" [color="0 .2 0.8536437105331178", fontcolor="0 .2 0.8536437105331178", style=bold, label="0.0159" ];
"A131_P135" -> "A131_Y138" [color="0 .2 0.8822099686523591", fontcolor="0 .2 0.8822099686523591", style=bold, label="0.0061" ];
"D127_Y138" -> "A131_Y138" [color="0 .2 0.4436513519767815", fontcolor="0 .2 0.4436513519767815", style=bold, label="0.1564" ];
"R149_X137" -> "A131_Y138" [color="0 .2 0.8610160358908319", fontcolor="0 .2 0.8610160358908319", style=bold, label="0.0134" ];
"X137_M134" -> "A131_Y138" [color="0 .2 0.8579059486350227", fontcolor="0 .2 0.8579059486350227", style=bold, label="0.0144" ];
"A116_V157" -> "A156_V159" [color="0 .2 0.892362655805847", fontcolor="0 .2 0.892362655805847", style=bold, label="0.0026" ];
"R149_Y138" -> "A156_V159" [color="0 .2 0.8854951744784635", fontcolor="0 .2 0.8854951744784635", style=bold, label="0.0050" ];
"A116_A161" -> "A161_L119" [color="0 .2 0.8969389940606517", fontcolor="0 .2 0.8969389940606517", style=bold, label="0.0010" ];
"A116_V157" -> "A161_L119" [color="0 .2 0.8897174906479255", fontcolor="0 .2 0.8897174906479255", style=bold, label="0.0035" ];
"F188_V164" -> "A161_L119" [color="0 .2 0.8647185133184582", fontcolor="0 .2 0.8647185133184582", style=bold, label="0.0121" ];
"A116_V157" -> "A161_M112" [color="0 .2 0.8905697603908745", fontcolor="0 .2 0.8905697603908745", style=bold, label="0.0032" ];
"F188_V164" -> "A161_M112" [color="0 .2 0.8792111550506886", fontcolor="0 .2 0.8792111550506886", style=bold, label="0.0071" ];
"F188_V164" -> "A161_T115" [color="0 .2 0.8471245221642036", fontcolor="0 .2 0.8471245221642036", style=bold, label="0.0181" ];
"I118_T115" -> "A161_T115" [color="0 .2 0.880656341556913", fontcolor="0 .2 0.880656341556913", style=bold, label="0.0066" ];
"A163_Y191" -> "A161_W158" [color="0 .2 0.8984382337985134", fontcolor="0 .2 0.8984382337985134", style=bold, label="0.0005" ];
"R149_Y138" -> "A161_W158" [color="0 .2 0.898359486847686", fontcolor="0 .2 0.898359486847686", style=bold, label="0.0006" ];
"A163_Y191" -> "A163_C166" [color="0 .2 0.8508912805997765", fontcolor="0 .2 0.8508912805997765", style=bold, label="0.0168" ];
"L169_F162" -> "A163_C166" [color="0 .2 0.8739107651819824", fontcolor="0 .2 0.8739107651819824", style=bold, label="0.0089" ];
"L169_S165" -> "A163_C166" [color="0 .2 0.8748182307678706", fontcolor="0 .2 0.8748182307678706", style=bold, label="0.0086" ];
"L169_T108" -> "A163_C166" [color="0 .2 0.8938815963869504", fontcolor="0 .2 0.8938815963869504", style=bold, label="0.0021" ];
"A163_Y191" -> "A163_P167" [color="0 .2 0.8661020367057244", fontcolor="0 .2 0.8661020367057244", style=bold, label="0.0116" ];
"D127_T63" -> "A163_P167" [color="0 .2 0.8614571052579652", fontcolor="0 .2 0.8614571052579652", style=bold, label="0.0132" ];
"D177_V180" -> "A163_P167" [color="0 .2 0.889064107220412", fontcolor="0 .2 0.889064107220412", style=bold, label="0.0037" ];
"D127_T63" -> "A163_Y191" [color="0 .2 0.8274283866667161", fontcolor="0 .2 0.8274283866667161", style=bold, label="0.0249" ];
"D127_Y138" -> "A163_Y191" [color="0 .2 0.8785868013097222", fontcolor="0 .2 0.8785868013097222", style=bold, label="0.0073" ];
"E324_L322" -> "A163_Y191" [color="0 .2 0.8373618420769788", fontcolor="0 .2 0.8373618420769788", style=bold, label="0.0215" ];
"F346_S196" -> "A163_Y191" [color="0 .2 0.8521287009431024", fontcolor="0 .2 0.8521287009431024", style=bold, label="0.0164" ];
"Q139_P135" -> "A163_Y191" [color="0 .2 0.7971326629374419", fontcolor="0 .2 0.7971326629374419", style=bold, label="0.0353" ];
"T92_V95" -> "A163_Y191" [color="0 .2 0.7971686012959814", fontcolor="0 .2 0.7971686012959814", style=bold, label="0.0352" ];
"Y208_Y212" -> "A209_V213" [color="0 .2 0.8806456034571016", fontcolor="0 .2 0.8806456034571016", style=bold, label="0.0066" ];
"E324_L322" -> "A327_R128" [color="0 .2 0.8779933979642575", fontcolor="0 .2 0.8779933979642575", style=bold, label="0.0075" ];
"L121_Y383" -> "A327_R128" [color="0 .2 0.8903424674716741", fontcolor="0 .2 0.8903424674716741", style=bold, label="0.0033" ];
"N97_Y88" -> "A327_R128" [color="0 .2 0.8701241363709974", fontcolor="0 .2 0.8701241363709974", style=bold, label="0.0102" ];
"Q329_I333" -> "A327_R128" [color="0 .2 0.8466937122855023", fontcolor="0 .2 0.8466937122855023", style=bold, label="0.0183" ];
"A332_T328" -> "A332_L335" [color="0 .2 0.8906750311127016", fontcolor="0 .2 0.8906750311127016", style=bold, label="0.0032" ];
"L322_K325" -> "A332_L335" [color="0 .2 0.8788737046228268", fontcolor="0 .2 0.8788737046228268", style=bold, label="0.0072" ];
"L322_K325" -> "A332_T328" [color="0 .2 0.8638429671552009", fontcolor="0 .2 0.8638429671552009", style=bold, label="0.0124" ];
"P135_Y138" -> "A332_T328" [color="0 .2 0.890334773876786", fontcolor="0 .2 0.890334773876786", style=bold, label="0.0033" ];
"Q329_I333" -> "A332_T328" [color="0 .2 0.39700170771034893", fontcolor="0 .2 0.39700170771034893", style=bold, label="0.1724" ];
"C341_L371" -> "A337_N375" [color="0 .2 0.8914371936459444", fontcolor="0 .2 0.8914371936459444", style=bold, label="0.0029" ];
"G372_W342" -> "A337_N375" [color="0 .2 0.8938070267863796", fontcolor="0 .2 0.8938070267863796", style=bold, label="0.0021" ];
"N379_D75" -> "A337_N375" [color="0 .2 0.8848438355268409", fontcolor="0 .2 0.8848438355268409", style=bold, label="0.0052" ];
"P135_Y138" -> "A337_N375" [color="0 .2 0.8944271456013188", fontcolor="0 .2 0.8944271456013188", style=bold, label="0.0019" ];
"A337_W342" -> "A337_V340" [color="0 .2 0.6537743748963254", fontcolor="0 .2 0.6537743748963254", style=bold, label="0.0844" ];
"C341_L343" -> "A337_V340" [color="0 .2 0.8749608927119754", fontcolor="0 .2 0.8749608927119754", style=bold, label="0.0086" ];
"N375_W342" -> "A337_V340" [color="0 .2 0.8863530234441409", fontcolor="0 .2 0.8863530234441409", style=bold, label="0.0047" ];
"A163_Y191" -> "A337_W342" [color="0 .2 0.864188728342403", fontcolor="0 .2 0.864188728342403", style=bold, label="0.0123" ];
"D127_T63" -> "A337_W342" [color="0 .2 0.8156704084451172", fontcolor="0 .2 0.8156704084451172", style=bold, label="0.0289" ];
"Q329_I333" -> "A337_W342" [color="0 .2 0.8790372871192322", fontcolor="0 .2 0.8790372871192322", style=bold, label="0.0072" ];
"R220_I223" -> "A337_W342" [color="0 .2 0.879272156020547", fontcolor="0 .2 0.879272156020547", style=bold, label="0.0071" ];
"W342_V340" -> "A337_W342" [color="0 .2 0.7819767342624891", fontcolor="0 .2 0.7819767342624891", style=bold, label="0.0404" ];
"E90_Y32" -> "A33_E90" [color="0 .2 0.8944258902239319", fontcolor="0 .2 0.8944258902239319", style=bold, label="0.0019" ];
"N97_Y88" -> "A33_E90" [color="0 .2 0.8917398860218575", fontcolor="0 .2 0.8917398860218575", style=bold, label="0.0028" ];
"A33_V91" -> "A33_V87" [color="0 .2 0.8957832844760114", fontcolor="0 .2 0.8957832844760114", style=bold, label="0.0014" ];
"I40_V87" -> "A33_V87" [color="0 .2 0.894675489870825", fontcolor="0 .2 0.894675489870825", style=bold, label="0.0018" ];
"E90_S366" -> "A33_V91" [color="0 .2 0.8794488663412686", fontcolor="0 .2 0.8794488663412686", style=bold, label="0.0070" ];
"Y88_V91" -> "A33_V91" [color="0 .2 0.8821914518944662", fontcolor="0 .2 0.8821914518944662", style=bold, label="0.0061" ];
"E90_Y32" -> "A33_Y36" [color="0 .2 0.8994964426819366", fontcolor="0 .2 0.8994964426819366", style=bold, label="0.0002" ];
"W370_Y31" -> "A33_Y36" [color="0 .2 0.8973690022792857", fontcolor="0 .2 0.8973690022792857", style=bold, label="0.0009" ];
"E363_Y32" -> "A367_Y32" [color="0 .2 0.8873035909613846", fontcolor="0 .2 0.8873035909613846", style=bold, label="0.0044" ];
"S366_Y36" -> "A367_Y32" [color="0 .2 0.8757481689484977", fontcolor="0 .2 0.8757481689484977", style=bold, label="0.0083" ];
"W370_Y32" -> "A367_Y32" [color="0 .2 0.7986107946076326", fontcolor="0 .2 0.7986107946076326", style=bold, label="0.0347" ];
"I43_S376" -> "A377_A42" [color="0 .2 0.8940519653540125", fontcolor="0 .2 0.8940519653540125", style=bold, label="0.0020" ];
"N375_W342" -> "A377_A42" [color="0 .2 0.8768858468421135", fontcolor="0 .2 0.8768858468421135", style=bold, label="0.0079" ];
"A377_V381" -> "A377_I43" [color="0 .2 0.8946739383338357", fontcolor="0 .2 0.8946739383338357", style=bold, label="0.0018" ];
"I43_Y373" -> "A377_I43" [color="0 .2 0.8776312442826331", fontcolor="0 .2 0.8776312442826331", style=bold, label="0.0077" ];
"N379_D75" -> "A377_I43" [color="0 .2 0.8900441582225298", fontcolor="0 .2 0.8900441582225298", style=bold, label="0.0034" ];
"A377_I43" -> "A377_L39" [color="0 .2 0.8770825650436371", fontcolor="0 .2 0.8770825650436371", style=bold, label="0.0079" ];
"I43_Y373" -> "A377_L39" [color="0 .2 0.8852862620952012", fontcolor="0 .2 0.8852862620952012", style=bold, label="0.0050" ];
"N47_S376" -> "A377_L39" [color="0 .2 0.8934564939216848", fontcolor="0 .2 0.8934564939216848", style=bold, label="0.0022" ];
"A377_Y373" -> "A377_V381" [color="0 .2 0.838534343626589", fontcolor="0 .2 0.838534343626589", style=bold, label="0.0211" ];
"N375_W342" -> "A377_V381" [color="0 .2 0.8947276009160372", fontcolor="0 .2 0.8947276009160372", style=bold, label="0.0018" ];
"N379_I382" -> "A377_V381" [color="0 .2 0.8930289654599582", fontcolor="0 .2 0.8930289654599582", style=bold, label="0.0024" ];
"R391_T385" -> "A377_V381" [color="0 .2 0.8890389535403298", fontcolor="0 .2 0.8890389535403298", style=bold, label="0.0038" ];
"A163_Y191" -> "A377_Y373" [color="0 .2 0.8745090310236548", fontcolor="0 .2 0.8745090310236548", style=bold, label="0.0087" ];
"D127_T63" -> "A377_Y373" [color="0 .2 0.8935051268971809", fontcolor="0 .2 0.8935051268971809", style=bold, label="0.0022" ];
"D127_Y138" -> "A377_Y373" [color="0 .2 0.8948745366083701", fontcolor="0 .2 0.8948745366083701", style=bold, label="0.0018" ];
"E324_L322" -> "A377_Y373" [color="0 .2 0.8826464770874707", fontcolor="0 .2 0.8826464770874707", style=bold, label="0.0059" ];
"Y373_V82" -> "A377_Y373" [color="0 .2 0.8297703354371485", fontcolor="0 .2 0.8297703354371485", style=bold, label="0.0241" ];
"C37_L41" -> "A38_A42" [color="0 .2 0.891822532428369", fontcolor="0 .2 0.891822532428369", style=bold, label="0.0028" ];
"A59_E389" -> "A393_A53" [color="0 .2 0.8863974722719458", fontcolor="0 .2 0.8863974722719458", style=bold, label="0.0047" ];
"I397_M52" -> "A393_A53" [color="0 .2 0.8625795420890731", fontcolor="0 .2 0.8625795420890731", style=bold, label="0.0128" ];
"A53_F394" -> "A393_E57" [color="0 .2 0.8993567706551748", fontcolor="0 .2 0.8993567706551748", style=bold, label="0.0002" ];
"A59_E389" -> "A393_E57" [color="0 .2 0.89146717793713", fontcolor="0 .2 0.89146717793713", style=bold, label="0.0029" ];
"E57_K396" -> "A393_E57" [color="0 .2 0.8673933112450721", fontcolor="0 .2 0.8673933112450721", style=bold, label="0.0112" ];
"A53_F390" -> "A393_L60" [color="0 .2 0.8925514543931711", fontcolor="0 .2 0.8925514543931711", style=bold, label="0.0026" ];
"D127_T63" -> "A393_L60" [color="0 .2 0.8733477376223364", fontcolor="0 .2 0.8733477376223364", style=bold, label="0.0091" ];
"T62_Y66" -> "A393_L60" [color="0 .2 0.8881873090570326", fontcolor="0 .2 0.8881873090570326", style=bold, label="0.0040" ];
"A377_A42" -> "A42_F45" [color="0 .2 0.8951351613687942", fontcolor="0 .2 0.8951351613687942", style=bold, label="0.0017" ];
"G46_I43" -> "A42_F45" [color="0 .2 0.893407445555287", fontcolor="0 .2 0.893407445555287", style=bold, label="0.0023" ];
"N387_Y383" -> "A42_F45" [color="0 .2 0.8976776468795937", fontcolor="0 .2 0.8976776468795937", style=bold, label="0.0008" ];
"A377_Y373" -> "A53_F390" [color="0 .2 0.8817528814740178", fontcolor="0 .2 0.8817528814740178", style=bold, label="0.0063" ];
"F390_T384" -> "A53_F390" [color="0 .2 0.8577647990058304", fontcolor="0 .2 0.8577647990058304", style=bold, label="0.0145" ];
"F390_V50" -> "A53_F390" [color="0 .2 0.8732936894027182", fontcolor="0 .2 0.8732936894027182", style=bold, label="0.0092" ];
"F390_T384" -> "A53_F394" [color="0 .2 0.8782980529695783", fontcolor="0 .2 0.8782980529695783", style=bold, label="0.0074" ];
"F390_V50" -> "A53_F394" [color="0 .2 0.8930744395296455", fontcolor="0 .2 0.8930744395296455", style=bold, label="0.0024" ];
"Y373_V82" -> "A53_F394" [color="0 .2 0.8897862029762665", fontcolor="0 .2 0.8897862029762665", style=bold, label="0.0035" ];
"I397_K56" -> "A53_I397" [color="0 .2 0.8951482991216874", fontcolor="0 .2 0.8951482991216874", style=bold, label="0.0017" ];
"I397_M52" -> "A53_I397" [color="0 .2 0.8830931056492612", fontcolor="0 .2 0.8830931056492612", style=bold, label="0.0058" ];
"N379_L71" -> "A59_E389" [color="0 .2 0.8971910094334301", fontcolor="0 .2 0.8971910094334301", style=bold, label="0.0010" ];
"N387_L60" -> "A59_E389" [color="0 .2 0.8898461713378262", fontcolor="0 .2 0.8898461713378262", style=bold, label="0.0035" ];
"T92_V95" -> "A59_E389" [color="0 .2 0.8967289926148726", fontcolor="0 .2 0.8967289926148726", style=bold, label="0.0011" ];
"D127_T63" -> "A59_T62" [color="0 .2 0.8820695196831315", fontcolor="0 .2 0.8820695196831315", style=bold, label="0.0061" ];
"T64_V68" -> "A59_T62" [color="0 .2 0.8964875312846597", fontcolor="0 .2 0.8964875312846597", style=bold, label="0.0012" ];
"A72_N47" -> "A72_C51" [color="0 .2 0.889147308466019", fontcolor="0 .2 0.889147308466019", style=bold, label="0.0037" ];
"N47_S376" -> "A72_C51" [color="0 .2 0.8585436802400264", fontcolor="0 .2 0.8585436802400264", style=bold, label="0.0142" ];
"C51_V73" -> "A72_N47" [color="0 .2 0.8937242778104465", fontcolor="0 .2 0.8937242778104465", style=bold, label="0.0022" ];
"N47_D75" -> "A72_N47" [color="0 .2 0.8846237171729668", fontcolor="0 .2 0.8846237171729668", style=bold, label="0.0053" ];
"N47_S376" -> "A72_N47" [color="0 .2 0.8616655511388811", fontcolor="0 .2 0.8616655511388811", style=bold, label="0.0131" ];
"F197_W342" -> "A72_V50" [color="0 .2 0.8963914843979771", fontcolor="0 .2 0.8963914843979771", style=bold, label="0.0012" ];
"T384_V50" -> "A72_V50" [color="0 .2 0.8890162870790507", fontcolor="0 .2 0.8890162870790507", style=bold, label="0.0038" ];
"D75_L71" -> "A74_L71" [color="0 .2 0.8329899500898638", fontcolor="0 .2 0.8329899500898638", style=bold, label="0.0230" ];
"A74_M113" -> "A74_L77" [color="0 .2 0.8991468361734705", fontcolor="0 .2 0.8991468361734705", style=bold, label="0.0003" ];
"L77_W158" -> "A74_L77" [color="0 .2 0.8997137517191383", fontcolor="0 .2 0.8997137517191383", style=bold, label="0.0001" ];
"A74_S70" -> "A74_M113" [color="0 .2 0.8955755473685361", fontcolor="0 .2 0.8955755473685361", style=bold, label="0.0015" ];
"L77_W158" -> "A74_M113" [color="0 .2 0.8830505363220769", fontcolor="0 .2 0.8830505363220769", style=bold, label="0.0058" ];
"N47_S376" -> "A74_M113" [color="0 .2 0.8976098307350865", fontcolor="0 .2 0.8976098307350865", style=bold, label="0.0008" ];
"D75_S117" -> "A74_S117" [color="0 .2 0.8752328548825551", fontcolor="0 .2 0.8752328548825551", style=bold, label="0.0085" ];
"G372_W342" -> "A74_S117" [color="0 .2 0.8721832334500229", fontcolor="0 .2 0.8721832334500229", style=bold, label="0.0095" ];
"N379_D75" -> "A74_S117" [color="0 .2 0.8958212318220146", fontcolor="0 .2 0.8958212318220146", style=bold, label="0.0014" ];
"C51_V73" -> "A74_S70" [color="0 .2 0.8979014034844632", fontcolor="0 .2 0.8979014034844632", style=bold, label="0.0007" ];
"S70_V73" -> "A74_S70" [color="0 .2 0.847577433334924", fontcolor="0 .2 0.847577433334924", style=bold, label="0.0180" ];
"W158_V73" -> "A74_S70" [color="0 .2 0.8880085146128038", fontcolor="0 .2 0.8880085146128038", style=bold, label="0.0041" ];
"A74_L77" -> "A74_V78" [color="0 .2 0.8898809716832321", fontcolor="0 .2 0.8898809716832321", style=bold, label="0.0035" ];
"D75_S117" -> "A74_V78" [color="0 .2 0.8985419897267857", fontcolor="0 .2 0.8985419897267857", style=bold, label="0.0005" ];
"A116_W158" -> "A74_W158" [color="0 .2 0.8966765118942621", fontcolor="0 .2 0.8966765118942621", style=bold, label="0.0011" ];
"A163_Y191" -> "A74_W158" [color="0 .2 0.869505478714546", fontcolor="0 .2 0.869505478714546", style=bold, label="0.0105" ];
"T80_V44" -> "A79_I40" [color="0 .2 0.8686743838272175", fontcolor="0 .2 0.8686743838272175", style=bold, label="0.0107" ];
"D75_I43" -> "A79_I43" [color="0 .2 0.8802749089761595", fontcolor="0 .2 0.8802749089761595", style=bold, label="0.0068" ];
"T80_V44" -> "A79_I43" [color="0 .2 0.8846919596708688", fontcolor="0 .2 0.8846919596708688", style=bold, label="0.0052" ];
"A79_I40" -> "A79_L81" [color="0 .2 0.8913787131560623", fontcolor="0 .2 0.8913787131560623", style=bold, label="0.0030" ];
"L81_P84" -> "A79_L81" [color="0 .2 0.8486137447755783", fontcolor="0 .2 0.8486137447755783", style=bold, label="0.0176" ];
"T80_V82" -> "A79_L81" [color="0 .2 0.7591565178161122", fontcolor="0 .2 0.7591565178161122", style=bold, label="0.0483" ];
"A377_Y373" -> "A79_M83" [color="0 .2 0.8892234308300395", fontcolor="0 .2 0.8892234308300395", style=bold, label="0.0037" ];
"T80_V44" -> "A79_M83" [color="0 .2 0.8950501583506495", fontcolor="0 .2 0.8950501583506495", style=bold, label="0.0017" ];
"A79_L81" -> "A79_P84" [color="0 .2 0.8467335179460829", fontcolor="0 .2 0.8467335179460829", style=bold, label="0.0183" ];
"N97_Y88" -> "A79_P84" [color="0 .2 0.8858660589591023", fontcolor="0 .2 0.8858660589591023", style=bold, label="0.0048" ];
"I43_M83" -> "A79_V44" [color="0 .2 0.8941167364960483", fontcolor="0 .2 0.8941167364960483", style=bold, label="0.0020" ];
"I43_Y373" -> "A79_V44" [color="0 .2 0.8758033775021575", fontcolor="0 .2 0.8758033775021575", style=bold, label="0.0083" ];
"F98_Y88" -> "C102_F98" [color="0 .2 0.8946181991025811", fontcolor="0 .2 0.8946181991025811", style=bold, label="0.0018" ];
"L172_F170" -> "C102_F98" [color="0 .2 0.8966934576426616", fontcolor="0 .2 0.8966934576426616", style=bold, label="0.0011" ];
"R100_D177" -> "C102_F98" [color="0 .2 0.8927200633638172", fontcolor="0 .2 0.8927200633638172", style=bold, label="0.0025" ];
"A163_Y191" -> "C102_W85" [color="0 .2 0.8881501005117614", fontcolor="0 .2 0.8881501005117614", style=bold, label="0.0041" ];
"L81_M83" -> "C102_W85" [color="0 .2 0.8819877233827679", fontcolor="0 .2 0.8819877233827679", style=bold, label="0.0062" ];
"Q329_I333" -> "C102_W85" [color="0 .2 0.8826714095038944", fontcolor="0 .2 0.8826714095038944", style=bold, label="0.0059" ];
"C102_F98" -> "C102_W96" [color="0 .2 0.8828283411489843", fontcolor="0 .2 0.8828283411489843", style=bold, label="0.0059" ];
"R219_I223" -> "C102_W96" [color="0 .2 0.8956714310976974", fontcolor="0 .2 0.8956714310976974", style=bold, label="0.0015" ];
"S99_W96" -> "C102_W96" [color="0 .2 0.864504432727474", fontcolor="0 .2 0.864504432727474", style=bold, label="0.0122" ];
"S182_V180" -> "C103_S182" [color="0 .2 0.8934983161888406", fontcolor="0 .2 0.8934983161888406", style=bold, label="0.0022" ];
"S184_T353" -> "C103_S182" [color="0 .2 0.8935824789135544", fontcolor="0 .2 0.8935824789135544", style=bold, label="0.0022" ];
"C102_W96" -> "C103_W96" [color="0 .2 0.893448326209667", fontcolor="0 .2 0.893448326209667", style=bold, label="0.0022" ];
"S99_W96" -> "C103_W96" [color="0 .2 0.8997142831435987", fontcolor="0 .2 0.8997142831435987", style=bold, label="0.0001" ];
"A163_Y191" -> "C114_F346" [color="0 .2 0.8337804477064699", fontcolor="0 .2 0.8337804477064699", style=bold, label="0.0227" ];
"D127_T63" -> "C114_F346" [color="0 .2 0.8445322160686786", fontcolor="0 .2 0.8445322160686786", style=bold, label="0.0190" ];
"L322_K325" -> "C114_F346" [color="0 .2 0.8881835975359211", fontcolor="0 .2 0.8881835975359211", style=bold, label="0.0040" ];
"X354_P186" -> "C114_F346" [color="0 .2 0.8794674501116462", fontcolor="0 .2 0.8794674501116462", style=bold, label="0.0070" ];
"F346_S193" -> "C114_W342" [color="0 .2 0.8695941862062233", fontcolor="0 .2 0.8695941862062233", style=bold, label="0.0104" ];
"G372_W342" -> "C114_W342" [color="0 .2 0.7779826447467294", fontcolor="0 .2 0.7779826447467294", style=bold, label="0.0418" ];
"Q329_I333" -> "C114_W342" [color="0 .2 0.8975028659271307", fontcolor="0 .2 0.8975028659271307", style=bold, label="0.0009" ];
"X349_V189" -> "C114_W342" [color="0 .2 0.8789530923775002", fontcolor="0 .2 0.8789530923775002", style=bold, label="0.0072" ];
"F188_V164" -> "C122_P200" [color="0 .2 0.8137077585426371", fontcolor="0 .2 0.8137077585426371", style=bold, label="0.0296" ];
"I118_F346" -> "C122_P200" [color="0 .2 0.8930620039199417", fontcolor="0 .2 0.8930620039199417", style=bold, label="0.0024" ];
"L168_V107" -> "C122_P200" [color="0 .2 0.8944436312585309", fontcolor="0 .2 0.8944436312585309", style=bold, label="0.0019" ];
"A163_Y191" -> "C122_T204" [color="0 .2 0.8249426826752371", fontcolor="0 .2 0.8249426826752371", style=bold, label="0.0257" ];
"E324_L322" -> "C122_T204" [color="0 .2 0.8840015455999397", fontcolor="0 .2 0.8840015455999397", style=bold, label="0.0055" ];
"F346_S196" -> "C122_T204" [color="0 .2 0.878082738325035", fontcolor="0 .2 0.878082738325035", style=bold, label="0.0075" ];
"A163_Y191" -> "C122_V203" [color="0 .2 0.8826774626633556", fontcolor="0 .2 0.8826774626633556", style=bold, label="0.0059" ];
"L121_F338" -> "C122_V203" [color="0 .2 0.8970828878304099", fontcolor="0 .2 0.8970828878304099", style=bold, label="0.0010" ];
"S125_V207" -> "C122_V203" [color="0 .2 0.8376137513216397", fontcolor="0 .2 0.8376137513216397", style=bold, label="0.0214" ];
"D127_T63" -> "C147_G143" [color="0 .2 0.8523110375692785", fontcolor="0 .2 0.8523110375692785", style=bold, label="0.0163" ];
"D127_Y138" -> "C147_G143" [color="0 .2 0.7662855805149155", fontcolor="0 .2 0.7662855805149155", style=bold, label="0.0458" ];
"E324_L322" -> "C147_G143" [color="0 .2 0.8104312034692072", fontcolor="0 .2 0.8104312034692072", style=bold, label="0.0307" ];
"Q139_P135" -> "C147_G143" [color="0 .2 0.683166173465992", fontcolor="0 .2 0.683166173465992", style=bold, label="0.0743" ];
"C147_G143" -> "C147_T142" [color="0 .2 0.6297712491627537", fontcolor="0 .2 0.6297712491627537", style=bold, label="0.0926" ];
"Q144_T142" -> "C147_T142" [color="0 .2 0.8964946407521238", fontcolor="0 .2 0.8964946407521238", style=bold, label="0.0012" ];
"S146_T142" -> "C147_T142" [color="0 .2 0.8383668406716167", fontcolor="0 .2 0.8383668406716167", style=bold, label="0.0211" ];
"T142_T62" -> "C147_T142" [color="0 .2 0.8713883022505496", fontcolor="0 .2 0.8713883022505496", style=bold, label="0.0098" ];
"A163_Y191" -> "C147_T63" [color="0 .2 0.8783223840616043", fontcolor="0 .2 0.8783223840616043", style=bold, label="0.0074" ];
"D127_T63" -> "C147_T63" [color="0 .2 0.35387695651376716", fontcolor="0 .2 0.35387695651376716", style=bold, label="0.1872" ];
"S146_T63" -> "C147_T63" [color="0 .2 0.8849638718064462", fontcolor="0 .2 0.8849638718064462", style=bold, label="0.0052" ];
"L322_K325" -> "C147_V150" [color="0 .2 0.8907479866457262", fontcolor="0 .2 0.8907479866457262", style=bold, label="0.0032" ];
"A116_V157" -> "C147_Y66" [color="0 .2 0.8890642103966679", fontcolor="0 .2 0.8890642103966679", style=bold, label="0.0037" ];
"D127_T63" -> "C147_Y66" [color="0 .2 0.8417124354080419", fontcolor="0 .2 0.8417124354080419", style=bold, label="0.0200" ];
"N97_Y88" -> "C147_Y66" [color="0 .2 0.896494043425654", fontcolor="0 .2 0.896494043425654", style=bold, label="0.0012" ];
"R149_Y138" -> "C147_Y66" [color="0 .2 0.888782474536372", fontcolor="0 .2 0.888782474536372", style=bold, label="0.0038" ];
"G171_P167" -> "C166_F170" [color="0 .2 0.8785475627745911", fontcolor="0 .2 0.8785475627745911", style=bold, label="0.0074" ];
"L169_S165" -> "C166_F170" [color="0 .2 0.8577527842936659", fontcolor="0 .2 0.8577527842936659", style=bold, label="0.0145" ];
"L81_W85" -> "C181_F106" [color="0 .2 0.8980158090248188", fontcolor="0 .2 0.8980158090248188", style=bold, label="0.0007" ];
"N97_Y88" -> "C181_F106" [color="0 .2 0.8914431089132097", fontcolor="0 .2 0.8914431089132097", style=bold, label="0.0029" ];
"T92_V95" -> "C181_F106" [color="0 .2 0.8895171759749544", fontcolor="0 .2 0.8895171759749544", style=bold, label="0.0036" ];
"D177_V180" -> "C181_V107" [color="0 .2 0.8972151565270273", fontcolor="0 .2 0.8972151565270273", style=bold, label="0.0010" ];
"F188_V164" -> "C181_V107" [color="0 .2 0.8640320690478673", fontcolor="0 .2 0.8640320690478673", style=bold, label="0.0123" ];
"N97_Y88" -> "C181_V107" [color="0 .2 0.8844291550973349", fontcolor="0 .2 0.8844291550973349", style=bold, label="0.0053" ];
"A337_W342" -> "C341_F338" [color="0 .2 0.7383172135023598", fontcolor="0 .2 0.7383172135023598", style=bold, label="0.0554" ];
"D127_T63" -> "C341_F338" [color="0 .2 0.8864116509199526", fontcolor="0 .2 0.8864116509199526", style=bold, label="0.0047" ];
"W342_V340" -> "C341_F338" [color="0 .2 0.8643653928580413", fontcolor="0 .2 0.8643653928580413", style=bold, label="0.0122" ];
"A377_Y373" -> "C341_F345" [color="0 .2 0.8630896933690311", fontcolor="0 .2 0.8630896933690311", style=bold, label="0.0126" ];
"C400_I397" -> "C341_F345" [color="0 .2 0.893273834770266", fontcolor="0 .2 0.893273834770266", style=bold, label="0.0023" ];
"E324_L322" -> "C341_F345" [color="0 .2 0.8875098016419455", fontcolor="0 .2 0.8875098016419455", style=bold, label="0.0043" ];
"X137_X140" -> "C341_F345" [color="0 .2 0.8841480948708045", fontcolor="0 .2 0.8841480948708045", style=bold, label="0.0054" ];
"A377_Y373" -> "C341_G372" [color="0 .2 0.8922174112582563", fontcolor="0 .2 0.8922174112582563", style=bold, label="0.0027" ];
"C341_F345" -> "C341_G372" [color="0 .2 0.88304138399635", fontcolor="0 .2 0.88304138399635", style=bold, label="0.0058" ];
"Q61_V54" -> "C341_G372" [color="0 .2 0.8912478310570037", fontcolor="0 .2 0.8912478310570037", style=bold, label="0.0030" ];
"A337_W342" -> "C341_I339" [color="0 .2 0.8049483261272236", fontcolor="0 .2 0.8049483261272236", style=bold, label="0.0326" ];
"C341_P344" -> "C341_I339" [color="0 .2 0.8955685900183455", fontcolor="0 .2 0.8955685900183455", style=bold, label="0.0015" ];
"I339_P344" -> "C341_I339" [color="0 .2 0.8820102776182818", fontcolor="0 .2 0.8820102776182818", style=bold, label="0.0062" ];
"W342_V340" -> "C341_I339" [color="0 .2 0.8590779853371614", fontcolor="0 .2 0.8590779853371614", style=bold, label="0.0140" ];
"A163_Y191" -> "C341_L343" [color="0 .2 0.8708479766108035", fontcolor="0 .2 0.8708479766108035", style=bold, label="0.0100" ];
"A337_W342" -> "C341_L343" [color="0 .2 0.8640891373442098", fontcolor="0 .2 0.8640891373442098", style=bold, label="0.0123" ];
"C341_F345" -> "C341_L343" [color="0 .2 0.8544676777878922", fontcolor="0 .2 0.8544676777878922", style=bold, label="0.0156" ];
"W342_V340" -> "C341_L343" [color="0 .2 0.7100839779724073", fontcolor="0 .2 0.7100839779724073", style=bold, label="0.0651" ];
"A337_W342" -> "C341_L371" [color="0 .2 0.8954372691870043", fontcolor="0 .2 0.8954372691870043", style=bold, label="0.0016" ];
"D127_T63" -> "C341_L371" [color="0 .2 0.8806189266996957", fontcolor="0 .2 0.8806189266996957", style=bold, label="0.0066" ];
"F390_T384" -> "C341_L371" [color="0 .2 0.8817382561972357", fontcolor="0 .2 0.8817382561972357", style=bold, label="0.0063" ];
"G372_W342" -> "C341_L371" [color="0 .2 0.8813537244425709", fontcolor="0 .2 0.8813537244425709", style=bold, label="0.0064" ];
"C341_F345" -> "C341_P344" [color="0 .2 0.8760825892773969", fontcolor="0 .2 0.8760825892773969", style=bold, label="0.0082" ];
"C341_L343" -> "C341_P344" [color="0 .2 0.7316646327688019", fontcolor="0 .2 0.7316646327688019", style=bold, label="0.0577" ];
"W342_V340" -> "C341_P344" [color="0 .2 0.8496474571946027", fontcolor="0 .2 0.8496474571946027", style=bold, label="0.0173" ];
"C355_T353" -> "C355_L351" [color="0 .2 0.846243343587716", fontcolor="0 .2 0.846243343587716", style=bold, label="0.0184" ];
"C355_V350" -> "C355_L351" [color="0 .2 0.8899840948662192", fontcolor="0 .2 0.8899840948662192", style=bold, label="0.0034" ];
"Q356_X354" -> "C355_L351" [color="0 .2 0.8919512199088636", fontcolor="0 .2 0.8919512199088636", style=bold, label="0.0028" ];
"X354_L351" -> "C355_L351" [color="0 .2 0.8837709195877264", fontcolor="0 .2 0.8837709195877264", style=bold, label="0.0056" ];
"Q356_X354" -> "C355_T353" [color="0 .2 0.8831514202610378", fontcolor="0 .2 0.8831514202610378", style=bold, label="0.0058" ];
"T348_T368" -> "C355_T353" [color="0 .2 0.8930175847300728", fontcolor="0 .2 0.8930175847300728", style=bold, label="0.0024" ];
"A377_Y373" -> "C355_T357" [color="0 .2 0.8643491478386285", fontcolor="0 .2 0.8643491478386285", style=bold, label="0.0122" ];
"F390_T384" -> "C355_T357" [color="0 .2 0.8896981651022126", fontcolor="0 .2 0.8896981651022126", style=bold, label="0.0035" ];
"N375_W342" -> "C355_T357" [color="0 .2 0.8883021849395664", fontcolor="0 .2 0.8883021849395664", style=bold, label="0.0040" ];
"L351_V360" -> "C355_V350" [color="0 .2 0.8732053990310614", fontcolor="0 .2 0.8732053990310614", style=bold, label="0.0092" ];
"N387_Y383" -> "C355_V350" [color="0 .2 0.8788656068319297", fontcolor="0 .2 0.8788656068319297", style=bold, label="0.0072" ];
"Q356_X354" -> "C355_V350" [color="0 .2 0.7998360160614942", fontcolor="0 .2 0.7998360160614942", style=bold, label="0.0343" ];
"A377_Y373" -> "C358_L351" [color="0 .2 0.8838640685804485", fontcolor="0 .2 0.8838640685804485", style=bold, label="0.0055" ];
"C355_V350" -> "C358_L351" [color="0 .2 0.8461210835704049", fontcolor="0 .2 0.8461210835704049", style=bold, label="0.0185" ];
"N352_C355" -> "C358_L351" [color="0 .2 0.8853214902734103", fontcolor="0 .2 0.8853214902734103", style=bold, label="0.0050" ];
"N379_D75" -> "C358_L351" [color="0 .2 0.8941120008427232", fontcolor="0 .2 0.8941120008427232", style=bold, label="0.0020" ];
"A377_Y373" -> "C358_Q356" [color="0 .2 0.8788444746552998", fontcolor="0 .2 0.8788444746552998", style=bold, label="0.0073" ];
"C355_T357" -> "C358_Q356" [color="0 .2 0.8963260639083197", fontcolor="0 .2 0.8963260639083197", style=bold, label="0.0013" ];
"N375_W342" -> "C358_Q356" [color="0 .2 0.8955499348668564", fontcolor="0 .2 0.8955499348668564", style=bold, label="0.0015" ];
"L172_F170" -> "C358_V360" [color="0 .2 0.887457955717808", fontcolor="0 .2 0.887457955717808", style=bold, label="0.0043" ];
"S361_Y365" -> "C358_V360" [color="0 .2 0.8850473859801059", fontcolor="0 .2 0.8850473859801059", style=bold, label="0.0051" ];
"X349_Y365" -> "C358_V360" [color="0 .2 0.8667371600281332", fontcolor="0 .2 0.8667371600281332", style=bold, label="0.0114" ];
"C37_L41" -> "C37_I40" [color="0 .2 0.8369463262822944", fontcolor="0 .2 0.8369463262822944", style=bold, label="0.0216" ];
"M83_Y36" -> "C37_I40" [color="0 .2 0.8993630597102856", fontcolor="0 .2 0.8993630597102856", style=bold, label="0.0002" ];
"W370_Y31" -> "C37_L41" [color="0 .2 0.8960819018818815", fontcolor="0 .2 0.8960819018818815", style=bold, label="0.0013" ];
"Y36_Y373" -> "C37_L41" [color="0 .2 0.8925609117376475", fontcolor="0 .2 0.8925609117376475", style=bold, label="0.0025" ];
"A131_Y138" -> "C400_I397" [color="0 .2 0.8747448154009717", fontcolor="0 .2 0.8747448154009717", style=bold, label="0.0087" ];
"A163_Y191" -> "C400_I397" [color="0 .2 0.8845013135324213", fontcolor="0 .2 0.8845013135324213", style=bold, label="0.0053" ];
"Q139_P135" -> "C400_I397" [color="0 .2 0.7777036437524958", fontcolor="0 .2 0.7777036437524958", style=bold, label="0.0419" ];
"R218_R222" -> "C400_I397" [color="0 .2 0.844453614899814", fontcolor="0 .2 0.844453614899814", style=bold, label="0.0190" ];
"C400_I397" -> "C400_K396" [color="0 .2 0.015858854092934416", fontcolor="0 .2 0.015858854092934416", style=bold, label="0.3030" ];
"F170_P167" -> "C400_K396" [color="0 .2 0.8993601286018545", fontcolor="0 .2 0.8993601286018545", style=bold, label="0.0002" ];
"Q139_P135" -> "C400_K396" [color="0 .2 0.851980961442985", fontcolor="0 .2 0.851980961442985", style=bold, label="0.0165" ];
"A377_Y373" -> "C400_L398" [color="0 .2 0.8949355079128921", fontcolor="0 .2 0.8949355079128921", style=bold, label="0.0017" ];
"C400_I397" -> "C400_L398" [color="0 .2 0.7982725135900468", fontcolor="0 .2 0.7982725135900468", style=bold, label="0.0349" ];
"C400_K396" -> "C400_L398" [color="0 .2 0.8828920144028921", fontcolor="0 .2 0.8828920144028921", style=bold, label="0.0059" ];
"C51_V54" -> "C51_L55" [color="0 .2 0.8782564919764588", fontcolor="0 .2 0.8782564919764588", style=bold, label="0.0075" ];
"V50_V54" -> "C51_L55" [color="0 .2 0.8279778496900382", fontcolor="0 .2 0.8279778496900382", style=bold, label="0.0247" ];
"A72_N47" -> "C51_L76" [color="0 .2 0.8865019196049969", fontcolor="0 .2 0.8865019196049969", style=bold, label="0.0046" ];
"N47_L76" -> "C51_L76" [color="0 .2 0.8045421920859687", fontcolor="0 .2 0.8045421920859687", style=bold, label="0.0327" ];
"N47_S376" -> "C51_L76" [color="0 .2 0.8583875848803412", fontcolor="0 .2 0.8583875848803412", style=bold, label="0.0143" ];
"N65_V54" -> "C51_V54" [color="0 .2 0.8911363472785734", fontcolor="0 .2 0.8911363472785734", style=bold, label="0.0030" ];
"T384_V50" -> "C51_V54" [color="0 .2 0.8967919760603222", fontcolor="0 .2 0.8967919760603222", style=bold, label="0.0011" ];
"D127_T63" -> "C51_V69" [color="0 .2 0.8791388271455213", fontcolor="0 .2 0.8791388271455213", style=bold, label="0.0071" ];
"Q217_K221" -> "C51_V69" [color="0 .2 0.8962086468689388", fontcolor="0 .2 0.8962086468689388", style=bold, label="0.0013" ];
"A377_Y373" -> "C51_V73" [color="0 .2 0.8898771876342889", fontcolor="0 .2 0.8898771876342889", style=bold, label="0.0035" ];
"A72_V50" -> "C51_V73" [color="0 .2 0.8447241663992234", fontcolor="0 .2 0.8447241663992234", style=bold, label="0.0189" ];
"L168_V107" -> "D104_L168" [color="0 .2 0.8308571706495083", fontcolor="0 .2 0.8308571706495083", style=bold, label="0.0237" ];
"L169_S165" -> "D104_L168" [color="0 .2 0.8665019016887112", fontcolor="0 .2 0.8665019016887112", style=bold, label="0.0115" ];
"L169_T108" -> "D104_L168" [color="0 .2 0.8885525561638441", fontcolor="0 .2 0.8885525561638441", style=bold, label="0.0039" ];
"C181_V107" -> "D104_V107" [color="0 .2 0.866242609454141", fontcolor="0 .2 0.866242609454141", style=bold, label="0.0116" ];
"C400_K396" -> "D104_V107" [color="0 .2 0.8878039897826664", fontcolor="0 .2 0.8878039897826664", style=bold, label="0.0042" ];
"D75_S117" -> "D110_M113" [color="0 .2 0.8943025329902919", fontcolor="0 .2 0.8943025329902919", style=bold, label="0.0020" ];
"Q329_I333" -> "D110_M113" [color="0 .2 0.895172773984536", fontcolor="0 .2 0.895172773984536", style=bold, label="0.0017" ];
"N379_D75" -> "D110_V82" [color="0 .2 0.8908632839077156", fontcolor="0 .2 0.8908632839077156", style=bold, label="0.0031" ];
"N97_Y88" -> "D110_V82" [color="0 .2 0.8801316136273752", fontcolor="0 .2 0.8801316136273752", style=bold, label="0.0068" ];
"T92_V95" -> "D110_V82" [color="0 .2 0.8952630297077238", fontcolor="0 .2 0.8952630297077238", style=bold, label="0.0016" ];
"I124_T64" -> "D127_L67" [color="0 .2 0.891393370619928", fontcolor="0 .2 0.891393370619928", style=bold, label="0.0029" ];
"N173_G171" -> "D127_L67" [color="0 .2 0.8919411986270463", fontcolor="0 .2 0.8919411986270463", style=bold, label="0.0028" ];
"P135_V133" -> "D127_L67" [color="0 .2 0.8873829593549314", fontcolor="0 .2 0.8873829593549314", style=bold, label="0.0043" ];
"L121_Y383" -> "D127_T63" [color="0 .2 0.865208950214264", fontcolor="0 .2 0.865208950214264", style=bold, label="0.0119" ];
"L81_M83" -> "D127_T63" [color="0 .2 0.7963654578544247", fontcolor="0 .2 0.7963654578544247", style=bold, label="0.0355" ];
"R149_X137" -> "D127_T63" [color="0 .2 0.8868110970338908", fontcolor="0 .2 0.8868110970338908", style=bold, label="0.0045" ];
"T130_Y138" -> "D127_Y138" [color="0 .2 0.3427541705289634", fontcolor="0 .2 0.3427541705289634", style=bold, label="0.1910" ];
"R100_D177" -> "D177_T175" [color="0 .2 0.8986776756246507", fontcolor="0 .2 0.8986776756246507", style=bold, label="0.0005" ];
"R100_G176" -> "D177_T175" [color="0 .2 0.8683085277368944", fontcolor="0 .2 0.8683085277368944", style=bold, label="0.0109" ];
"R100_T175" -> "D177_T175" [color="0 .2 0.8669272039223476", fontcolor="0 .2 0.8669272039223476", style=bold, label="0.0113" ];
"T92_V95" -> "D177_T175" [color="0 .2 0.8929788270264929", fontcolor="0 .2 0.8929788270264929", style=bold, label="0.0024" ];
"A332_T328" -> "D177_V180" [color="0 .2 0.830675073307743", fontcolor="0 .2 0.830675073307743", style=bold, label="0.0238" ];
"L81_W85" -> "D177_V180" [color="0 .2 0.880287336688427", fontcolor="0 .2 0.880287336688427", style=bold, label="0.0068" ];
"R219_I223" -> "D177_V180" [color="0 .2 0.8463034590404945", fontcolor="0 .2 0.8463034590404945", style=bold, label="0.0184" ];
"T92_V95" -> "D177_V180" [color="0 .2 0.8301775307622544", fontcolor="0 .2 0.8301775307622544", style=bold, label="0.0239" ];
"N379_D75" -> "D75_I43" [color="0 .2 0.8912938549589049", fontcolor="0 .2 0.8912938549589049", style=bold, label="0.0030" ];
"N47_D75" -> "D75_I43" [color="0 .2 0.8978450083191497", fontcolor="0 .2 0.8978450083191497", style=bold, label="0.0007" ];
"N47_S376" -> "D75_I43" [color="0 .2 0.8751734473408955", fontcolor="0 .2 0.8751734473408955", style=bold, label="0.0085" ];
"A163_Y191" -> "D75_L71" [color="0 .2 0.8998346391457482", fontcolor="0 .2 0.8998346391457482", style=bold, label="0.0001" ];
"A74_S70" -> "D75_L71" [color="0 .2 0.8003993100004491", fontcolor="0 .2 0.8003993100004491", style=bold, label="0.0341" ];
"N387_Y383" -> "D75_L71" [color="0 .2 0.894466926122544", fontcolor="0 .2 0.894466926122544", style=bold, label="0.0019" ];
"A163_Y191" -> "D75_S117" [color="0 .2 0.8459758380399471", fontcolor="0 .2 0.8459758380399471", style=bold, label="0.0185" ];
"G372_W342" -> "D75_S117" [color="0 .2 0.8745686001273717", fontcolor="0 .2 0.8745686001273717", style=bold, label="0.0087" ];
"N387_Y383" -> "D75_S117" [color="0 .2 0.8697858750424068", fontcolor="0 .2 0.8697858750424068", style=bold, label="0.0104" ];
"A332_T328" -> "E324_L215" [color="0 .2 0.8897344443618754", fontcolor="0 .2 0.8897344443618754", style=bold, label="0.0035" ];
"C147_G143" -> "E324_L215" [color="0 .2 0.8769970183496494", fontcolor="0 .2 0.8769970183496494", style=bold, label="0.0079" ];
"E324_L322" -> "E324_L215" [color="0 .2 0.82187013315646", fontcolor="0 .2 0.82187013315646", style=bold, label="0.0268" ];
"P135_Y138" -> "E324_L215" [color="0 .2 0.8912221379857436", fontcolor="0 .2 0.8912221379857436", style=bold, label="0.0030" ];
"D127_T63" -> "E324_L322" [color="0 .2 0.889440873664347", fontcolor="0 .2 0.889440873664347", style=bold, label="0.0036" ];
"E324_P321" -> "E324_L322" [color="0 .2 0.4957604843469401", fontcolor="0 .2 0.4957604843469401", style=bold, label="0.1385" ];
"L81_M83" -> "E324_L322" [color="0 .2 0.8886140260129928", fontcolor="0 .2 0.8886140260129928", style=bold, label="0.0039" ];
"N387_Y383" -> "E324_L322" [color="0 .2 0.8783003987768582", fontcolor="0 .2 0.8783003987768582", style=bold, label="0.0074" ];
"D127_T63" -> "E324_P321" [color="0 .2 0.8869940164723373", fontcolor="0 .2 0.8869940164723373", style=bold, label="0.0045" ];
"D127_Y138" -> "E324_P321" [color="0 .2 0.8653424250091317", fontcolor="0 .2 0.8653424250091317", style=bold, label="0.0119" ];
"L121_Y383" -> "E324_P321" [color="0 .2 0.869825105983288", fontcolor="0 .2 0.869825105983288", style=bold, label="0.0103" ];
"R149_X137" -> "E324_P321" [color="0 .2 0.8253619354700941", fontcolor="0 .2 0.8253619354700941", style=bold, label="0.0256" ];
"F188_V164" -> "E324_V132" [color="0 .2 0.8777723343190329", fontcolor="0 .2 0.8777723343190329", style=bold, label="0.0076" ];
"R128_M330" -> "E324_V132" [color="0 .2 0.8911150141370132", fontcolor="0 .2 0.8911150141370132", style=bold, label="0.0030" ];
"R219_E324" -> "E324_V132" [color="0 .2 0.8326272707981698", fontcolor="0 .2 0.8326272707981698", style=bold, label="0.0231" ];
"X137_X140" -> "E324_V132" [color="0 .2 0.8897474804725831", fontcolor="0 .2 0.8897474804725831", style=bold, label="0.0035" ];
"A163_Y191" -> "E363_Y32" [color="0 .2 0.879971289139379", fontcolor="0 .2 0.879971289139379", style=bold, label="0.0069" ];
"A377_Y373" -> "E363_Y32" [color="0 .2 0.8895276732394046", fontcolor="0 .2 0.8895276732394046", style=bold, label="0.0036" ];
"E90_S366" -> "E363_Y32" [color="0 .2 0.8922526189335714", fontcolor="0 .2 0.8922526189335714", style=bold, label="0.0027" ];
"F390_T384" -> "E389_K392" [color="0 .2 0.8711559448839358", fontcolor="0 .2 0.8711559448839358", style=bold, label="0.0099" ];
"F394_P380" -> "E389_K392" [color="0 .2 0.8984412958077421", fontcolor="0 .2 0.8984412958077421", style=bold, label="0.0005" ];
"T92_V95" -> "E389_K392" [color="0 .2 0.8834880343880275", fontcolor="0 .2 0.8834880343880275", style=bold, label="0.0057" ];
"A59_E389" -> "E389_L60" [color="0 .2 0.8801319206117852", fontcolor="0 .2 0.8801319206117852", style=bold, label="0.0068" ];
"F390_V54" -> "E389_L60" [color="0 .2 0.8962595247289444", fontcolor="0 .2 0.8962595247289444", style=bold, label="0.0013" ];
"A393_L60" -> "E57_K396" [color="0 .2 0.8859497499383451", fontcolor="0 .2 0.8859497499383451", style=bold, label="0.0048" ];
"C400_K396" -> "E57_K396" [color="0 .2 0.8873183198398814", fontcolor="0 .2 0.8873183198398814", style=bold, label="0.0043" ];
"R222_E324" -> "E57_K396" [color="0 .2 0.8927211473033594", fontcolor="0 .2 0.8927211473033594", style=bold, label="0.0025" ];
"F390_T384" -> "E57_L55" [color="0 .2 0.8947142998954969", fontcolor="0 .2 0.8947142998954969", style=bold, label="0.0018" ];
"K396_K56" -> "E57_L55" [color="0 .2 0.8845439444722998", fontcolor="0 .2 0.8845439444722998", style=bold, label="0.0053" ];
"E57_L55" -> "E57_V54" [color="0 .2 0.7203466054701289", fontcolor="0 .2 0.7203466054701289", style=bold, label="0.0616" ];
"N65_V54" -> "E57_V54" [color="0 .2 0.8854589802460516", fontcolor="0 .2 0.8854589802460516", style=bold, label="0.0050" ];
"A163_Y191" -> "E90_S366" [color="0 .2 0.8945218644694214", fontcolor="0 .2 0.8945218644694214", style=bold, label="0.0019" ];
"A377_Y373" -> "E90_S366" [color="0 .2 0.8368613308564434", fontcolor="0 .2 0.8368613308564434", style=bold, label="0.0216" ];
"C147_G143" -> "E90_S366" [color="0 .2 0.891743659358661", fontcolor="0 .2 0.891743659358661", style=bold, label="0.0028" ];
"E90_Y36" -> "E90_Y32" [color="0 .2 0.8609951657291205", fontcolor="0 .2 0.8609951657291205", style=bold, label="0.0134" ];
"T92_V95" -> "E90_Y32" [color="0 .2 0.8931175407392654", fontcolor="0 .2 0.8931175407392654", style=bold, label="0.0024" ];
"I40_V87" -> "E90_Y36" [color="0 .2 0.8873753278701807", fontcolor="0 .2 0.8873753278701807", style=bold, label="0.0043" ];
"N97_Y88" -> "E90_Y36" [color="0 .2 0.8298839940691841", fontcolor="0 .2 0.8298839940691841", style=bold, label="0.0240" ];
"F390_T384" -> "F106_V82" [color="0 .2 0.8974313293340391", fontcolor="0 .2 0.8974313293340391", style=bold, label="0.0009" ];
"L89_F106" -> "F106_V82" [color="0 .2 0.8963530890316092", fontcolor="0 .2 0.8963530890316092", style=bold, label="0.0012" ];
"N97_Y88" -> "F106_V82" [color="0 .2 0.8270906393351503", fontcolor="0 .2 0.8270906393351503", style=bold, label="0.0250" ];
"C181_V107" -> "F106_W96" [color="0 .2 0.8968868728304263", fontcolor="0 .2 0.8968868728304263", style=bold, label="0.0011" ];
"L89_V95" -> "F106_W96" [color="0 .2 0.8920174532511596", fontcolor="0 .2 0.8920174532511596", style=bold, label="0.0027" ];
"T92_V95" -> "F106_W96" [color="0 .2 0.8614927252911184", fontcolor="0 .2 0.8614927252911184", style=bold, label="0.0132" ];
"A163_Y191" -> "F170_P167" [color="0 .2 0.841062253376167", fontcolor="0 .2 0.841062253376167", style=bold, label="0.0202" ];
"E324_L322" -> "F170_P167" [color="0 .2 0.8648096481678959", fontcolor="0 .2 0.8648096481678959", style=bold, label="0.0121" ];
"N173_G171" -> "F170_P167" [color="0 .2 0.8901817798015663", fontcolor="0 .2 0.8901817798015663", style=bold, label="0.0034" ];
"N97_Y88" -> "F170_P167" [color="0 .2 0.8858451349388325", fontcolor="0 .2 0.8858451349388325", style=bold, label="0.0049" ];
"A163_Y191" -> "F188_V164" [color="0 .2 -0.09999999999999998", fontcolor="0 .2 -0.09999999999999998", style=bold, label="0.3427" ];
"P167_Y191" -> "F188_V164" [color="0 .2 0.8655426789480881", fontcolor="0 .2 0.8655426789480881", style=bold, label="0.0118" ];
"P200_S196" -> "F188_V164" [color="0 .2 0.8832299659208293", fontcolor="0 .2 0.8832299659208293", style=bold, label="0.0057" ];
"F197_W342" -> "F197_F338" [color="0 .2 0.8597297262423841", fontcolor="0 .2 0.8597297262423841", style=bold, label="0.0138" ];
"F346_S193" -> "F197_F338" [color="0 .2 0.8702304050002593", fontcolor="0 .2 0.8702304050002593", style=bold, label="0.0102" ];
"X354_P186" -> "F197_F338" [color="0 .2 0.8771034496746398", fontcolor="0 .2 0.8771034496746398", style=bold, label="0.0078" ];
"A163_Y191" -> "F197_V194" [color="0 .2 0.844426151796538", fontcolor="0 .2 0.844426151796538", style=bold, label="0.0190" ];
"G372_W342" -> "F197_V194" [color="0 .2 0.8978629087203854", fontcolor="0 .2 0.8978629087203854", style=bold, label="0.0007" ];
"A163_Y191" -> "F197_W342" [color="0 .2 0.7286557502841381", fontcolor="0 .2 0.7286557502841381", style=bold, label="0.0587" ];
"F346_S193" -> "F197_W342" [color="0 .2 0.8535877556040207", fontcolor="0 .2 0.8535877556040207", style=bold, label="0.0159" ];
"F346_S196" -> "F197_W342" [color="0 .2 0.8880290755851122", fontcolor="0 .2 0.8880290755851122", style=bold, label="0.0041" ];
"L343_F197" -> "F197_W342" [color="0 .2 0.8833869876839477", fontcolor="0 .2 0.8833869876839477", style=bold, label="0.0057" ];
"L343_Y198" -> "F201_Y198" [color="0 .2 0.8909046227020895", fontcolor="0 .2 0.8909046227020895", style=bold, label="0.0031" ];
"P135_Y138" -> "F201_Y198" [color="0 .2 0.8983444713294817", fontcolor="0 .2 0.8983444713294817", style=bold, label="0.0006" ];
"P200_S196" -> "F201_Y198" [color="0 .2 0.8769924551311007", fontcolor="0 .2 0.8769924551311007", style=bold, label="0.0079" ];
"A163_Y191" -> "F338_T204" [color="0 .2 0.8244757900016838", fontcolor="0 .2 0.8244757900016838", style=bold, label="0.0259" ];
"A337_W342" -> "F338_T204" [color="0 .2 0.8659987971491031", fontcolor="0 .2 0.8659987971491031", style=bold, label="0.0117" ];
"C114_W342" -> "F338_T204" [color="0 .2 0.8997836124362308", fontcolor="0 .2 0.8997836124362308", style=bold, label="0.0001" ];
"I339_L343" -> "F338_T204" [color="0 .2 0.8966243463996432", fontcolor="0 .2 0.8966243463996432", style=bold, label="0.0012" ];
"A337_V340" -> "F338_V340" [color="0 .2 0.8873834026075256", fontcolor="0 .2 0.8873834026075256", style=bold, label="0.0043" ];
"A337_W342" -> "F338_V340" [color="0 .2 0.879466390129616", fontcolor="0 .2 0.879466390129616", style=bold, label="0.0070" ];
"C341_I339" -> "F338_V340" [color="0 .2 0.8913841628863869", fontcolor="0 .2 0.8913841628863869", style=bold, label="0.0030" ];
"A337_V340" -> "F338_W342" [color="0 .2 0.8898516544972077", fontcolor="0 .2 0.8898516544972077", style=bold, label="0.0035" ];
"A337_W342" -> "F338_W342" [color="0 .2 0.8871092869177402", fontcolor="0 .2 0.8871092869177402", style=bold, label="0.0044" ];
"C341_F338" -> "F338_W342" [color="0 .2 0.888955203447538", fontcolor="0 .2 0.888955203447538", style=bold, label="0.0038" ];
"A377_Y373" -> "F345_T368" [color="0 .2 0.8884795533352777", fontcolor="0 .2 0.8884795533352777", style=bold, label="0.0039" ];
"C147_G143" -> "F345_T368" [color="0 .2 0.8910797391836814", fontcolor="0 .2 0.8910797391836814", style=bold, label="0.0031" ];
"F345_T369" -> "F345_T368" [color="0 .2 0.8786348535987859", fontcolor="0 .2 0.8786348535987859", style=bold, label="0.0073" ];
"F345_Y365" -> "F345_T369" [color="0 .2 0.838952371295271", fontcolor="0 .2 0.838952371295271", style=bold, label="0.0209" ];
"G372_W342" -> "F345_T369" [color="0 .2 0.8904005869805263", fontcolor="0 .2 0.8904005869805263", style=bold, label="0.0033" ];
"X349_Y365" -> "F345_T369" [color="0 .2 0.80880468365295", fontcolor="0 .2 0.80880468365295", style=bold, label="0.0313" ];
"N375_W342" -> "F345_Y365" [color="0 .2 0.8796961879001582", fontcolor="0 .2 0.8796961879001582", style=bold, label="0.0070" ];
"T348_T368" -> "F345_Y365" [color="0 .2 0.8711216336847631", fontcolor="0 .2 0.8711216336847631", style=bold, label="0.0099" ];
"X349_Y365" -> "F345_Y365" [color="0 .2 0.8551862056485479", fontcolor="0 .2 0.8551862056485479", style=bold, label="0.0154" ];
"A163_Y191" -> "F346_S193" [color="0 .2 0.7406556478089474", fontcolor="0 .2 0.7406556478089474", style=bold, label="0.0546" ];
"D127_T63" -> "F346_S193" [color="0 .2 0.8950962437874892", fontcolor="0 .2 0.8950962437874892", style=bold, label="0.0017" ];
"N97_Y88" -> "F346_S193" [color="0 .2 0.8894627647751854", fontcolor="0 .2 0.8894627647751854", style=bold, label="0.0036" ];
"X349_V189" -> "F346_S193" [color="0 .2 0.8447529040027693", fontcolor="0 .2 0.8447529040027693", style=bold, label="0.0189" ];
"A131_Y138" -> "F346_S196" [color="0 .2 0.8804825682758354", fontcolor="0 .2 0.8804825682758354", style=bold, label="0.0067" ];
"C147_G143" -> "F346_S196" [color="0 .2 0.881546717320025", fontcolor="0 .2 0.881546717320025", style=bold, label="0.0063" ];
"D127_T63" -> "F346_S196" [color="0 .2 0.848285935452807", fontcolor="0 .2 0.848285935452807", style=bold, label="0.0177" ];
"E324_L322" -> "F346_S196" [color="0 .2 0.893910752329583", fontcolor="0 .2 0.893910752329583", style=bold, label="0.0021" ];
"I382_M330" -> "F386_Y383" [color="0 .2 0.8983476985674841", fontcolor="0 .2 0.8983476985674841", style=bold, label="0.0006" ];
"K326_F386" -> "F386_Y383" [color="0 .2 0.8848513411497808", fontcolor="0 .2 0.8848513411497808", style=bold, label="0.0052" ];
"T385_Y383" -> "F386_Y383" [color="0 .2 0.8665524604645989", fontcolor="0 .2 0.8665524604645989", style=bold, label="0.0115" ];
"T92_V95" -> "F386_Y383" [color="0 .2 0.8894646132731473", fontcolor="0 .2 0.8894646132731473", style=bold, label="0.0036" ];
"A377_Y373" -> "F390_T384" [color="0 .2 0.8177618229154728", fontcolor="0 .2 0.8177618229154728", style=bold, label="0.0282" ];
"C400_I397" -> "F390_T384" [color="0 .2 0.876305204301329", fontcolor="0 .2 0.876305204301329", style=bold, label="0.0081" ];
"D127_T63" -> "F390_T384" [color="0 .2 0.8394667364357425", fontcolor="0 .2 0.8394667364357425", style=bold, label="0.0207" ];
"L121_Y383" -> "F390_T384" [color="0 .2 0.897743010688184", fontcolor="0 .2 0.897743010688184", style=bold, label="0.0008" ];
"L322_K325" -> "F390_T384" [color="0 .2 0.8788118541799468", fontcolor="0 .2 0.8788118541799468", style=bold, label="0.0073" ];
"N387_Y383" -> "F390_T384" [color="0 .2 0.8590543804164864", fontcolor="0 .2 0.8590543804164864", style=bold, label="0.0140" ];
"A377_Y373" -> "F390_V50" [color="0 .2 0.8765436051904327", fontcolor="0 .2 0.8765436051904327", style=bold, label="0.0080" ];
"E324_L322" -> "F390_V50" [color="0 .2 0.8782736194116932", fontcolor="0 .2 0.8782736194116932", style=bold, label="0.0074" ];
"F390_T384" -> "F390_V50" [color="0 .2 0.8469299934571848", fontcolor="0 .2 0.8469299934571848", style=bold, label="0.0182" ];
"D127_T63" -> "F390_V54" [color="0 .2 0.8757163860090288", fontcolor="0 .2 0.8757163860090288", style=bold, label="0.0083" ];
"F390_T384" -> "F390_V54" [color="0 .2 0.8898015073002452", fontcolor="0 .2 0.8898015073002452", style=bold, label="0.0035" ];
"F390_Y383" -> "F390_V54" [color="0 .2 0.8690616322357451", fontcolor="0 .2 0.8690616322357451", style=bold, label="0.0106" ];
"A53_F390" -> "F390_V68" [color="0 .2 0.8958888890419889", fontcolor="0 .2 0.8958888890419889", style=bold, label="0.0014" ];
"A72_V50" -> "F390_V68" [color="0 .2 0.8854594539130528", fontcolor="0 .2 0.8854594539130528", style=bold, label="0.0050" ];
"V50_V68" -> "F390_V68" [color="0 .2 0.8984404729263286", fontcolor="0 .2 0.8984404729263286", style=bold, label="0.0005" ];
"L121_Y383" -> "F390_Y383" [color="0 .2 0.8736179351664686", fontcolor="0 .2 0.8736179351664686", style=bold, label="0.0090" ];
"R391_T384" -> "F390_Y383" [color="0 .2 0.813069507718391", fontcolor="0 .2 0.813069507718391", style=bold, label="0.0298" ];
"R391_T385" -> "F390_Y383" [color="0 .2 0.8393103929155169", fontcolor="0 .2 0.8393103929155169", style=bold, label="0.0208" ];
"F390_T384" -> "F394_P380" [color="0 .2 0.8608633981188005", fontcolor="0 .2 0.8608633981188005", style=bold, label="0.0134" ];
"N47_P380" -> "F394_P380" [color="0 .2 0.8568338023060439", fontcolor="0 .2 0.8568338023060439", style=bold, label="0.0148" ];
"P380_S376" -> "F394_P380" [color="0 .2 0.85330834954044", fontcolor="0 .2 0.85330834954044", style=bold, label="0.0160" ];
"A377_Y373" -> "F394_T384" [color="0 .2 0.8503502796562449", fontcolor="0 .2 0.8503502796562449", style=bold, label="0.0170" ];
"D127_Y138" -> "F394_T384" [color="0 .2 0.8892127614795132", fontcolor="0 .2 0.8892127614795132", style=bold, label="0.0037" ];
"F390_T384" -> "F394_T384" [color="0 .2 0.8446901081973422", fontcolor="0 .2 0.8446901081973422", style=bold, label="0.0190" ];
"A377_Y373" -> "F394_V50" [color="0 .2 0.8893386990414445", fontcolor="0 .2 0.8893386990414445", style=bold, label="0.0037" ];
"F390_T384" -> "F394_V50" [color="0 .2 0.8692189244978754", fontcolor="0 .2 0.8692189244978754", style=bold, label="0.0105" ];
"F394_T384" -> "F394_V50" [color="0 .2 0.8977352801819983", fontcolor="0 .2 0.8977352801819983", style=bold, label="0.0008" ];
"G171_L169" -> "F98_W85" [color="0 .2 0.8899150571924456", fontcolor="0 .2 0.8899150571924456", style=bold, label="0.0035" ];
"L109_W85" -> "F98_W85" [color="0 .2 0.87153237951934", fontcolor="0 .2 0.87153237951934", style=bold, label="0.0098" ];
"L81_W85" -> "F98_W85" [color="0 .2 0.8872253365485203", fontcolor="0 .2 0.8872253365485203", style=bold, label="0.0044" ];
"C102_W85" -> "F98_Y88" [color="0 .2 0.8921674806456839", fontcolor="0 .2 0.8921674806456839", style=bold, label="0.0027" ];
"N97_Y88" -> "F98_Y88" [color="0 .2 0.7987106379744986", fontcolor="0 .2 0.7987106379744986", style=bold, label="0.0347" ];
"R222_E324" -> "F98_Y88" [color="0 .2 0.8998066177948247", fontcolor="0 .2 0.8998066177948247", style=bold, label="0.0001" ];
"C147_G143" -> "G143_S146" [color="0 .2 0.29003750275674534", fontcolor="0 .2 0.29003750275674534", style=bold, label="0.2090" ];
"Q139_P135" -> "G143_S146" [color="0 .2 0.8553511579288747", fontcolor="0 .2 0.8553511579288747", style=bold, label="0.0153" ];
"T142_T63" -> "G143_S146" [color="0 .2 0.8965531012989282", fontcolor="0 .2 0.8965531012989282", style=bold, label="0.0012" ];
"A131_M134" -> "G143_X140" [color="0 .2 0.8909681431506992", fontcolor="0 .2 0.8909681431506992", style=bold, label="0.0031" ];
"C147_G143" -> "G143_X140" [color="0 .2 0.8389279630460139", fontcolor="0 .2 0.8389279630460139", style=bold, label="0.0209" ];
"D127_T63" -> "G143_X140" [color="0 .2 0.8987212934330014", fontcolor="0 .2 0.8987212934330014", style=bold, label="0.0004" ];
"E324_L322" -> "G143_X140" [color="0 .2 0.8910188701367715", fontcolor="0 .2 0.8910188701367715", style=bold, label="0.0031" ];
"G171_L169" -> "G171_L168" [color="0 .2 0.7254751616324601", fontcolor="0 .2 0.7254751616324601", style=bold, label="0.0598" ];
"L172_F170" -> "G171_L168" [color="0 .2 0.8997039251276618", fontcolor="0 .2 0.8997039251276618", style=bold, label="0.0001" ];
"N173_G171" -> "G171_L168" [color="0 .2 0.8879267698323589", fontcolor="0 .2 0.8879267698323589", style=bold, label="0.0041" ];
"R222_E324" -> "G171_L168" [color="0 .2 0.8930176458690221", fontcolor="0 .2 0.8930176458690221", style=bold, label="0.0024" ];
"A163_Y191" -> "G171_L169" [color="0 .2 0.8828611905217015", fontcolor="0 .2 0.8828611905217015", style=bold, label="0.0059" ];
"D127_Y138" -> "G171_L169" [color="0 .2 0.876641726628047", fontcolor="0 .2 0.876641726628047", style=bold, label="0.0080" ];
"G171_P167" -> "G171_L169" [color="0 .2 0.848011980662447", fontcolor="0 .2 0.848011980662447", style=bold, label="0.0178" ];
"G372_W342" -> "G171_L169" [color="0 .2 0.8091225394596004", fontcolor="0 .2 0.8091225394596004", style=bold, label="0.0311" ];
"R100_V180" -> "G171_L169" [color="0 .2 0.8906802938268928", fontcolor="0 .2 0.8906802938268928", style=bold, label="0.0032" ];
"N173_G171" -> "G171_P167" [color="0 .2 0.8922204480993365", fontcolor="0 .2 0.8922204480993365", style=bold, label="0.0027" ];
"N173_S184" -> "G171_P167" [color="0 .2 0.864616599377975", fontcolor="0 .2 0.864616599377975", style=bold, label="0.0121" ];
"R149_D127" -> "G171_P167" [color="0 .2 0.8946549408149058", fontcolor="0 .2 0.8946549408149058", style=bold, label="0.0018" ];
"R222_E324" -> "G171_P167" [color="0 .2 0.8774429668564778", fontcolor="0 .2 0.8774429668564778", style=bold, label="0.0077" ];
"D177_V180" -> "G176_P178" [color="0 .2 0.8482317872462262", fontcolor="0 .2 0.8482317872462262", style=bold, label="0.0177" ];
"R100_D177" -> "G176_P178" [color="0 .2 0.889135805589155", fontcolor="0 .2 0.889135805589155", style=bold, label="0.0037" ];
"R100_T175" -> "G176_P178" [color="0 .2 0.8947808941159439", fontcolor="0 .2 0.8947808941159439", style=bold, label="0.0018" ];
"D177_V180" -> "G176_T174" [color="0 .2 0.874775415905523", fontcolor="0 .2 0.874775415905523", style=bold, label="0.0086" ];
"N185_T174" -> "G176_T174" [color="0 .2 0.8912925772867002", fontcolor="0 .2 0.8912925772867002", style=bold, label="0.0030" ];
"R100_T175" -> "G176_T174" [color="0 .2 0.802666303737125", fontcolor="0 .2 0.802666303737125", style=bold, label="0.0334" ];
"P200_V194" -> "G202_L199" [color="0 .2 0.8905492123203322", fontcolor="0 .2 0.8905492123203322", style=bold, label="0.0032" ];
"P200_Y198" -> "G202_L199" [color="0 .2 0.8780458334933416", fontcolor="0 .2 0.8780458334933416", style=bold, label="0.0075" ];
"A163_Y191" -> "G202_V205" [color="0 .2 0.8775506290361959", fontcolor="0 .2 0.8775506290361959", style=bold, label="0.0077" ];
"T92_V95" -> "G202_V205" [color="0 .2 0.8983054953167021", fontcolor="0 .2 0.8983054953167021", style=bold, label="0.0006" ];
"A367_Y32" -> "G372_T368" [color="0 .2 0.8884174001221657", fontcolor="0 .2 0.8884174001221657", style=bold, label="0.0040" ];
"C114_W342" -> "G372_T368" [color="0 .2 0.8921237311549591", fontcolor="0 .2 0.8921237311549591", style=bold, label="0.0027" ];
"N375_W342" -> "G372_T368" [color="0 .2 0.870956571157633", fontcolor="0 .2 0.870956571157633", style=bold, label="0.0100" ];
"G372_T368" -> "G372_T369" [color="0 .2 0.883089787129628", fontcolor="0 .2 0.883089787129628", style=bold, label="0.0058" ];
"T369_Y36" -> "G372_T369" [color="0 .2 0.895213338744627", fontcolor="0 .2 0.895213338744627", style=bold, label="0.0016" ];
"A163_Y191" -> "G372_W342" [color="0 .2 0.8453587704444474", fontcolor="0 .2 0.8453587704444474", style=bold, label="0.0187" ];
"A337_W342" -> "G372_W342" [color="0 .2 0.8546122825962055", fontcolor="0 .2 0.8546122825962055", style=bold, label="0.0156" ];
"D127_Y138" -> "G372_W342" [color="0 .2 0.8638570550033934", fontcolor="0 .2 0.8638570550033934", style=bold, label="0.0124" ];
"I339_P344" -> "G372_W342" [color="0 .2 0.815054491729222", fontcolor="0 .2 0.815054491729222", style=bold, label="0.0291" ];
"R149_D127" -> "G372_W342" [color="0 .2 0.8854539993739396", fontcolor="0 .2 0.8854539993739396", style=bold, label="0.0050" ];
"I43_L76" -> "G46_I43" [color="0 .2 0.8954937242248531", fontcolor="0 .2 0.8954937242248531", style=bold, label="0.0015" ];
"I43_Y373" -> "G46_I43" [color="0 .2 0.8964925699078539", fontcolor="0 .2 0.8964925699078539", style=bold, label="0.0012" ];
"F390_T384" -> "G46_P380" [color="0 .2 0.8552484457354451", fontcolor="0 .2 0.8552484457354451", style=bold, label="0.0153" ];
"N47_S376" -> "G46_P380" [color="0 .2 0.821759592118405", fontcolor="0 .2 0.821759592118405", style=bold, label="0.0268" ];
"R391_T384" -> "G46_P380" [color="0 .2 0.8606413884856835", fontcolor="0 .2 0.8606413884856835", style=bold, label="0.0135" ];
"A79_V44" -> "G48_F45" [color="0 .2 0.8999913995046721", fontcolor="0 .2 0.8999913995046721", style=bold, label="0.0000" ];
"N47_S376" -> "G48_F45" [color="0 .2 0.8822304111946546", fontcolor="0 .2 0.8822304111946546", style=bold, label="0.0061" ];
"C51_V73" -> "G48_L76" [color="0 .2 0.8911417718324156", fontcolor="0 .2 0.8911417718324156", style=bold, label="0.0030" ];
"N47_L76" -> "G48_L76" [color="0 .2 0.8708617949615096", fontcolor="0 .2 0.8708617949615096", style=bold, label="0.0100" ];
"N47_S376" -> "G48_L76" [color="0 .2 0.8770925822231257", fontcolor="0 .2 0.8770925822231257", style=bold, label="0.0079" ];
"G94_W96" -> "G94_T179" [color="0 .2 0.8683539482498269", fontcolor="0 .2 0.8683539482498269", style=bold, label="0.0108" ];
"T179_V95" -> "G94_T179" [color="0 .2 0.8929923984937052", fontcolor="0 .2 0.8929923984937052", style=bold, label="0.0024" ];
"T92_V95" -> "G94_T179" [color="0 .2 0.8848015329315058", fontcolor="0 .2 0.8848015329315058", style=bold, label="0.0052" ];
"A163_Y191" -> "G94_T92" [color="0 .2 0.8818966592853985", fontcolor="0 .2 0.8818966592853985", style=bold, label="0.0062" ];
"C400_K396" -> "G94_T92" [color="0 .2 0.8977595509208014", fontcolor="0 .2 0.8977595509208014", style=bold, label="0.0008" ];
"N97_Y88" -> "G94_T92" [color="0 .2 0.896080513291527", fontcolor="0 .2 0.896080513291527", style=bold, label="0.0013" ];
"T92_V95" -> "G94_T92" [color="0 .2 0.728985359277235", fontcolor="0 .2 0.728985359277235", style=bold, label="0.0586" ];
"A163_Y191" -> "G94_V180" [color="0 .2 0.8770102584643232", fontcolor="0 .2 0.8770102584643232", style=bold, label="0.0079" ];
"G94_T92" -> "G94_V180" [color="0 .2 0.8913359276571384", fontcolor="0 .2 0.8913359276571384", style=bold, label="0.0030" ];
"W96_V180" -> "G94_V180" [color="0 .2 0.8743077174318657", fontcolor="0 .2 0.8743077174318657", style=bold, label="0.0088" ];
"G94_T92" -> "G94_W96" [color="0 .2 0.8837936528807439", fontcolor="0 .2 0.8837936528807439", style=bold, label="0.0056" ];
"L89_V95" -> "G94_W96" [color="0 .2 0.881477099842506", fontcolor="0 .2 0.881477099842506", style=bold, label="0.0063" ];
"A163_Y191" -> "I118_F197" [color="0 .2 0.8394627724226376", fontcolor="0 .2 0.8394627724226376", style=bold, label="0.0207" ];
"A337_W342" -> "I118_F197" [color="0 .2 0.8821630488456212", fontcolor="0 .2 0.8821630488456212", style=bold, label="0.0061" ];
"F197_W342" -> "I118_F197" [color="0 .2 0.884846517041002", fontcolor="0 .2 0.884846517041002", style=bold, label="0.0052" ];
"A337_V340" -> "I118_F346" [color="0 .2 0.8911258284875112", fontcolor="0 .2 0.8911258284875112", style=bold, label="0.0030" ];
"F188_V164" -> "I118_F346" [color="0 .2 0.8247979099644527", fontcolor="0 .2 0.8247979099644527", style=bold, label="0.0258" ];
"P200_S196" -> "I118_F346" [color="0 .2 0.8889578106621576", fontcolor="0 .2 0.8889578106621576", style=bold, label="0.0038" ];
"C122_V203" -> "I118_P200" [color="0 .2 0.8789728762415974", fontcolor="0 .2 0.8789728762415974", style=bold, label="0.0072" ];
"F188_V164" -> "I118_P200" [color="0 .2 0.8415826097537887", fontcolor="0 .2 0.8415826097537887", style=bold, label="0.0200" ];
"I118_F346" -> "I118_P200" [color="0 .2 0.8830378732158095", fontcolor="0 .2 0.8830378732158095", style=bold, label="0.0058" ];
"C122_P200" -> "I118_S196" [color="0 .2 0.8978052641781521", fontcolor="0 .2 0.8978052641781521", style=bold, label="0.0008" ];
"C341_F345" -> "I118_S196" [color="0 .2 0.8963973470063988", fontcolor="0 .2 0.8963973470063988", style=bold, label="0.0012" ];
"X354_P186" -> "I118_S196" [color="0 .2 0.8959977550302518", fontcolor="0 .2 0.8959977550302518", style=bold, label="0.0014" ];
"A332_T328" -> "I118_T115" [color="0 .2 0.8940370290434521", fontcolor="0 .2 0.8940370290434521", style=bold, label="0.0020" ];
"I118_F346" -> "I118_T115" [color="0 .2 0.8985456595599817", fontcolor="0 .2 0.8985456595599817", style=bold, label="0.0005" ];
"X354_P186" -> "I118_T115" [color="0 .2 0.8998492951597848", fontcolor="0 .2 0.8998492951597848", style=bold, label="0.0001" ];
"A337_W342" -> "I118_W342" [color="0 .2 0.8877479843141505", fontcolor="0 .2 0.8877479843141505", style=bold, label="0.0042" ];
"C114_W342" -> "I118_W342" [color="0 .2 0.8986635280628708", fontcolor="0 .2 0.8986635280628708", style=bold, label="0.0005" ];
"G372_W342" -> "I118_W342" [color="0 .2 0.8626938493232493", fontcolor="0 .2 0.8626938493232493", style=bold, label="0.0128" ];
"I339_P344" -> "I118_W342" [color="0 .2 0.8950160069883439", fontcolor="0 .2 0.8950160069883439", style=bold, label="0.0017" ];
"D127_T63" -> "I124_L67" [color="0 .2 0.8611057361674146", fontcolor="0 .2 0.8611057361674146", style=bold, label="0.0133" ];
"D127_Y138" -> "I124_L67" [color="0 .2 0.8955929366488248", fontcolor="0 .2 0.8955929366488248", style=bold, label="0.0015" ];
"D127_T63" -> "I124_T64" [color="0 .2 0.7587384721881159", fontcolor="0 .2 0.7587384721881159", style=bold, label="0.0484" ];
"D127_Y138" -> "I124_T64" [color="0 .2 0.8787335072740486", fontcolor="0 .2 0.8787335072740486", style=bold, label="0.0073" ];
"N185_T174" -> "I124_T64" [color="0 .2 0.8901738096321701", fontcolor="0 .2 0.8901738096321701", style=bold, label="0.0034" ];
"D127_T63" -> "I124_V68" [color="0 .2 0.8729524301716789", fontcolor="0 .2 0.8729524301716789", style=bold, label="0.0093" ];
"D127_Y138" -> "I124_V68" [color="0 .2 0.8916272027806769", fontcolor="0 .2 0.8916272027806769", style=bold, label="0.0029" ];
"I124_T64" -> "I124_V68" [color="0 .2 0.8801094558359052", fontcolor="0 .2 0.8801094558359052", style=bold, label="0.0068" ];
"D127_T63" -> "I124_Y383" [color="0 .2 0.8816365817170306", fontcolor="0 .2 0.8816365817170306", style=bold, label="0.0063" ];
"F390_Y383" -> "I124_Y383" [color="0 .2 0.8989267195605762", fontcolor="0 .2 0.8989267195605762", style=bold, label="0.0004" ];
"R149_D127" -> "I124_Y383" [color="0 .2 0.8836860534107795", fontcolor="0 .2 0.8836860534107795", style=bold, label="0.0056" ];
"Y383_V50" -> "I124_Y383" [color="0 .2 0.89974485366565", fontcolor="0 .2 0.89974485366565", style=bold, label="0.0001" ];
"A116_V157" -> "I126_M153" [color="0 .2 0.8947173223590249", fontcolor="0 .2 0.8947173223590249", style=bold, label="0.0018" ];
"D127_L67" -> "I126_M153" [color="0 .2 0.8895666302822072", fontcolor="0 .2 0.8895666302822072", style=bold, label="0.0036" ];
"D127_Y138" -> "I126_M153" [color="0 .2 0.8824894482662407", fontcolor="0 .2 0.8824894482662407", style=bold, label="0.0060" ];
"X140_V136" -> "I126_M153" [color="0 .2 0.894538956621428", fontcolor="0 .2 0.894538956621428", style=bold, label="0.0019" ];
"A332_T328" -> "I126_V207" [color="0 .2 0.897236470585196", fontcolor="0 .2 0.897236470585196", style=bold, label="0.0009" ];
"S125_V207" -> "I126_V207" [color="0 .2 0.8933968270688699", fontcolor="0 .2 0.8933968270688699", style=bold, label="0.0023" ];
"D127_T63" -> "I154_L67" [color="0 .2 0.888133971909064", fontcolor="0 .2 0.888133971909064", style=bold, label="0.0041" ];
"I154_V157" -> "I154_L67" [color="0 .2 0.8970232309876897", fontcolor="0 .2 0.8970232309876897", style=bold, label="0.0010" ];
"C147_Y66" -> "I154_S70" [color="0 .2 0.8944921982950409", fontcolor="0 .2 0.8944921982950409", style=bold, label="0.0019" ];
"D127_Y138" -> "I154_S70" [color="0 .2 0.893495091375805", fontcolor="0 .2 0.893495091375805", style=bold, label="0.0022" ];
"L67_T63" -> "I154_S70" [color="0 .2 0.8956430338465963", fontcolor="0 .2 0.8956430338465963", style=bold, label="0.0015" ];
"C147_Y66" -> "I154_V157" [color="0 .2 0.8944891476904859", fontcolor="0 .2 0.8944891476904859", style=bold, label="0.0019" ];
"I154_S70" -> "I154_V157" [color="0 .2 0.8879075909724673", fontcolor="0 .2 0.8879075909724673", style=bold, label="0.0041" ];
"L67_T63" -> "I154_Y66" [color="0 .2 0.8894820005675923", fontcolor="0 .2 0.8894820005675923", style=bold, label="0.0036" ];
"S70_W158" -> "I154_Y66" [color="0 .2 0.8833840760636231", fontcolor="0 .2 0.8833840760636231", style=bold, label="0.0057" ];
"Y66_V150" -> "I154_Y66" [color="0 .2 0.8889569503534566", fontcolor="0 .2 0.8889569503534566", style=bold, label="0.0038" ];
"F188_V164" -> "I183_F188" [color="0 .2 0.8967640120103566", fontcolor="0 .2 0.8967640120103566", style=bold, label="0.0011" ];
"G372_W342" -> "I183_F188" [color="0 .2 0.8939839530072812", fontcolor="0 .2 0.8939839530072812", style=bold, label="0.0021" ];
"P167_Y191" -> "I183_F188" [color="0 .2 0.890252145304426", fontcolor="0 .2 0.890252145304426", style=bold, label="0.0033" ];
"F188_V164" -> "I183_L168" [color="0 .2 0.854004664844625", fontcolor="0 .2 0.854004664844625", style=bold, label="0.0158" ];
"L169_T108" -> "I183_L168" [color="0 .2 0.8916800962636888", fontcolor="0 .2 0.8916800962636888", style=bold, label="0.0029" ];
"S182_V180" -> "I183_L168" [color="0 .2 0.8957803913420945", fontcolor="0 .2 0.8957803913420945", style=bold, label="0.0014" ];
"L322_K325" -> "I183_T353" [color="0 .2 0.8529858930673591", fontcolor="0 .2 0.8529858930673591", style=bold, label="0.0161" ];
"N185_I183" -> "I183_T353" [color="0 .2 0.8733638507404602", fontcolor="0 .2 0.8733638507404602", style=bold, label="0.0091" ];
"X349_V189" -> "I183_T353" [color="0 .2 0.8706862305418065", fontcolor="0 .2 0.8706862305418065", style=bold, label="0.0100" ];
"X354_P186" -> "I183_T353" [color="0 .2 0.83368221278965", fontcolor="0 .2 0.83368221278965", style=bold, label="0.0227" ];
"I183_V111" -> "I183_V107" [color="0 .2 0.8874651593741373", fontcolor="0 .2 0.8874651593741373", style=bold, label="0.0043" ];
"S182_V107" -> "I183_V107" [color="0 .2 0.8997087070913349", fontcolor="0 .2 0.8997087070913349", style=bold, label="0.0001" ];
"F188_V164" -> "I183_V111" [color="0 .2 0.8557517163792494", fontcolor="0 .2 0.8557517163792494", style=bold, label="0.0152" ];
"N185_I183" -> "I183_V111" [color="0 .2 0.8978681101832516", fontcolor="0 .2 0.8978681101832516", style=bold, label="0.0007" ];
"S182_V180" -> "I183_V111" [color="0 .2 0.8958688499276155", fontcolor="0 .2 0.8958688499276155", style=bold, label="0.0014" ];
"A163_Y191" -> "I183_V189" [color="0 .2 0.8900084551501166", fontcolor="0 .2 0.8900084551501166", style=bold, label="0.0034" ];
"I183_L168" -> "I183_V189" [color="0 .2 0.8975547726739204", fontcolor="0 .2 0.8975547726739204", style=bold, label="0.0008" ];
"S182_S184" -> "I183_V189" [color="0 .2 0.8945109535713023", fontcolor="0 .2 0.8945109535713023", style=bold, label="0.0019" ];
"C355_V350" -> "I190_P186" [color="0 .2 0.8939678976155605", fontcolor="0 .2 0.8939678976155605", style=bold, label="0.0021" ];
"S184_T353" -> "I190_P186" [color="0 .2 0.8891995298104696", fontcolor="0 .2 0.8891995298104696", style=bold, label="0.0037" ];
"F346_S193" -> "I190_S193" [color="0 .2 0.8958468209822859", fontcolor="0 .2 0.8958468209822859", style=bold, label="0.0014" ];
"A163_Y191" -> "I190_V350" [color="0 .2 0.8593139765178759", fontcolor="0 .2 0.8593139765178759", style=bold, label="0.0139" ];
"F346_S193" -> "I190_V350" [color="0 .2 0.8845007887476287", fontcolor="0 .2 0.8845007887476287", style=bold, label="0.0053" ];
"X349_V189" -> "I190_V350" [color="0 .2 0.8871230196968832", fontcolor="0 .2 0.8871230196968832", style=bold, label="0.0044" ];
"D127_Y138" -> "I223_K221" [color="0 .2 0.8520964425705498", fontcolor="0 .2 0.8520964425705498", style=bold, label="0.0164" ];
"L121_Y383" -> "I223_K221" [color="0 .2 0.8919405153277644", fontcolor="0 .2 0.8919405153277644", style=bold, label="0.0028" ];
"R218_R222" -> "I223_K221" [color="0 .2 0.7744899588067439", fontcolor="0 .2 0.7744899588067439", style=bold, label="0.0430" ];
"R220_I223" -> "I223_K221" [color="0 .2 0.7874570329960238", fontcolor="0 .2 0.7874570329960238", style=bold, label="0.0386" ];
"D127_T63" -> "I333_F386" [color="0 .2 0.8629021872440857", fontcolor="0 .2 0.8629021872440857", style=bold, label="0.0127" ];
"E324_L322" -> "I333_F386" [color="0 .2 0.8938134300013828", fontcolor="0 .2 0.8938134300013828", style=bold, label="0.0021" ];
"Q329_F386" -> "I333_F386" [color="0 .2 0.8860862929881153", fontcolor="0 .2 0.8860862929881153", style=bold, label="0.0048" ];
"X354_P186" -> "I333_F386" [color="0 .2 0.8866656165042999", fontcolor="0 .2 0.8866656165042999", style=bold, label="0.0046" ];
"A332_T328" -> "I333_M330" [color="0 .2 0.8817400141125793", fontcolor="0 .2 0.8817400141125793", style=bold, label="0.0063" ];
"G372_W342" -> "I333_M330" [color="0 .2 0.8834690891486026", fontcolor="0 .2 0.8834690891486026", style=bold, label="0.0057" ];
"D127_Y138" -> "I339_F201" [color="0 .2 0.8690751479653812", fontcolor="0 .2 0.8690751479653812", style=bold, label="0.0106" ];
"I339_P344" -> "I339_F201" [color="0 .2 0.8599889767618656", fontcolor="0 .2 0.8599889767618656", style=bold, label="0.0137" ];
"L343_F197" -> "I339_F201" [color="0 .2 0.868063197748984", fontcolor="0 .2 0.868063197748984", style=bold, label="0.0109" ];
"W342_V340" -> "I339_F201" [color="0 .2 0.8620863574899137", fontcolor="0 .2 0.8620863574899137", style=bold, label="0.0130" ];
"A337_W342" -> "I339_L343" [color="0 .2 0.8958621477239241", fontcolor="0 .2 0.8958621477239241", style=bold, label="0.0014" ];
"C341_F345" -> "I339_L343" [color="0 .2 0.8929134245914518", fontcolor="0 .2 0.8929134245914518", style=bold, label="0.0024" ];
"I339_F201" -> "I339_L343" [color="0 .2 0.8841280941972413", fontcolor="0 .2 0.8841280941972413", style=bold, label="0.0054" ];
"W342_V340" -> "I339_L343" [color="0 .2 0.8927417928160136", fontcolor="0 .2 0.8927417928160136", style=bold, label="0.0025" ];
"C341_F345" -> "I339_P344" [color="0 .2 0.836862438299002", fontcolor="0 .2 0.836862438299002", style=bold, label="0.0216" ];
"C341_L343" -> "I339_P344" [color="0 .2 0.7991623526851486", fontcolor="0 .2 0.7991623526851486", style=bold, label="0.0346" ];
"W342_V340" -> "I339_P344" [color="0 .2 0.726674292022953", fontcolor="0 .2 0.726674292022953", style=bold, label="0.0594" ];
"F390_Y383" -> "I382_F386" [color="0 .2 0.8982910633825706", fontcolor="0 .2 0.8982910633825706", style=bold, label="0.0006" ];
"L121_Y383" -> "I382_F386" [color="0 .2 0.8951719429518942", fontcolor="0 .2 0.8951719429518942", style=bold, label="0.0017" ];
"N387_Y383" -> "I382_F386" [color="0 .2 0.874036091763025", fontcolor="0 .2 0.874036091763025", style=bold, label="0.0089" ];
"A332_T328" -> "I382_M330" [color="0 .2 0.8577189908690684", fontcolor="0 .2 0.8577189908690684", style=bold, label="0.0145" ];
"C400_K396" -> "I382_M330" [color="0 .2 0.8865230687871315", fontcolor="0 .2 0.8865230687871315", style=bold, label="0.0046" ];
"N375_W342" -> "I382_M330" [color="0 .2 0.8816046081282858", fontcolor="0 .2 0.8816046081282858", style=bold, label="0.0063" ];
"R128_T64" -> "I382_M330" [color="0 .2 0.8580874575473815", fontcolor="0 .2 0.8580874575473815", style=bold, label="0.0144" ];
"I382_F386" -> "I382_T385" [color="0 .2 0.8972592627645947", fontcolor="0 .2 0.8972592627645947", style=bold, label="0.0009" ];
"T384_V50" -> "I382_T385" [color="0 .2 0.8657722671930366", fontcolor="0 .2 0.8657722671930366", style=bold, label="0.0117" ];
"T385_Y383" -> "I382_T385" [color="0 .2 0.847219231233867", fontcolor="0 .2 0.847219231233867", style=bold, label="0.0181" ];
"F390_T384" -> "I388_F386" [color="0 .2 0.8749202605960573", fontcolor="0 .2 0.8749202605960573", style=bold, label="0.0086" ];
"I382_F386" -> "I388_F386" [color="0 .2 0.854417070553432", fontcolor="0 .2 0.854417070553432", style=bold, label="0.0156" ];
"N387_T385" -> "I388_F386" [color="0 .2 0.8919271985543286", fontcolor="0 .2 0.8919271985543286", style=bold, label="0.0028" ];
"A393_L60" -> "I397_K56" [color="0 .2 0.8995054391860106", fontcolor="0 .2 0.8995054391860106", style=bold, label="0.0002" ];
"K396_K56" -> "I397_K56" [color="0 .2 0.8906646250965176", fontcolor="0 .2 0.8906646250965176", style=bold, label="0.0032" ];
"F394_P380" -> "I397_L49" [color="0 .2 0.8822976518288471", fontcolor="0 .2 0.8822976518288471", style=bold, label="0.0061" ];
"F394_V50" -> "I397_L49" [color="0 .2 0.8835986649643449", fontcolor="0 .2 0.8835986649643449", style=bold, label="0.0056" ];
"I397_L49" -> "I397_M52" [color="0 .2 0.8887474204806225", fontcolor="0 .2 0.8887474204806225", style=bold, label="0.0039" ];
"N97_Y88" -> "I397_M52" [color="0 .2 0.8933326128099113", fontcolor="0 .2 0.8933326128099113", style=bold, label="0.0023" ];
"A377_Y373" -> "I40_I43" [color="0 .2 0.887891838444484", fontcolor="0 .2 0.887891838444484", style=bold, label="0.0041" ];
"W370_Y31" -> "I40_I43" [color="0 .2 0.8894731204644939", fontcolor="0 .2 0.8894731204644939", style=bold, label="0.0036" ];
"A79_I40" -> "I40_P84" [color="0 .2 0.8900781461055471", fontcolor="0 .2 0.8900781461055471", style=bold, label="0.0034" ];
"A79_P84" -> "I40_P84" [color="0 .2 0.8944993573837121", fontcolor="0 .2 0.8944993573837121", style=bold, label="0.0019" ];
"L81_M83" -> "I40_P84" [color="0 .2 0.8964198541275685", fontcolor="0 .2 0.8964198541275685", style=bold, label="0.0012" ];
"A377_Y373" -> "I40_V87" [color="0 .2 0.8932241514627847", fontcolor="0 .2 0.8932241514627847", style=bold, label="0.0023" ];
"M83_Y36" -> "I40_V87" [color="0 .2 0.8852586186008307", fontcolor="0 .2 0.8852586186008307", style=bold, label="0.0051" ];
"A72_N47" -> "I43_L76" [color="0 .2 0.8937997161853588", fontcolor="0 .2 0.8937997161853588", style=bold, label="0.0021" ];
"A79_V44" -> "I43_L76" [color="0 .2 0.8666859754171383", fontcolor="0 .2 0.8666859754171383", style=bold, label="0.0114" ];
"L76_V44" -> "I43_L76" [color="0 .2 0.8477339644497922", fontcolor="0 .2 0.8477339644497922", style=bold, label="0.0179" ];
"L39_M83" -> "I43_M83" [color="0 .2 0.8943367914756439", fontcolor="0 .2 0.8943367914756439", style=bold, label="0.0019" ];
"M83_Y36" -> "I43_M83" [color="0 .2 0.8998713814320018", fontcolor="0 .2 0.8998713814320018", style=bold, label="0.0000" ];
"N47_S376" -> "I43_M83" [color="0 .2 0.8578453210018847", fontcolor="0 .2 0.8578453210018847", style=bold, label="0.0144" ];
"A377_Y373" -> "I43_S376" [color="0 .2 0.8634563040161417", fontcolor="0 .2 0.8634563040161417", style=bold, label="0.0125" ];
"N379_D75" -> "I43_S376" [color="0 .2 0.8840443354385027", fontcolor="0 .2 0.8840443354385027", style=bold, label="0.0055" ];
"N47_S376" -> "I43_Y373" [color="0 .2 0.8557034238449319", fontcolor="0 .2 0.8557034238449319", style=bold, label="0.0152" ];
"Y373_V82" -> "I43_Y373" [color="0 .2 0.8929878932375004", fontcolor="0 .2 0.8929878932375004", style=bold, label="0.0024" ];
"A163_Y191" -> "K325_P321" [color="0 .2 0.8969958691717134", fontcolor="0 .2 0.8969958691717134", style=bold, label="0.0010" ];
"E324_L322" -> "K325_P321" [color="0 .2 0.8510582294544223", fontcolor="0 .2 0.8510582294544223", style=bold, label="0.0168" ];
"E324_P321" -> "K325_P321" [color="0 .2 0.5569283588767473", fontcolor="0 .2 0.5569283588767473", style=bold, label="0.1176" ];
"D127_Y138" -> "K326_F386" [color="0 .2 0.8908616604758379", fontcolor="0 .2 0.8908616604758379", style=bold, label="0.0031" ];
"E324_L322" -> "K326_F386" [color="0 .2 0.8916363896587962", fontcolor="0 .2 0.8916363896587962", style=bold, label="0.0029" ];
"Q329_I333" -> "K326_F386" [color="0 .2 0.807259408356287", fontcolor="0 .2 0.807259408356287", style=bold, label="0.0318" ];
"R100_V180" -> "K326_F386" [color="0 .2 0.8828375434256875", fontcolor="0 .2 0.8828375434256875", style=bold, label="0.0059" ];
"T92_V95" -> "K326_F386" [color="0 .2 0.8867639188889811", fontcolor="0 .2 0.8867639188889811", style=bold, label="0.0045" ];
"A393_A53" -> "K396_K56" [color="0 .2 0.8950873915784143", fontcolor="0 .2 0.8950873915784143", style=bold, label="0.0017" ];
"A53_F390" -> "K396_K56" [color="0 .2 0.8863234270140021", fontcolor="0 .2 0.8863234270140021", style=bold, label="0.0047" ];
"R391_L395" -> "K396_K56" [color="0 .2 0.8649107794050603", fontcolor="0 .2 0.8649107794050603", style=bold, label="0.0120" ];
"C400_I397" -> "K396_S399" [color="0 .2 0.8894841046874528", fontcolor="0 .2 0.8894841046874528", style=bold, label="0.0036" ];
"R149_D127" -> "K396_S399" [color="0 .2 0.8973656368433321", fontcolor="0 .2 0.8973656368433321", style=bold, label="0.0009" ];
"A74_M113" -> "L109_F106" [color="0 .2 0.8977716440824917", fontcolor="0 .2 0.8977716440824917", style=bold, label="0.0008" ];
"T92_V95" -> "L109_F106" [color="0 .2 0.8970321646811535", fontcolor="0 .2 0.8970321646811535", style=bold, label="0.0010" ];
"A163_Y191" -> "L109_V82" [color="0 .2 0.894468818659037", fontcolor="0 .2 0.894468818659037", style=bold, label="0.0019" ];
"M113_V82" -> "L109_V82" [color="0 .2 0.8974003854611466", fontcolor="0 .2 0.8974003854611466", style=bold, label="0.0009" ];
"L81_M83" -> "L109_W85" [color="0 .2 0.8076527554850251", fontcolor="0 .2 0.8076527554850251", style=bold, label="0.0316" ];
"L81_W85" -> "L109_W85" [color="0 .2 0.8912823924602358", fontcolor="0 .2 0.8912823924602358", style=bold, label="0.0030" ];
"T92_V95" -> "L109_W85" [color="0 .2 0.8777579465645675", fontcolor="0 .2 0.8777579465645675", style=bold, label="0.0076" ];
"A116_V157" -> "L119_L160" [color="0 .2 0.8883424393730978", fontcolor="0 .2 0.8883424393730978", style=bold, label="0.0040" ];
"A163_Y191" -> "L119_L160" [color="0 .2 0.8825424032488091", fontcolor="0 .2 0.8825424032488091", style=bold, label="0.0060" ];
"A161_L119" -> "L119_P200" [color="0 .2 0.8914652159695853", fontcolor="0 .2 0.8914652159695853", style=bold, label="0.0029" ];
"F346_S196" -> "L119_P200" [color="0 .2 0.8925069787797274", fontcolor="0 .2 0.8925069787797274", style=bold, label="0.0026" ];
"N120_L67" -> "L119_V157" [color="0 .2 0.8954034180688154", fontcolor="0 .2 0.8954034180688154", style=bold, label="0.0016" ];
"A163_Y191" -> "L121_F338" [color="0 .2 0.8771451923891393", fontcolor="0 .2 0.8771451923891393", style=bold, label="0.0078" ];
"F197_W342" -> "L121_F338" [color="0 .2 0.882615040120286", fontcolor="0 .2 0.882615040120286", style=bold, label="0.0060" ];
"F338_T204" -> "L121_F338" [color="0 .2 0.886594087725142", fontcolor="0 .2 0.886594087725142", style=bold, label="0.0046" ];
"X354_P186" -> "L121_F338" [color="0 .2 0.8795863670649601", fontcolor="0 .2 0.8795863670649601", style=bold, label="0.0070" ];
"A163_Y191" -> "L121_L71" [color="0 .2 0.8407314269172179", fontcolor="0 .2 0.8407314269172179", style=bold, label="0.0203" ];
"D127_T63" -> "L121_L71" [color="0 .2 0.8596079264588574", fontcolor="0 .2 0.8596079264588574", style=bold, label="0.0138" ];
"E324_L322" -> "L121_L71" [color="0 .2 0.8904152666349328", fontcolor="0 .2 0.8904152666349328", style=bold, label="0.0033" ];
"F390_T384" -> "L121_V334" [color="0 .2 0.8847510754285148", fontcolor="0 .2 0.8847510754285148", style=bold, label="0.0052" ];
"N375_W342" -> "L121_V334" [color="0 .2 0.879229696127985", fontcolor="0 .2 0.879229696127985", style=bold, label="0.0071" ];
"R128_T64" -> "L121_V334" [color="0 .2 0.8893501472419125", fontcolor="0 .2 0.8893501472419125", style=bold, label="0.0036" ];
"A332_T328" -> "L121_W342" [color="0 .2 0.8566628786335178", fontcolor="0 .2 0.8566628786335178", style=bold, label="0.0149" ];
"A337_W342" -> "L121_W342" [color="0 .2 0.8618252288653141", fontcolor="0 .2 0.8618252288653141", style=bold, label="0.0131" ];
"F197_W342" -> "L121_W342" [color="0 .2 0.8599410328371833", fontcolor="0 .2 0.8599410328371833", style=bold, label="0.0137" ];
"S117_W342" -> "L121_W342" [color="0 .2 0.8124422910489005", fontcolor="0 .2 0.8124422910489005", style=bold, label="0.0300" ];
"D127_Y138" -> "L121_Y383" [color="0 .2 0.8581189942796653", fontcolor="0 .2 0.8581189942796653", style=bold, label="0.0144" ];
"R149_X137" -> "L121_Y383" [color="0 .2 0.8609755992701889", fontcolor="0 .2 0.8609755992701889", style=bold, label="0.0134" ];
"A116_V157" -> "L160_V157" [color="0 .2 0.8722827589840579", fontcolor="0 .2 0.8722827589840579", style=bold, label="0.0095" ];
"C147_Y66" -> "L160_V157" [color="0 .2 0.8947832663134713", fontcolor="0 .2 0.8947832663134713", style=bold, label="0.0018" ];
"F188_V164" -> "L160_V157" [color="0 .2 0.8985495955353509", fontcolor="0 .2 0.8985495955353509", style=bold, label="0.0005" ];
"A163_Y191" -> "L160_V195" [color="0 .2 0.834470191839551", fontcolor="0 .2 0.834470191839551", style=bold, label="0.0225" ];
"F188_V164" -> "L160_V195" [color="0 .2 0.8829822623448016", fontcolor="0 .2 0.8829822623448016", style=bold, label="0.0058" ];
"A163_P167" -> "L168_T108" [color="0 .2 0.894612407697228", fontcolor="0 .2 0.894612407697228", style=bold, label="0.0018" ];
"D104_L168" -> "L168_T108" [color="0 .2 0.8963597824598462", fontcolor="0 .2 0.8963597824598462", style=bold, label="0.0012" ];
"F188_V164" -> "L168_T108" [color="0 .2 0.8851989387923702", fontcolor="0 .2 0.8851989387923702", style=bold, label="0.0051" ];
"A163_P167" -> "L168_V107" [color="0 .2 0.8890847006462965", fontcolor="0 .2 0.8890847006462965", style=bold, label="0.0037" ];
"F188_V164" -> "L168_V107" [color="0 .2 0.8020106277869176", fontcolor="0 .2 0.8020106277869176", style=bold, label="0.0336" ];
"L169_T108" -> "L168_V107" [color="0 .2 0.8994817652572336", fontcolor="0 .2 0.8994817652572336", style=bold, label="0.0002" ];
"N173_S184" -> "L168_V107" [color="0 .2 0.8993109730882732", fontcolor="0 .2 0.8993109730882732", style=bold, label="0.0002" ];
"A163_Y191" -> "L168_V111" [color="0 .2 0.8666168116286047", fontcolor="0 .2 0.8666168116286047", style=bold, label="0.0114" ];
"C400_K396" -> "L168_V111" [color="0 .2 0.896200566391956", fontcolor="0 .2 0.896200566391956", style=bold, label="0.0013" ];
"R100_T175" -> "L168_V111" [color="0 .2 0.8863445004530284", fontcolor="0 .2 0.8863445004530284", style=bold, label="0.0047" ];
"A163_P167" -> "L169_F162" [color="0 .2 0.8491748952053282", fontcolor="0 .2 0.8491748952053282", style=bold, label="0.0174" ];
"A163_Y191" -> "L169_F162" [color="0 .2 0.8728135979939938", fontcolor="0 .2 0.8728135979939938", style=bold, label="0.0093" ];
"L169_S165" -> "L169_F162" [color="0 .2 0.8627985741199959", fontcolor="0 .2 0.8627985741199959", style=bold, label="0.0127" ];
"S165_T108" -> "L169_F162" [color="0 .2 0.8953742032835835", fontcolor="0 .2 0.8953742032835835", style=bold, label="0.0016" ];
"A163_Y191" -> "L169_S165" [color="0 .2 0.8873718987620643", fontcolor="0 .2 0.8873718987620643", style=bold, label="0.0043" ];
"D127_T63" -> "L169_S165" [color="0 .2 0.8718986528917109", fontcolor="0 .2 0.8718986528917109", style=bold, label="0.0096" ];
"F170_P167" -> "L169_S165" [color="0 .2 0.8320673134022432", fontcolor="0 .2 0.8320673134022432", style=bold, label="0.0233" ];
"G171_P167" -> "L169_S165" [color="0 .2 0.8189492592822832", fontcolor="0 .2 0.8189492592822832", style=bold, label="0.0278" ];
"L168_V111" -> "L169_T108" [color="0 .2 0.8590134551512326", fontcolor="0 .2 0.8590134551512326", style=bold, label="0.0140" ];
"L169_S165" -> "L169_T108" [color="0 .2 0.8483824826324076", fontcolor="0 .2 0.8483824826324076", style=bold, label="0.0177" ];
"D177_V180" -> "L172_F170" [color="0 .2 0.887879873069741", fontcolor="0 .2 0.887879873069741", style=bold, label="0.0042" ];
"F188_V164" -> "L172_F170" [color="0 .2 0.8227222341866078", fontcolor="0 .2 0.8227222341866078", style=bold, label="0.0265" ];
"N173_G171" -> "L172_F170" [color="0 .2 0.6764512412682344", fontcolor="0 .2 0.6764512412682344", style=bold, label="0.0766" ];
"N173_N185" -> "L172_F170" [color="0 .2 0.8322671636852743", fontcolor="0 .2 0.8322671636852743", style=bold, label="0.0232" ];
"Q217_K221" -> "L172_F170" [color="0 .2 0.8901161397843284", fontcolor="0 .2 0.8901161397843284", style=bold, label="0.0034" ];
"F188_V164" -> "L172_T174" [color="0 .2 0.8872046139361295", fontcolor="0 .2 0.8872046139361295", style=bold, label="0.0044" ];
"G171_P167" -> "L172_T174" [color="0 .2 0.8826716424309871", fontcolor="0 .2 0.8826716424309871", style=bold, label="0.0059" ];
"L172_F170" -> "L172_T174" [color="0 .2 0.8758556586277811", fontcolor="0 .2 0.8758556586277811", style=bold, label="0.0083" ];
"R220_I223" -> "L172_T174" [color="0 .2 0.8627285052427601", fontcolor="0 .2 0.8627285052427601", style=bold, label="0.0128" ];
"C147_G143" -> "L215_T328" [color="0 .2 0.8734854092103742", fontcolor="0 .2 0.8734854092103742", style=bold, label="0.0091" ];
"G372_W342" -> "L215_T328" [color="0 .2 0.8995768664088116", fontcolor="0 .2 0.8995768664088116", style=bold, label="0.0001" ];
"R218_E324" -> "L215_T328" [color="0 .2 0.8674329869603601", fontcolor="0 .2 0.8674329869603601", style=bold, label="0.0112" ];
"R222_E324" -> "L215_T328" [color="0 .2 0.8932608035791781", fontcolor="0 .2 0.8932608035791781", style=bold, label="0.0023" ];
"L215_T328" -> "L215_V132" [color="0 .2 0.8930624274761166", fontcolor="0 .2 0.8930624274761166", style=bold, label="0.0024" ];
"R219_E324" -> "L215_V132" [color="0 .2 0.8956490393247675", fontcolor="0 .2 0.8956490393247675", style=bold, label="0.0015" ];
"A163_Y191" -> "L322_K325" [color="0 .2 0.8813353888226277", fontcolor="0 .2 0.8813353888226277", style=bold, label="0.0064" ];
"E324_L322" -> "L322_K325" [color="0 .2 0.47008088188148717", fontcolor="0 .2 0.47008088188148717", style=bold, label="0.1473" ];
"E324_P321" -> "L322_K325" [color="0 .2 0.890879408155842", fontcolor="0 .2 0.890879408155842", style=bold, label="0.0031" ];
"K325_P321" -> "L322_K325" [color="0 .2 0.863184597679157", fontcolor="0 .2 0.863184597679157", style=bold, label="0.0126" ];
"E324_L322" -> "L322_K326" [color="0 .2 0.8627467515701299", fontcolor="0 .2 0.8627467515701299", style=bold, label="0.0128" ];
"K325_P321" -> "L322_K326" [color="0 .2 0.8641956327450374", fontcolor="0 .2 0.8641956327450374", style=bold, label="0.0123" ];
"L322_K325" -> "L322_K326" [color="0 .2 0.5363421781961134", fontcolor="0 .2 0.5363421781961134", style=bold, label="0.1246" ];
"R323_K326" -> "L322_K326" [color="0 .2 0.8601719382393312", fontcolor="0 .2 0.8601719382393312", style=bold, label="0.0136" ];
"I382_M330" -> "L335_F338" [color="0 .2 0.8988744279507889", fontcolor="0 .2 0.8988744279507889", style=bold, label="0.0004" ];
"A332_T328" -> "L335_V205" [color="0 .2 0.8301960435640744", fontcolor="0 .2 0.8301960435640744", style=bold, label="0.0239" ];
"L121_Y383" -> "L335_V205" [color="0 .2 0.8814590167609339", fontcolor="0 .2 0.8814590167609339", style=bold, label="0.0064" ];
"N375_W342" -> "L335_V205" [color="0 .2 0.883167511871753", fontcolor="0 .2 0.883167511871753", style=bold, label="0.0058" ];
"C114_F346" -> "L343_F197" [color="0 .2 0.8914101246322138", fontcolor="0 .2 0.8914101246322138", style=bold, label="0.0029" ];
"F346_S193" -> "L343_F197" [color="0 .2 0.88232170862423", fontcolor="0 .2 0.88232170862423", style=bold, label="0.0061" ];
"V189_V350" -> "L343_F197" [color="0 .2 0.8848318590321346", fontcolor="0 .2 0.8848318590321346", style=bold, label="0.0052" ];
"X354_P186" -> "L343_F197" [color="0 .2 0.8678542840956486", fontcolor="0 .2 0.8678542840956486", style=bold, label="0.0110" ];
"C114_F346" -> "L343_F346" [color="0 .2 0.8925014493799106", fontcolor="0 .2 0.8925014493799106", style=bold, label="0.0026" ];
"C341_F345" -> "L343_F346" [color="0 .2 0.8433891781520005", fontcolor="0 .2 0.8433891781520005", style=bold, label="0.0194" ];
"F346_S196" -> "L343_F346" [color="0 .2 0.895264396675304", fontcolor="0 .2 0.895264396675304", style=bold, label="0.0016" ];
"A163_Y191" -> "L343_Y198" [color="0 .2 0.8335057740979299", fontcolor="0 .2 0.8335057740979299", style=bold, label="0.0228" ];
"F197_W342" -> "L343_Y198" [color="0 .2 0.8713524305356838", fontcolor="0 .2 0.8713524305356838", style=bold, label="0.0098" ];
"G372_W342" -> "L343_Y198" [color="0 .2 0.8756068744848365", fontcolor="0 .2 0.8756068744848365", style=bold, label="0.0084" ];
"X349_Y365" -> "L347_P344" [color="0 .2 0.8933342295802359", fontcolor="0 .2 0.8933342295802359", style=bold, label="0.0023" ];
"E324_L322" -> "L347_V350" [color="0 .2 0.8900671349554179", fontcolor="0 .2 0.8900671349554179", style=bold, label="0.0034" ];
"Q329_I333" -> "L347_V350" [color="0 .2 0.8965382577136699", fontcolor="0 .2 0.8965382577136699", style=bold, label="0.0012" ];
"X349_V189" -> "L347_V350" [color="0 .2 0.8899674054779624", fontcolor="0 .2 0.8899674054779624", style=bold, label="0.0034" ];
"L121_F338" -> "L347_Y198" [color="0 .2 0.8845302189958496", fontcolor="0 .2 0.8845302189958496", style=bold, label="0.0053" ];
"L343_F197" -> "L347_Y198" [color="0 .2 0.8766107911742984", fontcolor="0 .2 0.8766107911742984", style=bold, label="0.0080" ];
"N173_G171" -> "L347_Y198" [color="0 .2 0.8859377439265368", fontcolor="0 .2 0.8859377439265368", style=bold, label="0.0048" ];
"A332_T328" -> "L351_T348" [color="0 .2 0.8920273614304064", fontcolor="0 .2 0.8920273614304064", style=bold, label="0.0027" ];
"C341_F345" -> "L351_T348" [color="0 .2 0.8830375567528308", fontcolor="0 .2 0.8830375567528308", style=bold, label="0.0058" ];
"C358_V360" -> "L351_V360" [color="0 .2 0.8870875120570524", fontcolor="0 .2 0.8870875120570524", style=bold, label="0.0044" ];
"D127_Y138" -> "L351_V360" [color="0 .2 0.8663419262288052", fontcolor="0 .2 0.8663419262288052", style=bold, label="0.0115" ];
"Y373_V82" -> "L351_V360" [color="0 .2 0.8658325561706902", fontcolor="0 .2 0.8658325561706902", style=bold, label="0.0117" ];
"E324_P321" -> "L364_S361" [color="0 .2 0.8927501916489767", fontcolor="0 .2 0.8927501916489767", style=bold, label="0.0025" ];
"P362_V360" -> "L364_S361" [color="0 .2 0.8787334360813273", fontcolor="0 .2 0.8787334360813273", style=bold, label="0.0073" ];
"D127_Y138" -> "L364_T348" [color="0 .2 0.8818465483272935", fontcolor="0 .2 0.8818465483272935", style=bold, label="0.0062" ];
"E363_Y32" -> "L364_T348" [color="0 .2 0.8807247092794549", fontcolor="0 .2 0.8807247092794549", style=bold, label="0.0066" ];
"P362_V360" -> "L364_V360" [color="0 .2 0.8703725730198811", fontcolor="0 .2 0.8703725730198811", style=bold, label="0.0102" ];
"Y365_V360" -> "L364_V360" [color="0 .2 0.899414983886401", fontcolor="0 .2 0.899414983886401", style=bold, label="0.0002" ];
"G372_T368" -> "L371_T368" [color="0 .2 0.7827960444455941", fontcolor="0 .2 0.7827960444455941", style=bold, label="0.0402" ];
"T348_T368" -> "L371_T368" [color="0 .2 0.8998301700399639", fontcolor="0 .2 0.8998301700399639", style=bold, label="0.0001" ];
"C400_K396" -> "L395_L398" [color="0 .2 0.8980576587051223", fontcolor="0 .2 0.8980576587051223", style=bold, label="0.0007" ];
"L398_L49" -> "L395_L398" [color="0 .2 0.8988164915638455", fontcolor="0 .2 0.8988164915638455", style=bold, label="0.0004" ];
"A163_Y191" -> "L398_F45" [color="0 .2 0.8956172844728066", fontcolor="0 .2 0.8956172844728066", style=bold, label="0.0015" ];
"F394_P380" -> "L398_F45" [color="0 .2 0.8960144641736774", fontcolor="0 .2 0.8960144641736774", style=bold, label="0.0014" ];
"I397_L49" -> "L398_F45" [color="0 .2 0.8923071644785864", fontcolor="0 .2 0.8923071644785864", style=bold, label="0.0026" ];
"A377_Y373" -> "L398_L49" [color="0 .2 0.8880385272857828", fontcolor="0 .2 0.8880385272857828", style=bold, label="0.0041" ];
"C400_K396" -> "L398_L49" [color="0 .2 0.8935740715934121", fontcolor="0 .2 0.8935740715934121", style=bold, label="0.0022" ];
"L398_F45" -> "L398_L49" [color="0 .2 0.8730414122077421", fontcolor="0 .2 0.8730414122077421", style=bold, label="0.0092" ];
"I40_P84" -> "L39_M83" [color="0 .2 0.8961803357913328", fontcolor="0 .2 0.8961803357913328", style=bold, label="0.0013" ];
"T92_V95" -> "L39_M83" [color="0 .2 0.8878664208085507", fontcolor="0 .2 0.8878664208085507", style=bold, label="0.0042" ];
"Y373_V82" -> "L39_M83" [color="0 .2 0.8944793890444891", fontcolor="0 .2 0.8944793890444891", style=bold, label="0.0019" ];
"A377_A42" -> "L39_V374" [color="0 .2 0.8796559097149086", fontcolor="0 .2 0.8796559097149086", style=bold, label="0.0070" ];
"I43_Y373" -> "L39_V374" [color="0 .2 0.896872023624318", fontcolor="0 .2 0.896872023624318", style=bold, label="0.0011" ];
"A377_L39" -> "L39_W370" [color="0 .2 0.8863013779470429", fontcolor="0 .2 0.8863013779470429", style=bold, label="0.0047" ];
"E90_S366" -> "L39_W370" [color="0 .2 0.8950630072197803", fontcolor="0 .2 0.8950630072197803", style=bold, label="0.0017" ];
"F188_V164" -> "L39_W370" [color="0 .2 0.8919417462562693", fontcolor="0 .2 0.8919417462562693", style=bold, label="0.0028" ];
"N47_S376" -> "L39_W370" [color="0 .2 0.8978677802125601", fontcolor="0 .2 0.8978677802125601", style=bold, label="0.0007" ];
"A79_V44" -> "L41_V44" [color="0 .2 0.8805808877254085", fontcolor="0 .2 0.8805808877254085", style=bold, label="0.0067" ];
"I40_I43" -> "L41_V44" [color="0 .2 0.8952031721769343", fontcolor="0 .2 0.8952031721769343", style=bold, label="0.0016" ];
"D127_T63" -> "L60_V54" [color="0 .2 0.8688028721301916", fontcolor="0 .2 0.8688028721301916", style=bold, label="0.0107" ];
"E57_V54" -> "L60_V54" [color="0 .2 0.89371020111123", fontcolor="0 .2 0.89371020111123", style=bold, label="0.0022" ];
"F390_T384" -> "L60_V54" [color="0 .2 0.8962910141606688", fontcolor="0 .2 0.8962910141606688", style=bold, label="0.0013" ];
"L67_T63" -> "L67_M153" [color="0 .2 0.886311990142901", fontcolor="0 .2 0.886311990142901", style=bold, label="0.0047" ];
"R149_Y138" -> "L67_M153" [color="0 .2 0.8829097827727849", fontcolor="0 .2 0.8829097827727849", style=bold, label="0.0059" ];
"D127_T63" -> "L67_T63" [color="0 .2 0.7226251740545868", fontcolor="0 .2 0.7226251740545868", style=bold, label="0.0608" ];
"E324_L322" -> "L67_T63" [color="0 .2 0.8853829503261984", fontcolor="0 .2 0.8853829503261984", style=bold, label="0.0050" ];
"T64_V68" -> "L67_T63" [color="0 .2 0.8056351740776624", fontcolor="0 .2 0.8056351740776624", style=bold, label="0.0323" ];
"D127_T63" -> "L67_T64" [color="0 .2 0.8546684772389073", fontcolor="0 .2 0.8546684772389073", style=bold, label="0.0155" ];
"T64_V68" -> "L67_T64" [color="0 .2 0.8379408049461946", fontcolor="0 .2 0.8379408049461946", style=bold, label="0.0213" ];
"I126_M153" -> "L67_V150" [color="0 .2 0.8979873794455061", fontcolor="0 .2 0.8979873794455061", style=bold, label="0.0007" ];
"L67_T63" -> "L67_V150" [color="0 .2 0.8898071577646625", fontcolor="0 .2 0.8898071577646625", style=bold, label="0.0035" ];
"S146_T63" -> "L67_V150" [color="0 .2 0.8797648051838027", fontcolor="0 .2 0.8797648051838027", style=bold, label="0.0069" ];
"A377_Y373" -> "L71_Y383" [color="0 .2 0.8824631291041899", fontcolor="0 .2 0.8824631291041899", style=bold, label="0.0060" ];
"D127_T63" -> "L71_Y383" [color="0 .2 0.868902213954145", fontcolor="0 .2 0.868902213954145", style=bold, label="0.0107" ];
"D127_Y138" -> "L71_Y383" [color="0 .2 0.8957795372817144", fontcolor="0 .2 0.8957795372817144", style=bold, label="0.0014" ];
"F390_T384" -> "L71_Y383" [color="0 .2 0.8849076204059596", fontcolor="0 .2 0.8849076204059596", style=bold, label="0.0052" ];
"G372_W342" -> "L71_Y383" [color="0 .2 0.8637513533886676", fontcolor="0 .2 0.8637513533886676", style=bold, label="0.0124" ];
"F390_T384" -> "L76_V44" [color="0 .2 0.8986078923717848", fontcolor="0 .2 0.8986078923717848", style=bold, label="0.0005" ];
"N47_S376" -> "L76_V44" [color="0 .2 0.8934188756505015", fontcolor="0 .2 0.8934188756505015", style=bold, label="0.0023" ];
"L81_V78" -> "L77_V82" [color="0 .2 0.8697360121541732", fontcolor="0 .2 0.8697360121541732", style=bold, label="0.0104" ];
"Y373_V78" -> "L77_V82" [color="0 .2 0.8952487116023514", fontcolor="0 .2 0.8952487116023514", style=bold, label="0.0016" ];
"A163_Y191" -> "L77_W158" [color="0 .2 0.8932660381188406", fontcolor="0 .2 0.8932660381188406", style=bold, label="0.0023" ];
"L81_M83" -> "L77_W158" [color="0 .2 0.8801622623674218", fontcolor="0 .2 0.8801622623674218", style=bold, label="0.0068" ];
"L81_P84" -> "L81_M83" [color="0 .2 0.3296418861361866", fontcolor="0 .2 0.3296418861361866", style=bold, label="0.1955" ];
"T80_V82" -> "L81_M83" [color="0 .2 0.7842402104254053", fontcolor="0 .2 0.7842402104254053", style=bold, label="0.0397" ];
"T80_V82" -> "L81_P84" [color="0 .2 0.6231737962968859", fontcolor="0 .2 0.6231737962968859", style=bold, label="0.0949" ];
"A79_L81" -> "L81_V78" [color="0 .2 0.8509818963629283", fontcolor="0 .2 0.8509818963629283", style=bold, label="0.0168" ];
"N379_D75" -> "L81_V78" [color="0 .2 0.8842546003174098", fontcolor="0 .2 0.8842546003174098", style=bold, label="0.0054" ];
"D127_Y138" -> "L81_W85" [color="0 .2 0.8777648497598928", fontcolor="0 .2 0.8777648497598928", style=bold, label="0.0076" ];
"L81_M83" -> "L81_W85" [color="0 .2 0.8841548009242484", fontcolor="0 .2 0.8841548009242484", style=bold, label="0.0054" ];
"N97_Y88" -> "L81_W85" [color="0 .2 0.7642421582423644", fontcolor="0 .2 0.7642421582423644", style=bold, label="0.0465" ];
"Q329_I333" -> "L81_W85" [color="0 .2 0.892970151742568", fontcolor="0 .2 0.892970151742568", style=bold, label="0.0024" ];
"L89_V95" -> "L89_F106" [color="0 .2 0.8683391765234065", fontcolor="0 .2 0.8683391765234065", style=bold, label="0.0109" ];
"S99_W96" -> "L89_F106" [color="0 .2 0.8942019523545492", fontcolor="0 .2 0.8942019523545492", style=bold, label="0.0020" ];
"L89_V95" -> "L89_T92" [color="0 .2 0.8835599878442842", fontcolor="0 .2 0.8835599878442842", style=bold, label="0.0056" ];
"N97_Y88" -> "L89_T92" [color="0 .2 0.8936296587694157", fontcolor="0 .2 0.8936296587694157", style=bold, label="0.0022" ];
"F390_T384" -> "L89_V95" [color="0 .2 0.8893474116703254", fontcolor="0 .2 0.8893474116703254", style=bold, label="0.0037" ];
"G94_T92" -> "L89_V95" [color="0 .2 0.8799242333480602", fontcolor="0 .2 0.8799242333480602", style=bold, label="0.0069" ];
"R219_I223" -> "L89_V95" [color="0 .2 0.8999089645710697", fontcolor="0 .2 0.8999089645710697", style=bold, label="0.0000" ];
"T92_V95" -> "L89_V95" [color="0 .2 0.870423686574624", fontcolor="0 .2 0.870423686574624", style=bold, label="0.0101" ];
"G94_T92" -> "L89_W96" [color="0 .2 0.8845362339645098", fontcolor="0 .2 0.8845362339645098", style=bold, label="0.0053" ];
"T92_V95" -> "L89_W96" [color="0 .2 0.8748901596035809", fontcolor="0 .2 0.8748901596035809", style=bold, label="0.0086" ];
"A161_M112" -> "M112_F162" [color="0 .2 0.8372591866806447", fontcolor="0 .2 0.8372591866806447", style=bold, label="0.0215" ];
"A163_Y191" -> "M112_F162" [color="0 .2 0.8871582204906531", fontcolor="0 .2 0.8871582204906531", style=bold, label="0.0044" ];
"A163_P167" -> "M112_S165" [color="0 .2 0.8948702794938227", fontcolor="0 .2 0.8948702794938227", style=bold, label="0.0018" ];
"V111_V164" -> "M112_S165" [color="0 .2 0.8979929547382196", fontcolor="0 .2 0.8979929547382196", style=bold, label="0.0007" ];
"A161_M112" -> "M112_W158" [color="0 .2 0.8881266560076517", fontcolor="0 .2 0.8881266560076517", style=bold, label="0.0041" ];
"M112_F162" -> "M112_W158" [color="0 .2 0.8873047289320105", fontcolor="0 .2 0.8873047289320105", style=bold, label="0.0044" ];
"L77_W158" -> "M113_V82" [color="0 .2 0.8897447789928122", fontcolor="0 .2 0.8897447789928122", style=bold, label="0.0035" ];
"M113_V82" -> "M113_W158" [color="0 .2 0.8212778106592998", fontcolor="0 .2 0.8212778106592998", style=bold, label="0.0270" ];
"T92_V95" -> "M113_W158" [color="0 .2 0.890819604548282", fontcolor="0 .2 0.890819604548282", style=bold, label="0.0031" ];
"A131_Y138" -> "M134_V132" [color="0 .2 0.8823188058783852", fontcolor="0 .2 0.8823188058783852", style=bold, label="0.0061" ];
"D127_T63" -> "M134_V132" [color="0 .2 0.8971451350045788", fontcolor="0 .2 0.8971451350045788", style=bold, label="0.0010" ];
"F390_T384" -> "M134_V132" [color="0 .2 0.8949850404550941", fontcolor="0 .2 0.8949850404550941", style=bold, label="0.0017" ];
"A332_T328" -> "M330_F386" [color="0 .2 0.893766232938099", fontcolor="0 .2 0.893766232938099", style=bold, label="0.0021" ];
"D127_Y138" -> "M330_F386" [color="0 .2 0.89188391695124", fontcolor="0 .2 0.89188391695124", style=bold, label="0.0028" ];
"K326_F386" -> "M330_F386" [color="0 .2 0.8812859673685693", fontcolor="0 .2 0.8812859673685693", style=bold, label="0.0064" ];
"A131_P135" -> "M330_Y383" [color="0 .2 0.8891539086438691", fontcolor="0 .2 0.8891539086438691", style=bold, label="0.0037" ];
"L71_Y383" -> "M330_Y383" [color="0 .2 0.8891672833980457", fontcolor="0 .2 0.8891672833980457", style=bold, label="0.0037" ];
"Y383_V334" -> "M330_Y383" [color="0 .2 0.8498255972829989", fontcolor="0 .2 0.8498255972829989", style=bold, label="0.0172" ];
"A79_M83" -> "M83_Y36" [color="0 .2 0.8832044826208801", fontcolor="0 .2 0.8832044826208801", style=bold, label="0.0058" ];
"Y36_Y373" -> "M83_Y36" [color="0 .2 0.8775685847449198", fontcolor="0 .2 0.8775685847449198", style=bold, label="0.0077" ];
"Y373_V78" -> "M83_Y36" [color="0 .2 0.884385487010956", fontcolor="0 .2 0.884385487010956", style=bold, label="0.0054" ];
"A116_V157" -> "N120_L67" [color="0 .2 0.8673538818022979", fontcolor="0 .2 0.8673538818022979", style=bold, label="0.0112" ];
"D127_L67" -> "N120_L67" [color="0 .2 0.8812565266396264", fontcolor="0 .2 0.8812565266396264", style=bold, label="0.0064" ];
"N120_W158" -> "N120_L67" [color="0 .2 0.8825343116062573", fontcolor="0 .2 0.8825343116062573", style=bold, label="0.0060" ];
"A116_V157" -> "N120_S117" [color="0 .2 0.8795379383073216", fontcolor="0 .2 0.8795379383073216", style=bold, label="0.0070" ];
"A163_Y191" -> "N120_S117" [color="0 .2 0.8806684126858237", fontcolor="0 .2 0.8806684126858237", style=bold, label="0.0066" ];
"A116_V157" -> "N120_V157" [color="0 .2 0.8938831324214421", fontcolor="0 .2 0.8938831324214421", style=bold, label="0.0021" ];
"L160_V157" -> "N120_V157" [color="0 .2 0.8752186454837824", fontcolor="0 .2 0.8752186454837824", style=bold, label="0.0085" ];
"N120_L67" -> "N120_V157" [color="0 .2 0.8534392138573469", fontcolor="0 .2 0.8534392138573469", style=bold, label="0.0160" ];
"A116_V157" -> "N120_W158" [color="0 .2 0.8630619626749128", fontcolor="0 .2 0.8630619626749128", style=bold, label="0.0127" ];
"R128_T64" -> "N120_W158" [color="0 .2 0.8982436016471124", fontcolor="0 .2 0.8982436016471124", style=bold, label="0.0006" ];
"C147_G143" -> "N173_G171" [color="0 .2 0.8787462628758129", fontcolor="0 .2 0.8787462628758129", style=bold, label="0.0073" ];
"D127_T63" -> "N173_G171" [color="0 .2 0.8213900601222274", fontcolor="0 .2 0.8213900601222274", style=bold, label="0.0269" ];
"F390_T384" -> "N173_G171" [color="0 .2 0.8834565832003745", fontcolor="0 .2 0.8834565832003745", style=bold, label="0.0057" ];
"G372_W342" -> "N173_G171" [color="0 .2 0.899900634499452", fontcolor="0 .2 0.899900634499452", style=bold, label="0.0000" ];
"P135_Y138" -> "N173_G171" [color="0 .2 0.8666309949729867", fontcolor="0 .2 0.8666309949729867", style=bold, label="0.0114" ];
"X137_X140" -> "N173_G171" [color="0 .2 0.8760459673391248", fontcolor="0 .2 0.8760459673391248", style=bold, label="0.0082" ];
"N173_G171" -> "N173_L168" [color="0 .2 0.7411194851128271", fontcolor="0 .2 0.7411194851128271", style=bold, label="0.0545" ];
"N173_S184" -> "N173_L168" [color="0 .2 0.8841361057183093", fontcolor="0 .2 0.8841361057183093", style=bold, label="0.0054" ];
"N185_T174" -> "N173_L168" [color="0 .2 0.8762166494280335", fontcolor="0 .2 0.8762166494280335", style=bold, label="0.0082" ];
"T92_V95" -> "N173_L168" [color="0 .2 0.8707634606855501", fontcolor="0 .2 0.8707634606855501", style=bold, label="0.0100" ];
"D177_V180" -> "N173_N185" [color="0 .2 0.88434522191892", fontcolor="0 .2 0.88434522191892", style=bold, label="0.0054" ];
"R100_V180" -> "N173_N185" [color="0 .2 0.8824544370692488", fontcolor="0 .2 0.8824544370692488", style=bold, label="0.0060" ];
"S184_T174" -> "N173_N185" [color="0 .2 0.8663297039131409", fontcolor="0 .2 0.8663297039131409", style=bold, label="0.0115" ];
"V189_V350" -> "N173_N185" [color="0 .2 0.8948187694341787", fontcolor="0 .2 0.8948187694341787", style=bold, label="0.0018" ];
"D127_T63" -> "N173_S184" [color="0 .2 0.8622624553520158", fontcolor="0 .2 0.8622624553520158", style=bold, label="0.0129" ];
"L121_Y383" -> "N173_S184" [color="0 .2 0.8952466952988485", fontcolor="0 .2 0.8952466952988485", style=bold, label="0.0016" ];
"N173_N185" -> "N173_S184" [color="0 .2 0.8639069381140656", fontcolor="0 .2 0.8639069381140656", style=bold, label="0.0124" ];
"S184_T174" -> "N173_S184" [color="0 .2 0.8515292449893345", fontcolor="0 .2 0.8515292449893345", style=bold, label="0.0166" ];
"A163_Y191" -> "N173_T175" [color="0 .2 0.8624978282042066", fontcolor="0 .2 0.8624978282042066", style=bold, label="0.0129" ];
"Q217_K221" -> "N173_T175" [color="0 .2 0.8602552599310436", fontcolor="0 .2 0.8602552599310436", style=bold, label="0.0136" ];
"R100_V180" -> "N173_T175" [color="0 .2 0.8881660094881195", fontcolor="0 .2 0.8881660094881195", style=bold, label="0.0041" ];
"R220_I223" -> "N173_T175" [color="0 .2 0.8877675252489909", fontcolor="0 .2 0.8877675252489909", style=bold, label="0.0042" ];
"D127_Y138" -> "N185_I183" [color="0 .2 0.8545447002054521", fontcolor="0 .2 0.8545447002054521", style=bold, label="0.0156" ];
"Q329_I333" -> "N185_I183" [color="0 .2 0.890337415364993", fontcolor="0 .2 0.890337415364993", style=bold, label="0.0033" ];
"R149_D127" -> "N185_I183" [color="0 .2 0.8702379321894974", fontcolor="0 .2 0.8702379321894974", style=bold, label="0.0102" ];
"D177_V180" -> "N185_T174" [color="0 .2 0.8878024313593121", fontcolor="0 .2 0.8878024313593121", style=bold, label="0.0042" ];
"F188_V164" -> "N185_T174" [color="0 .2 0.8778149008711597", fontcolor="0 .2 0.8778149008711597", style=bold, label="0.0076" ];
"N173_G171" -> "N185_T174" [color="0 .2 0.8397213686885915", fontcolor="0 .2 0.8397213686885915", style=bold, label="0.0207" ];
"R100_V180" -> "N185_T174" [color="0 .2 0.89445660577219", fontcolor="0 .2 0.89445660577219", style=bold, label="0.0019" ];
"N185_I183" -> "N185_T353" [color="0 .2 0.8945911805732808", fontcolor="0 .2 0.8945911805732808", style=bold, label="0.0019" ];
"P186_T353" -> "N185_T353" [color="0 .2 0.8748559016562556", fontcolor="0 .2 0.8748559016562556", style=bold, label="0.0086" ];
"S184_T353" -> "N185_T353" [color="0 .2 0.861057789716548", fontcolor="0 .2 0.861057789716548", style=bold, label="0.0133" ];
"I190_P186" -> "N185_V189" [color="0 .2 0.8787819296576606", fontcolor="0 .2 0.8787819296576606", style=bold, label="0.0073" ];
"N185_I183" -> "N185_V189" [color="0 .2 0.8586524761872394", fontcolor="0 .2 0.8586524761872394", style=bold, label="0.0142" ];
"C355_T353" -> "N352_C355" [color="0 .2 0.7120922850264482", fontcolor="0 .2 0.7120922850264482", style=bold, label="0.0644" ];
"C355_T357" -> "N352_C355" [color="0 .2 0.8862197337224713", fontcolor="0 .2 0.8862197337224713", style=bold, label="0.0047" ];
"N352_X354" -> "N352_C355" [color="0 .2 0.7101865583279864", fontcolor="0 .2 0.7101865583279864", style=bold, label="0.0651" ];
"L364_T348" -> "N352_S361" [color="0 .2 0.8908583485536401", fontcolor="0 .2 0.8908583485536401", style=bold, label="0.0031" ];
"P362_V360" -> "N352_S361" [color="0 .2 0.8859364824781509", fontcolor="0 .2 0.8859364824781509", style=bold, label="0.0048" ];
"X349_Y365" -> "N352_S361" [color="0 .2 0.8790129829251454", fontcolor="0 .2 0.8790129829251454", style=bold, label="0.0072" ];
"N352_S361" -> "N352_V360" [color="0 .2 0.8460868263574454", fontcolor="0 .2 0.8460868263574454", style=bold, label="0.0185" ];
"T348_V360" -> "N352_V360" [color="0 .2 0.8982768182472517", fontcolor="0 .2 0.8982768182472517", style=bold, label="0.0006" ];
"X349_Y365" -> "N352_V360" [color="0 .2 0.898135584953643", fontcolor="0 .2 0.898135584953643", style=bold, label="0.0006" ];
"N352_X354" -> "N352_X349" [color="0 .2 0.8941043046894228", fontcolor="0 .2 0.8941043046894228", style=bold, label="0.0020" ];
"X349_V189" -> "N352_X349" [color="0 .2 0.8608956478026333", fontcolor="0 .2 0.8608956478026333", style=bold, label="0.0134" ];
"C355_L351" -> "N352_X354" [color="0 .2 0.89315909963328", fontcolor="0 .2 0.89315909963328", style=bold, label="0.0023" ];
"C355_T353" -> "N352_X354" [color="0 .2 0.8429489590686825", fontcolor="0 .2 0.8429489590686825", style=bold, label="0.0196" ];
"C355_V350" -> "N352_X354" [color="0 .2 0.7945920361412365", fontcolor="0 .2 0.7945920361412365", style=bold, label="0.0361" ];
"X354_L351" -> "N352_X354" [color="0 .2 0.7868563855036403", fontcolor="0 .2 0.7868563855036403", style=bold, label="0.0388" ];
"F345_Y365" -> "N352_Y365" [color="0 .2 0.8279366105841531", fontcolor="0 .2 0.8279366105841531", style=bold, label="0.0247" ];
"T348_T368" -> "N352_Y365" [color="0 .2 0.8480304337186585", fontcolor="0 .2 0.8480304337186585", style=bold, label="0.0178" ];
"T348_Y365" -> "N352_Y365" [color="0 .2 0.8449620343614608", fontcolor="0 .2 0.8449620343614608", style=bold, label="0.0189" ];
"X349_Y365" -> "N352_Y365" [color="0 .2 0.8765822692406656", fontcolor="0 .2 0.8765822692406656", style=bold, label="0.0080" ];
"N375_W342" -> "N375_N379" [color="0 .2 0.8880792294461362", fontcolor="0 .2 0.8880792294461362", style=bold, label="0.0041" ];
"P380_S376" -> "N375_N379" [color="0 .2 0.8398649783571612", fontcolor="0 .2 0.8398649783571612", style=bold, label="0.0206" ];
"A163_Y191" -> "N375_W342" [color="0 .2 0.8789691156955542", fontcolor="0 .2 0.8789691156955542", style=bold, label="0.0072" ];
"A377_Y373" -> "N375_W342" [color="0 .2 0.8151087401550722", fontcolor="0 .2 0.8151087401550722", style=bold, label="0.0291" ];
"C114_W342" -> "N375_W342" [color="0 .2 0.8761547767562475", fontcolor="0 .2 0.8761547767562475", style=bold, label="0.0082" ];
"G372_W342" -> "N375_W342" [color="0 .2 0.862849216760272", fontcolor="0 .2 0.862849216760272", style=bold, label="0.0127" ];
"N379_D75" -> "N375_W342" [color="0 .2 0.8552815180587388", fontcolor="0 .2 0.8552815180587388", style=bold, label="0.0153" ];
"A377_Y373" -> "N379_D75" [color="0 .2 0.8357884123705683", fontcolor="0 .2 0.8357884123705683", style=bold, label="0.0220" ];
"D127_T63" -> "N379_D75" [color="0 .2 0.8727164552748269", fontcolor="0 .2 0.8727164552748269", style=bold, label="0.0094" ];
"L121_Y383" -> "N379_D75" [color="0 .2 0.8353674339504632", fontcolor="0 .2 0.8353674339504632", style=bold, label="0.0222" ];
"Y373_V82" -> "N379_D75" [color="0 .2 0.8672310606585286", fontcolor="0 .2 0.8672310606585286", style=bold, label="0.0112" ];
"F390_T384" -> "N379_I382" [color="0 .2 0.8309150298502981", fontcolor="0 .2 0.8309150298502981", style=bold, label="0.0237" ];
"L71_Y383" -> "N379_I382" [color="0 .2 0.880858099957636", fontcolor="0 .2 0.880858099957636", style=bold, label="0.0066" ];
"N379_D75" -> "N379_I382" [color="0 .2 0.8621715835654035", fontcolor="0 .2 0.8621715835654035", style=bold, label="0.0130" ];
"F390_T384" -> "N379_L71" [color="0 .2 0.8751544817203977", fontcolor="0 .2 0.8751544817203977", style=bold, label="0.0085" ];
"N375_W342" -> "N379_L71" [color="0 .2 0.8891094584713073", fontcolor="0 .2 0.8891094584713073", style=bold, label="0.0037" ];
"N379_I382" -> "N379_L71" [color="0 .2 0.8898720578624826", fontcolor="0 .2 0.8898720578624826", style=bold, label="0.0035" ];
"A377_Y373" -> "N379_S376" [color="0 .2 0.8286811919015648", fontcolor="0 .2 0.8286811919015648", style=bold, label="0.0244" ];
"N379_D75" -> "N379_S376" [color="0 .2 0.8577551408251841", fontcolor="0 .2 0.8577551408251841", style=bold, label="0.0145" ];
"N47_P380" -> "N379_S376" [color="0 .2 0.8914351381802958", fontcolor="0 .2 0.8914351381802958", style=bold, label="0.0029" ];
"A53_F390" -> "N387_L60" [color="0 .2 0.8953188400944367", fontcolor="0 .2 0.8953188400944367", style=bold, label="0.0016" ];
"E389_K392" -> "N387_L60" [color="0 .2 0.8899283870738911", fontcolor="0 .2 0.8899283870738911", style=bold, label="0.0035" ];
"A377_Y373" -> "N387_T384" [color="0 .2 0.8914554256566007", fontcolor="0 .2 0.8914554256566007", style=bold, label="0.0029" ];
"F390_T384" -> "N387_T384" [color="0 .2 0.7442865912580521", fontcolor="0 .2 0.7442865912580521", style=bold, label="0.0534" ];
"F390_Y383" -> "N387_T384" [color="0 .2 0.8762742670641088", fontcolor="0 .2 0.8762742670641088", style=bold, label="0.0081" ];
"N387_T384" -> "N387_T385" [color="0 .2 0.7959450866285911", fontcolor="0 .2 0.7959450866285911", style=bold, label="0.0357" ];
"N387_Y383" -> "N387_T385" [color="0 .2 0.8892296230006971", fontcolor="0 .2 0.8892296230006971", style=bold, label="0.0037" ];
"D127_T63" -> "N387_Y383" [color="0 .2 0.8973986858349441", fontcolor="0 .2 0.8973986858349441", style=bold, label="0.0009" ];
"D127_Y138" -> "N387_Y383" [color="0 .2 0.8820184554446936", fontcolor="0 .2 0.8820184554446936", style=bold, label="0.0062" ];
"E324_P321" -> "N387_Y383" [color="0 .2 0.8978983596892289", fontcolor="0 .2 0.8978983596892289", style=bold, label="0.0007" ];
"L121_Y383" -> "N387_Y383" [color="0 .2 0.7518100913181156", fontcolor="0 .2 0.7518100913181156", style=bold, label="0.0508" ];
"A377_Y373" -> "N47_D75" [color="0 .2 0.8959571689166745", fontcolor="0 .2 0.8959571689166745", style=bold, label="0.0014" ];
"N379_D75" -> "N47_D75" [color="0 .2 0.8559099761614197", fontcolor="0 .2 0.8559099761614197", style=bold, label="0.0151" ];
"N47_S376" -> "N47_D75" [color="0 .2 0.796827220157294", fontcolor="0 .2 0.796827220157294", style=bold, label="0.0354" ];
"G48_F45" -> "N47_F45" [color="0 .2 0.8520368193124757", fontcolor="0 .2 0.8520368193124757", style=bold, label="0.0164" ];
"C51_V73" -> "N47_L76" [color="0 .2 0.8917095947913485", fontcolor="0 .2 0.8917095947913485", style=bold, label="0.0028" ];
"I43_L76" -> "N47_L76" [color="0 .2 0.8566631639599906", fontcolor="0 .2 0.8566631639599906", style=bold, label="0.0149" ];
"L76_V44" -> "N47_L76" [color="0 .2 0.895495012700392", fontcolor="0 .2 0.895495012700392", style=bold, label="0.0015" ];
"F390_T384" -> "N47_P380" [color="0 .2 0.859111651617023", fontcolor="0 .2 0.859111651617023", style=bold, label="0.0140" ];
"P380_S376" -> "N47_P380" [color="0 .2 0.8405714388310761", fontcolor="0 .2 0.8405714388310761", style=bold, label="0.0204" ];
"R391_T385" -> "N47_P380" [color="0 .2 0.8886186058712697", fontcolor="0 .2 0.8886186058712697", style=bold, label="0.0039" ];
"D75_S117" -> "N47_S376" [color="0 .2 0.8745290543026107", fontcolor="0 .2 0.8745290543026107", style=bold, label="0.0087" ];
"F394_P380" -> "N47_S376" [color="0 .2 0.8693988921339346", fontcolor="0 .2 0.8693988921339346", style=bold, label="0.0105" ];
"N379_D75" -> "N47_S376" [color="0 .2 0.8510689745796077", fontcolor="0 .2 0.8510689745796077", style=bold, label="0.0168" ];
"N379_S376" -> "N47_S376" [color="0 .2 0.7755876657663354", fontcolor="0 .2 0.7755876657663354", style=bold, label="0.0426" ];
"A72_V50" -> "N47_V50" [color="0 .2 0.8968212411774569", fontcolor="0 .2 0.8968212411774569", style=bold, label="0.0011" ];
"C51_L76" -> "N47_V50" [color="0 .2 0.890014166893404", fontcolor="0 .2 0.890014166893404", style=bold, label="0.0034" ];
"A53_F390" -> "N65_F390" [color="0 .2 0.8711827948925326", fontcolor="0 .2 0.8711827948925326", style=bold, label="0.0099" ];
"F390_Y383" -> "N65_F390" [color="0 .2 0.8718428198246844", fontcolor="0 .2 0.8718428198246844", style=bold, label="0.0096" ];
"L67_T63" -> "N65_F390" [color="0 .2 0.8905618813757151", fontcolor="0 .2 0.8905618813757151", style=bold, label="0.0032" ];
"C147_G143" -> "N65_V54" [color="0 .2 0.8830768365173004", fontcolor="0 .2 0.8830768365173004", style=bold, label="0.0058" ];
"R149_D127" -> "N65_V54" [color="0 .2 0.8769956225280756", fontcolor="0 .2 0.8769956225280756", style=bold, label="0.0079" ];
"V50_V68" -> "N65_V54" [color="0 .2 0.8839058992889725", fontcolor="0 .2 0.8839058992889725", style=bold, label="0.0055" ];
"F390_T384" -> "N97_T92" [color="0 .2 0.8918378998752615", fontcolor="0 .2 0.8918378998752615", style=bold, label="0.0028" ];
"R149_D127" -> "N97_T92" [color="0 .2 0.8961679555233253", fontcolor="0 .2 0.8961679555233253", style=bold, label="0.0013" ];
"R219_E324" -> "N97_T92" [color="0 .2 0.8984613194570099", fontcolor="0 .2 0.8984613194570099", style=bold, label="0.0005" ];
"G94_T92" -> "N97_V95" [color="0 .2 0.8943539755989047", fontcolor="0 .2 0.8943539755989047", style=bold, label="0.0019" ];
"G94_V180" -> "N97_V95" [color="0 .2 0.8967014164367743", fontcolor="0 .2 0.8967014164367743", style=bold, label="0.0011" ];
"T92_V95" -> "N97_V95" [color="0 .2 0.8781172697852653", fontcolor="0 .2 0.8781172697852653", style=bold, label="0.0075" ];
"A163_Y191" -> "N97_Y88" [color="0 .2 0.861897039009676", fontcolor="0 .2 0.861897039009676", style=bold, label="0.0131" ];
"R149_D127" -> "N97_Y88" [color="0 .2 0.8397943777428358", fontcolor="0 .2 0.8397943777428358", style=bold, label="0.0206" ];
"R149_X137" -> "N97_Y88" [color="0 .2 0.8735665965099134", fontcolor="0 .2 0.8735665965099134", style=bold, label="0.0091" ];
"T92_V95" -> "N97_Y88" [color="0 .2 0.3427827864329045", fontcolor="0 .2 0.3427827864329045", style=bold, label="0.1910" ];
"A131_P135" -> "P135_V132" [color="0 .2 0.8149870364572704", fontcolor="0 .2 0.8149870364572704", style=bold, label="0.0291" ];
"P135_V133" -> "P135_V132" [color="0 .2 0.8411899630284846", fontcolor="0 .2 0.8411899630284846", style=bold, label="0.0202" ];
"Q139_P135" -> "P135_V132" [color="0 .2 0.8779365600266246", fontcolor="0 .2 0.8779365600266246", style=bold, label="0.0076" ];
"A131_M134" -> "P135_V133" [color="0 .2 0.8773338404195203", fontcolor="0 .2 0.8773338404195203", style=bold, label="0.0078" ];
"D127_Y138" -> "P135_V133" [color="0 .2 0.796411744928284", fontcolor="0 .2 0.796411744928284", style=bold, label="0.0355" ];
"P135_Y138" -> "P135_V133" [color="0 .2 0.8246520521598564", fontcolor="0 .2 0.8246520521598564", style=bold, label="0.0258" ];
"X137_M134" -> "P135_V133" [color="0 .2 0.8240056063189927", fontcolor="0 .2 0.8240056063189927", style=bold, label="0.0260" ];
"A163_Y191" -> "P135_Y138" [color="0 .2 0.8709158891389072", fontcolor="0 .2 0.8709158891389072", style=bold, label="0.0100" ];
"D127_Y138" -> "P135_Y138" [color="0 .2 0.7070634182582797", fontcolor="0 .2 0.7070634182582797", style=bold, label="0.0661" ];
"N97_Y88" -> "P135_Y138" [color="0 .2 0.8038203973832112", fontcolor="0 .2 0.8038203973832112", style=bold, label="0.0330" ];
"Q139_P135" -> "P135_Y138" [color="0 .2 0.5639739807869684", fontcolor="0 .2 0.5639739807869684", style=bold, label="0.1152" ];
"Q217_K221" -> "P135_Y138" [color="0 .2 0.8523465612357062", fontcolor="0 .2 0.8523465612357062", style=bold, label="0.0163" ];
"A163_C166" -> "P167_Y191" [color="0 .2 0.8646761920809732", fontcolor="0 .2 0.8646761920809732", style=bold, label="0.0121" ];
"A163_P167" -> "P167_Y191" [color="0 .2 0.8844934652477262", fontcolor="0 .2 0.8844934652477262", style=bold, label="0.0053" ];
"N173_S184" -> "P167_Y191" [color="0 .2 0.8853293087655588", fontcolor="0 .2 0.8853293087655588", style=bold, label="0.0050" ];
"D127_Y138" -> "P178_W96" [color="0 .2 0.889189136944624", fontcolor="0 .2 0.889189136944624", style=bold, label="0.0037" ];
"D177_V180" -> "P178_W96" [color="0 .2 0.7995110537609855", fontcolor="0 .2 0.7995110537609855", style=bold, label="0.0344" ];
"N173_G171" -> "P178_W96" [color="0 .2 0.8987936766562495", fontcolor="0 .2 0.8987936766562495", style=bold, label="0.0004" ];
"N97_Y88" -> "P178_W96" [color="0 .2 0.876337792666327", fontcolor="0 .2 0.876337792666327", style=bold, label="0.0081" ];
"R100_T175" -> "P178_W96" [color="0 .2 0.898957587810056", fontcolor="0 .2 0.898957587810056", style=bold, label="0.0004" ];
"N173_G171" -> "P186_S184" [color="0 .2 0.8984436332780077", fontcolor="0 .2 0.8984436332780077", style=bold, label="0.0005" ];
"N173_S184" -> "P186_S184" [color="0 .2 0.8866150740897313", fontcolor="0 .2 0.8866150740897313", style=bold, label="0.0046" ];
"N185_I183" -> "P186_S184" [color="0 .2 0.8196128261303174", fontcolor="0 .2 0.8196128261303174", style=bold, label="0.0275" ];
"S184_T353" -> "P186_S184" [color="0 .2 0.8316238565633975", fontcolor="0 .2 0.8316238565633975", style=bold, label="0.0234" ];
"A163_Y191" -> "P186_T353" [color="0 .2 0.8227085305413195", fontcolor="0 .2 0.8227085305413195", style=bold, label="0.0265" ];
"C400_K396" -> "P186_T353" [color="0 .2 0.8829925717402679", fontcolor="0 .2 0.8829925717402679", style=bold, label="0.0058" ];
"D127_Y138" -> "P186_T353" [color="0 .2 0.8698393205483874", fontcolor="0 .2 0.8698393205483874", style=bold, label="0.0103" ];
"R149_Y138" -> "P186_T353" [color="0 .2 0.8954365268185742", fontcolor="0 .2 0.8954365268185742", style=bold, label="0.0016" ];
"A163_Y191" -> "P200_S196" [color="0 .2 0.728881380085337", fontcolor="0 .2 0.728881380085337", style=bold, label="0.0586" ];
"N375_W342" -> "P200_S196" [color="0 .2 0.8900536698689804", fontcolor="0 .2 0.8900536698689804", style=bold, label="0.0034" ];
"P200_V194" -> "P200_S196" [color="0 .2 0.8717988309138932", fontcolor="0 .2 0.8717988309138932", style=bold, label="0.0097" ];
"A163_Y191" -> "P200_V194" [color="0 .2 0.8851859925684457", fontcolor="0 .2 0.8851859925684457", style=bold, label="0.0051" ];
"F197_V194" -> "P200_V194" [color="0 .2 0.8631353416402611", fontcolor="0 .2 0.8631353416402611", style=bold, label="0.0126" ];
"Q329_I333" -> "P200_V194" [color="0 .2 0.8930483532739479", fontcolor="0 .2 0.8930483532739479", style=bold, label="0.0024" ];
"F201_Y198" -> "P200_Y198" [color="0 .2 0.8526993958922644", fontcolor="0 .2 0.8526993958922644", style=bold, label="0.0162" ];
"A337_N375" -> "P344_T368" [color="0 .2 0.8879657736874935", fontcolor="0 .2 0.8879657736874935", style=bold, label="0.0041" ];
"C341_F345" -> "P344_T368" [color="0 .2 0.8862757287878094", fontcolor="0 .2 0.8862757287878094", style=bold, label="0.0047" ];
"C147_G143" -> "P362_V360" [color="0 .2 0.8789230455234108", fontcolor="0 .2 0.8789230455234108", style=bold, label="0.0072" ];
"F188_V164" -> "P362_V360" [color="0 .2 0.8857759295129827", fontcolor="0 .2 0.8857759295129827", style=bold, label="0.0049" ];
"T348_T368" -> "P362_V360" [color="0 .2 0.8885077707101632", fontcolor="0 .2 0.8885077707101632", style=bold, label="0.0039" ];
"C358_V360" -> "P362_Y365" [color="0 .2 0.8983650303248835", fontcolor="0 .2 0.8983650303248835", style=bold, label="0.0006" ];
"A377_V381" -> "P380_S376" [color="0 .2 0.8292584115425643", fontcolor="0 .2 0.8292584115425643", style=bold, label="0.0242" ];
"F390_V50" -> "P380_S376" [color="0 .2 0.8954842297413238", fontcolor="0 .2 0.8954842297413238", style=bold, label="0.0015" ];
"R391_T385" -> "P380_S376" [color="0 .2 0.8769928678089615", fontcolor="0 .2 0.8769928678089615", style=bold, label="0.0079" ];
"F390_T384" -> "P380_Y383" [color="0 .2 0.8732196368796793", fontcolor="0 .2 0.8732196368796793", style=bold, label="0.0092" ];
"I382_F386" -> "P380_Y383" [color="0 .2 0.8815295264401198", fontcolor="0 .2 0.8815295264401198", style=bold, label="0.0063" ];
"Y383_V50" -> "P380_Y383" [color="0 .2 0.8904783339679082", fontcolor="0 .2 0.8904783339679082", style=bold, label="0.0033" ];
"A79_L81" -> "P84_T80" [color="0 .2 0.8905551240305521", fontcolor="0 .2 0.8905551240305521", style=bold, label="0.0032" ];
"T80_V82" -> "P84_T80" [color="0 .2 0.8979585333714876", fontcolor="0 .2 0.8979585333714876", style=bold, label="0.0007" ];
"T92_V95" -> "P84_T80" [color="0 .2 0.898198010951573", fontcolor="0 .2 0.898198010951573", style=bold, label="0.0006" ];
"A131_P135" -> "Q139_P135" [color="0 .2 0.769507503514119", fontcolor="0 .2 0.769507503514119", style=bold, label="0.0447" ];
"A131_Y138" -> "Q139_P135" [color="0 .2 0.8749504850469391", fontcolor="0 .2 0.8749504850469391", style=bold, label="0.0086" ];
"E324_L322" -> "Q139_P135" [color="0 .2 0.8655483607614829", fontcolor="0 .2 0.8655483607614829", style=bold, label="0.0118" ];
"R149_X137" -> "Q139_P135" [color="0 .2 0.8292575221088552", fontcolor="0 .2 0.8292575221088552", style=bold, label="0.0242" ];
"X137_M134" -> "Q139_P135" [color="0 .2 0.8758819034854676", fontcolor="0 .2 0.8758819034854676", style=bold, label="0.0083" ];
"C147_G143" -> "Q139_T142" [color="0 .2 0.8440040757929606", fontcolor="0 .2 0.8440040757929606", style=bold, label="0.0192" ];
"D127_Y138" -> "Q139_T142" [color="0 .2 0.8316753658338153", fontcolor="0 .2 0.8316753658338153", style=bold, label="0.0234" ];
"E324_L322" -> "Q139_T142" [color="0 .2 0.8956232791191612", fontcolor="0 .2 0.8956232791191612", style=bold, label="0.0015" ];
"S146_Y138" -> "Q139_T142" [color="0 .2 0.8797258395756469", fontcolor="0 .2 0.8797258395756469", style=bold, label="0.0069" ];
"X140_V136" -> "Q139_T142" [color="0 .2 0.844603241748904", fontcolor="0 .2 0.844603241748904", style=bold, label="0.0190" ];
"A163_Y191" -> "Q139_V136" [color="0 .2 0.8174112984410539", fontcolor="0 .2 0.8174112984410539", style=bold, label="0.0283" ];
"N97_Y88" -> "Q139_V136" [color="0 .2 0.8668037916144614", fontcolor="0 .2 0.8668037916144614", style=bold, label="0.0114" ];
"Q139_P135" -> "Q139_V136" [color="0 .2 0.48386923869532095", fontcolor="0 .2 0.48386923869532095", style=bold, label="0.1426" ];
"X137_M134" -> "Q139_V136" [color="0 .2 0.8714855615629671", fontcolor="0 .2 0.8714855615629671", style=bold, label="0.0098" ];
"Q139_P135" -> "Q144_T142" [color="0 .2 0.8635621122388734", fontcolor="0 .2 0.8635621122388734", style=bold, label="0.0125" ];
"Q217_K221" -> "Q144_T142" [color="0 .2 0.8910982830844469", fontcolor="0 .2 0.8910982830844469", style=bold, label="0.0031" ];
"S146_T142" -> "Q144_T142" [color="0 .2 0.8636737170678784", fontcolor="0 .2 0.8636737170678784", style=bold, label="0.0124" ];
"T142_T63" -> "Q144_T142" [color="0 .2 0.8643552297509598", fontcolor="0 .2 0.8643552297509598", style=bold, label="0.0122" ];
"R218_K221" -> "Q217_K221" [color="0 .2 0.5367379456050155", fontcolor="0 .2 0.5367379456050155", style=bold, label="0.1245" ];
"R218_R222" -> "Q217_K221" [color="0 .2 0.8583820342427682", fontcolor="0 .2 0.8583820342427682", style=bold, label="0.0143" ];
"R219_R222" -> "Q217_K221" [color="0 .2 0.8353655083613017", fontcolor="0 .2 0.8353655083613017", style=bold, label="0.0222" ];
"X137_M134" -> "Q217_K221" [color="0 .2 0.8995773892518462", fontcolor="0 .2 0.8995773892518462", style=bold, label="0.0001" ];
"D127_Y138" -> "Q329_F386" [color="0 .2 0.8175929049375672", fontcolor="0 .2 0.8175929049375672", style=bold, label="0.0282" ];
"E324_L322" -> "Q329_F386" [color="0 .2 0.8728343921322135", fontcolor="0 .2 0.8728343921322135", style=bold, label="0.0093" ];
"K326_F386" -> "Q329_F386" [color="0 .2 0.8675956747353138", fontcolor="0 .2 0.8675956747353138", style=bold, label="0.0111" ];
"Q329_I333" -> "Q329_F386" [color="0 .2 0.8772225526545661", fontcolor="0 .2 0.8772225526545661", style=bold, label="0.0078" ];
"A163_Y191" -> "Q329_I333" [color="0 .2 0.8463853324738423", fontcolor="0 .2 0.8463853324738423", style=bold, label="0.0184" ];
"C400_I397" -> "Q329_I333" [color="0 .2 0.8111553559503015", fontcolor="0 .2 0.8111553559503015", style=bold, label="0.0304" ];
"D127_Y138" -> "Q329_I333" [color="0 .2 0.8052247571405395", fontcolor="0 .2 0.8052247571405395", style=bold, label="0.0325" ];
"L322_K325" -> "Q329_I333" [color="0 .2 0.828540943012587", fontcolor="0 .2 0.828540943012587", style=bold, label="0.0245" ];
"N97_Y88" -> "Q329_I333" [color="0 .2 0.7972000086081837", fontcolor="0 .2 0.7972000086081837", style=bold, label="0.0352" ];
"D127_T63" -> "Q329_K326" [color="0 .2 0.8931607476393117", fontcolor="0 .2 0.8931607476393117", style=bold, label="0.0023" ];
"E324_L322" -> "Q329_K326" [color="0 .2 0.8868423241608453", fontcolor="0 .2 0.8868423241608453", style=bold, label="0.0045" ];
"C355_T353" -> "Q356_T353" [color="0 .2 0.8412833359024526", fontcolor="0 .2 0.8412833359024526", style=bold, label="0.0201" ];
"C355_T357" -> "Q356_T353" [color="0 .2 0.8912461499294527", fontcolor="0 .2 0.8912461499294527", style=bold, label="0.0030" ];
"Q356_X354" -> "Q356_T353" [color="0 .2 0.862194483183878", fontcolor="0 .2 0.862194483183878", style=bold, label="0.0130" ];
"C147_G143" -> "Q356_X354" [color="0 .2 0.8845540633723284", fontcolor="0 .2 0.8845540633723284", style=bold, label="0.0053" ];
"N387_Y383" -> "Q356_X354" [color="0 .2 0.8974169334104242", fontcolor="0 .2 0.8974169334104242", style=bold, label="0.0009" ];
"Q356_X359" -> "Q356_X354" [color="0 .2 0.8914585719378119", fontcolor="0 .2 0.8914585719378119", style=bold, label="0.0029" ];
"C147_G143" -> "Q356_X359" [color="0 .2 0.8884998969322092", fontcolor="0 .2 0.8884998969322092", style=bold, label="0.0039" ];
"R218_R222" -> "Q356_X359" [color="0 .2 0.8975738090279164", fontcolor="0 .2 0.8975738090279164", style=bold, label="0.0008" ];
"X359_T357" -> "Q356_X359" [color="0 .2 0.7008380286586291", fontcolor="0 .2 0.7008380286586291", style=bold, label="0.0683" ];
"E57_V54" -> "Q61_E57" [color="0 .2 0.8743024182691144", fontcolor="0 .2 0.8743024182691144", style=bold, label="0.0088" ];
"Q61_L55" -> "Q61_E57" [color="0 .2 0.8748099495103844", fontcolor="0 .2 0.8748099495103844", style=bold, label="0.0086" ];
"Q61_V54" -> "Q61_E57" [color="0 .2 0.7678992298492157", fontcolor="0 .2 0.7678992298492157", style=bold, label="0.0453" ];
"D127_T63" -> "Q61_L55" [color="0 .2 0.727783146303411", fontcolor="0 .2 0.727783146303411", style=bold, label="0.0590" ];
"D127_Y138" -> "Q61_L55" [color="0 .2 0.871851915487234", fontcolor="0 .2 0.871851915487234", style=bold, label="0.0096" ];
"N97_Y88" -> "Q61_L55" [color="0 .2 0.8739945178159372", fontcolor="0 .2 0.8739945178159372", style=bold, label="0.0089" ];
"D127_T63" -> "Q61_V54" [color="0 .2 0.8342267264409184", fontcolor="0 .2 0.8342267264409184", style=bold, label="0.0225" ];
"F390_T384" -> "Q61_V54" [color="0 .2 0.8830679638107676", fontcolor="0 .2 0.8830679638107676", style=bold, label="0.0058" ];
"Q61_L55" -> "Q61_V54" [color="0 .2 0.8411490811183414", fontcolor="0 .2 0.8411490811183414", style=bold, label="0.0202" ];
"L67_T63" -> "Q61_Y66" [color="0 .2 0.8929038277679635", fontcolor="0 .2 0.8929038277679635", style=bold, label="0.0024" ];
"Q61_L55" -> "Q61_Y66" [color="0 .2 0.8914735193619974", fontcolor="0 .2 0.8914735193619974", style=bold, label="0.0029" ];
"D177_V180" -> "R100_D177" [color="0 .2 0.8743561938049634", fontcolor="0 .2 0.8743561938049634", style=bold, label="0.0088" ];
"N173_G171" -> "R100_D177" [color="0 .2 0.8737112421991035", fontcolor="0 .2 0.8737112421991035", style=bold, label="0.0090" ];
"R100_G176" -> "R100_D177" [color="0 .2 0.7803948868229307", fontcolor="0 .2 0.7803948868229307", style=bold, label="0.0410" ];
"R100_T175" -> "R100_D177" [color="0 .2 0.887702822466384", fontcolor="0 .2 0.887702822466384", style=bold, label="0.0042" ];
"C400_I397" -> "R100_G176" [color="0 .2 0.8930229066882318", fontcolor="0 .2 0.8930229066882318", style=bold, label="0.0024" ];
"N173_G171" -> "R100_G176" [color="0 .2 0.8868240500145321", fontcolor="0 .2 0.8868240500145321", style=bold, label="0.0045" ];
"P178_W96" -> "R100_G176" [color="0 .2 0.8209869493402168", fontcolor="0 .2 0.8209869493402168", style=bold, label="0.0271" ];
"R100_T175" -> "R100_G176" [color="0 .2 0.7370063071006734", fontcolor="0 .2 0.7370063071006734", style=bold, label="0.0559" ];
"D177_V180" -> "R100_P178" [color="0 .2 0.8909526303816592", fontcolor="0 .2 0.8909526303816592", style=bold, label="0.0031" ];
"R100_D177" -> "R100_P178" [color="0 .2 0.8988766644520787", fontcolor="0 .2 0.8988766644520787", style=bold, label="0.0004" ];
"R100_G176" -> "R100_P178" [color="0 .2 0.8944470156048243", fontcolor="0 .2 0.8944470156048243", style=bold, label="0.0019" ];
"R100_V180" -> "R100_P178" [color="0 .2 0.8582832951611196", fontcolor="0 .2 0.8582832951611196", style=bold, label="0.0143" ];
"A163_Y191" -> "R100_T175" [color="0 .2 0.8730957274030737", fontcolor="0 .2 0.8730957274030737", style=bold, label="0.0092" ];
"D127_T63" -> "R100_T175" [color="0 .2 0.8618522699843086", fontcolor="0 .2 0.8618522699843086", style=bold, label="0.0131" ];
"D127_Y138" -> "R100_T175" [color="0 .2 0.8560271259588514", fontcolor="0 .2 0.8560271259588514", style=bold, label="0.0151" ];
"N173_G171" -> "R100_T175" [color="0 .2 0.8787747829087166", fontcolor="0 .2 0.8787747829087166", style=bold, label="0.0073" ];
"N97_Y88" -> "R100_T175" [color="0 .2 0.8901999514415728", fontcolor="0 .2 0.8901999514415728", style=bold, label="0.0034" ];
"D177_V180" -> "R100_V180" [color="0 .2 0.7137236885067325", fontcolor="0 .2 0.7137236885067325", style=bold, label="0.0638" ];
"P178_W96" -> "R100_V180" [color="0 .2 0.8645196819151323", fontcolor="0 .2 0.8645196819151323", style=bold, label="0.0122" ];
"R100_D177" -> "R100_V180" [color="0 .2 0.6531844941569684", fontcolor="0 .2 0.6531844941569684", style=bold, label="0.0846" ];
"R100_G176" -> "R100_V180" [color="0 .2 0.7099782272839303", fontcolor="0 .2 0.7099782272839303", style=bold, label="0.0651" ];
"R219_E324" -> "R100_V180" [color="0 .2 0.8945138658249719", fontcolor="0 .2 0.8945138658249719", style=bold, label="0.0019" ];
"L335_V205" -> "R128_I211" [color="0 .2 0.8985443003278496", fontcolor="0 .2 0.8985443003278496", style=bold, label="0.0005" ];
"S125_V207" -> "R128_I211" [color="0 .2 0.8634445069579914", fontcolor="0 .2 0.8634445069579914", style=bold, label="0.0125" ];
"V132_V214" -> "R128_I211" [color="0 .2 0.8993805729435509", fontcolor="0 .2 0.8993805729435509", style=bold, label="0.0002" ];
"A337_W342" -> "R128_M330" [color="0 .2 0.8716243897045131", fontcolor="0 .2 0.8716243897045131", style=bold, label="0.0097" ];
"D127_T63" -> "R128_M330" [color="0 .2 0.8931118421944204", fontcolor="0 .2 0.8931118421944204", style=bold, label="0.0024" ];
"I339_F201" -> "R128_M330" [color="0 .2 0.852234586634464", fontcolor="0 .2 0.852234586634464", style=bold, label="0.0164" ];
"R218_R222" -> "R128_M330" [color="0 .2 0.8920476722933568", fontcolor="0 .2 0.8920476722933568", style=bold, label="0.0027" ];
"L121_W342" -> "R128_S125" [color="0 .2 0.8999433919863367", fontcolor="0 .2 0.8999433919863367", style=bold, label="0.0000" ];
"R128_I211" -> "R128_S125" [color="0 .2 0.8993662508081794", fontcolor="0 .2 0.8993662508081794", style=bold, label="0.0002" ];
"R128_T64" -> "R128_S125" [color="0 .2 0.8903686704578582", fontcolor="0 .2 0.8903686704578582", style=bold, label="0.0033" ];
"D127_T63" -> "R128_T64" [color="0 .2 0.8494463237219443", fontcolor="0 .2 0.8494463237219443", style=bold, label="0.0173" ];
"L121_W342" -> "R128_T64" [color="0 .2 0.8805195574234911", fontcolor="0 .2 0.8805195574234911", style=bold, label="0.0067" ];
"S125_V207" -> "R128_T64" [color="0 .2 0.881869283927927", fontcolor="0 .2 0.881869283927927", style=bold, label="0.0062" ];
"T64_Y138" -> "R128_T64" [color="0 .2 0.8670047614318107", fontcolor="0 .2 0.8670047614318107", style=bold, label="0.0113" ];
"C147_G143" -> "R149_D127" [color="0 .2 0.8707674374057266", fontcolor="0 .2 0.8707674374057266", style=bold, label="0.0100" ];
"D127_T63" -> "R149_D127" [color="0 .2 0.8193191430878985", fontcolor="0 .2 0.8193191430878985", style=bold, label="0.0277" ];
"L121_Y383" -> "R149_D127" [color="0 .2 0.8895548354124104", fontcolor="0 .2 0.8895548354124104", style=bold, label="0.0036" ];
"L322_K325" -> "R149_D127" [color="0 .2 0.8048651445594056", fontcolor="0 .2 0.8048651445594056", style=bold, label="0.0326" ];
"Q217_K221" -> "R149_D127" [color="0 .2 0.8491049230175552", fontcolor="0 .2 0.8491049230175552", style=bold, label="0.0174" ];
"C147_G143" -> "R149_T130" [color="0 .2 0.8889710062983939", fontcolor="0 .2 0.8889710062983939", style=bold, label="0.0038" ];
"I382_F386" -> "R149_T130" [color="0 .2 0.8917452049686603", fontcolor="0 .2 0.8917452049686603", style=bold, label="0.0028" ];
"R149_D127" -> "R149_T130" [color="0 .2 0.8145587103888482", fontcolor="0 .2 0.8145587103888482", style=bold, label="0.0293" ];
"D127_T63" -> "R149_Y138" [color="0 .2 0.8846381734785875", fontcolor="0 .2 0.8846381734785875", style=bold, label="0.0053" ];
"D127_Y138" -> "R149_Y138" [color="0 .2 0.7925958753287122", fontcolor="0 .2 0.7925958753287122", style=bold, label="0.0368" ];
"E90_S366" -> "R149_Y138" [color="0 .2 0.8834942459378012", fontcolor="0 .2 0.8834942459378012", style=bold, label="0.0057" ];
"R149_D127" -> "R149_Y138" [color="0 .2 0.7387953746930372", fontcolor="0 .2 0.7387953746930372", style=bold, label="0.0552" ];
"S146_Y138" -> "R149_Y138" [color="0 .2 0.854330528717899", fontcolor="0 .2 0.854330528717899", style=bold, label="0.0157" ];
"A163_Y191" -> "R210_Y129" [color="0 .2 0.8937565383919759", fontcolor="0 .2 0.8937565383919759", style=bold, label="0.0021" ];
"S125_V207" -> "R210_Y129" [color="0 .2 0.888766590833417", fontcolor="0 .2 0.888766590833417", style=bold, label="0.0038" ];
"T130_V133" -> "R210_Y129" [color="0 .2 0.8903026993278633", fontcolor="0 .2 0.8903026993278633", style=bold, label="0.0033" ];
"R219_E324" -> "R216_R219" [color="0 .2 0.8868747314288785", fontcolor="0 .2 0.8868747314288785", style=bold, label="0.0045" ];
"T64_Y138" -> "R216_R219" [color="0 .2 0.8992095959134206", fontcolor="0 .2 0.8992095959134206", style=bold, label="0.0003" ];
"C400_I397" -> "R218_E324" [color="0 .2 0.8803163444402277", fontcolor="0 .2 0.8803163444402277", style=bold, label="0.0067" ];
"D127_T63" -> "R218_E324" [color="0 .2 0.8973293696032821", fontcolor="0 .2 0.8973293696032821", style=bold, label="0.0009" ];
"E324_L215" -> "R218_E324" [color="0 .2 0.8868320500505616", fontcolor="0 .2 0.8868320500505616", style=bold, label="0.0045" ];
"P135_Y138" -> "R218_E324" [color="0 .2 0.8709891408296946", fontcolor="0 .2 0.8709891408296946", style=bold, label="0.0099" ];
"T92_V95" -> "R218_E324" [color="0 .2 0.8529737783908989", fontcolor="0 .2 0.8529737783908989", style=bold, label="0.0161" ];
"R219_I223" -> "R218_K221" [color="0 .2 0.8833890816064641", fontcolor="0 .2 0.8833890816064641", style=bold, label="0.0057" ];
"R219_R222" -> "R218_K221" [color="0 .2 0.8112009641945207", fontcolor="0 .2 0.8112009641945207", style=bold, label="0.0304" ];
"R222_E324" -> "R218_K221" [color="0 .2 0.8706746098176558", fontcolor="0 .2 0.8706746098176558", style=bold, label="0.0101" ];
"P135_V133" -> "R218_P135" [color="0 .2 0.8861156347104799", fontcolor="0 .2 0.8861156347104799", style=bold, label="0.0048" ];
"V132_V214" -> "R218_P135" [color="0 .2 0.8962438847221944", fontcolor="0 .2 0.8962438847221944", style=bold, label="0.0013" ];
"D127_Y138" -> "R218_R222" [color="0 .2 0.8923964768407309", fontcolor="0 .2 0.8923964768407309", style=bold, label="0.0026" ];
"R219_I223" -> "R218_R222" [color="0 .2 0.8871073958074173", fontcolor="0 .2 0.8871073958074173", style=bold, label="0.0044" ];
"R219_R222" -> "R218_R222" [color="0 .2 0.42881027481220335", fontcolor="0 .2 0.42881027481220335", style=bold, label="0.1615" ];
"R222_E324" -> "R218_R222" [color="0 .2 0.8514723358566102", fontcolor="0 .2 0.8514723358566102", style=bold, label="0.0166" ];
"Q139_P135" -> "R218_V132" [color="0 .2 0.8817068870691636", fontcolor="0 .2 0.8817068870691636", style=bold, label="0.0063" ];
"R218_E324" -> "R218_V132" [color="0 .2 0.8461077611652877", fontcolor="0 .2 0.8461077611652877", style=bold, label="0.0185" ];
"R218_V133" -> "R218_V132" [color="0 .2 0.7589925588210004", fontcolor="0 .2 0.7589925588210004", style=bold, label="0.0483" ];
"R219_E324" -> "R218_V132" [color="0 .2 0.8762146483145675", fontcolor="0 .2 0.8762146483145675", style=bold, label="0.0082" ];
"E324_L322" -> "R218_V133" [color="0 .2 0.8312112600453697", fontcolor="0 .2 0.8312112600453697", style=bold, label="0.0236" ];
"R218_E324" -> "R218_V133" [color="0 .2 0.8915662048024222", fontcolor="0 .2 0.8915662048024222", style=bold, label="0.0029" ];
"R222_E324" -> "R218_V133" [color="0 .2 0.8642318365204384", fontcolor="0 .2 0.8642318365204384", style=bold, label="0.0123" ];
"T92_V95" -> "R218_V133" [color="0 .2 0.888517565131246", fontcolor="0 .2 0.888517565131246", style=bold, label="0.0039" ];
"C400_I397" -> "R219_E324" [color="0 .2 0.8710893055934852", fontcolor="0 .2 0.8710893055934852", style=bold, label="0.0099" ];
"E324_L215" -> "R219_E324" [color="0 .2 0.8601249551186873", fontcolor="0 .2 0.8601249551186873", style=bold, label="0.0137" ];
"E324_L322" -> "R219_E324" [color="0 .2 0.8789371042614996", fontcolor="0 .2 0.8789371042614996", style=bold, label="0.0072" ];
"Q217_K221" -> "R219_E324" [color="0 .2 0.8462068969605682", fontcolor="0 .2 0.8462068969605682", style=bold, label="0.0184" ];
"R218_E324" -> "R219_E324" [color="0 .2 0.8941124632093178", fontcolor="0 .2 0.8941124632093178", style=bold, label="0.0020" ];
"C147_G143" -> "R219_I223" [color="0 .2 0.8925641097087599", fontcolor="0 .2 0.8925641097087599", style=bold, label="0.0025" ];
"E324_L322" -> "R219_I223" [color="0 .2 0.8626987724945011", fontcolor="0 .2 0.8626987724945011", style=bold, label="0.0128" ];
"R222_E324" -> "R219_I223" [color="0 .2 0.664970037836195", fontcolor="0 .2 0.664970037836195", style=bold, label="0.0805" ];
"A163_Y191" -> "R219_K325" [color="0 .2 0.8962675294891586", fontcolor="0 .2 0.8962675294891586", style=bold, label="0.0013" ];
"C147_G143" -> "R219_K325" [color="0 .2 0.8845557889617781", fontcolor="0 .2 0.8845557889617781", style=bold, label="0.0053" ];
"R219_E324" -> "R219_K325" [color="0 .2 0.8647784194858315", fontcolor="0 .2 0.8647784194858315", style=bold, label="0.0121" ];
"A163_Y191" -> "R219_R222" [color="0 .2 0.8856133022570044", fontcolor="0 .2 0.8856133022570044", style=bold, label="0.0049" ];
"D127_T63" -> "R219_R222" [color="0 .2 0.7451508303760661", fontcolor="0 .2 0.7451508303760661", style=bold, label="0.0531" ];
"D127_Y138" -> "R219_R222" [color="0 .2 0.7383051120114505", fontcolor="0 .2 0.7383051120114505", style=bold, label="0.0554" ];
"Q139_P135" -> "R219_R222" [color="0 .2 0.8285186143410893", fontcolor="0 .2 0.8285186143410893", style=bold, label="0.0245" ];
"R219_I223" -> "R219_R222" [color="0 .2 0.7028288151036881", fontcolor="0 .2 0.7028288151036881", style=bold, label="0.0676" ];
"D127_Y138" -> "R220_I223" [color="0 .2 0.8796322616526169", fontcolor="0 .2 0.8796322616526169", style=bold, label="0.0070" ];
"R219_I223" -> "R220_I223" [color="0 .2 0.5026379393217988", fontcolor="0 .2 0.5026379393217988", style=bold, label="0.1362" ];
"R222_E324" -> "R220_I223" [color="0 .2 0.847746903497714", fontcolor="0 .2 0.847746903497714", style=bold, label="0.0179" ];
"G372_W342" -> "R220_R222" [color="0 .2 0.8821277308664843", fontcolor="0 .2 0.8821277308664843", style=bold, label="0.0061" ];
"R218_R222" -> "R220_R222" [color="0 .2 0.8205891536969009", fontcolor="0 .2 0.8205891536969009", style=bold, label="0.0272" ];
"R219_R222" -> "R220_R222" [color="0 .2 0.8343388857875512", fontcolor="0 .2 0.8343388857875512", style=bold, label="0.0225" ];
"A131_P135" -> "R222_E324" [color="0 .2 0.8166005965977329", fontcolor="0 .2 0.8166005965977329", style=bold, label="0.0286" ];
"C147_G143" -> "R222_E324" [color="0 .2 0.864362323278764", fontcolor="0 .2 0.864362323278764", style=bold, label="0.0122" ];
"E324_L322" -> "R222_E324" [color="0 .2 0.8569657538152388", fontcolor="0 .2 0.8569657538152388", style=bold, label="0.0147" ];
"F346_S196" -> "R222_E324" [color="0 .2 0.8604249730474514", fontcolor="0 .2 0.8604249730474514", style=bold, label="0.0136" ];
"D127_T63" -> "R323_K326" [color="0 .2 0.7998985277594226", fontcolor="0 .2 0.7998985277594226", style=bold, label="0.0343" ];
"E324_L322" -> "R323_K326" [color="0 .2 0.790933018255527", fontcolor="0 .2 0.790933018255527", style=bold, label="0.0374" ];
"N173_G171" -> "R323_K326" [color="0 .2 0.8450918972975651", fontcolor="0 .2 0.8450918972975651", style=bold, label="0.0188" ];
"Q139_P135" -> "R323_K326" [color="0 .2 0.8560297012795601", fontcolor="0 .2 0.8560297012795601", style=bold, label="0.0151" ];
"E324_P321" -> "R323_P321" [color="0 .2 0.8086702094895822", fontcolor="0 .2 0.8086702094895822", style=bold, label="0.0313" ];
"L322_K325" -> "R323_P321" [color="0 .2 0.8338979826922645", fontcolor="0 .2 0.8338979826922645", style=bold, label="0.0227" ];
"F390_T384" -> "R391_F386" [color="0 .2 0.8827039645871159", fontcolor="0 .2 0.8827039645871159", style=bold, label="0.0059" ];
"N387_Y383" -> "R391_F386" [color="0 .2 0.8607880345002488", fontcolor="0 .2 0.8607880345002488", style=bold, label="0.0134" ];
"T384_V50" -> "R391_F386" [color="0 .2 0.8900675001177561", fontcolor="0 .2 0.8900675001177561", style=bold, label="0.0034" ];
"F390_V50" -> "R391_F394" [color="0 .2 0.8843660433711139", fontcolor="0 .2 0.8843660433711139", style=bold, label="0.0054" ];
"R391_L395" -> "R391_F394" [color="0 .2 0.8961172134449967", fontcolor="0 .2 0.8961172134449967", style=bold, label="0.0013" ];
"A377_Y373" -> "R391_L395" [color="0 .2 0.85530705908235", fontcolor="0 .2 0.85530705908235", style=bold, label="0.0153" ];
"A53_F390" -> "R391_L395" [color="0 .2 0.8641109027453082", fontcolor="0 .2 0.8641109027453082", style=bold, label="0.0123" ];
"K396_S399" -> "R391_L395" [color="0 .2 0.8909814735888875", fontcolor="0 .2 0.8909814735888875", style=bold, label="0.0031" ];
"A377_Y373" -> "R391_N387" [color="0 .2 0.8893909304012746", fontcolor="0 .2 0.8893909304012746", style=bold, label="0.0036" ];
"E389_K392" -> "R391_N387" [color="0 .2 0.8911741030333162", fontcolor="0 .2 0.8911741030333162", style=bold, label="0.0030" ];
"R391_T385" -> "R391_N387" [color="0 .2 0.8932389973261605", fontcolor="0 .2 0.8932389973261605", style=bold, label="0.0023" ];
"F390_T384" -> "R391_T384" [color="0 .2 0.8714457645969108", fontcolor="0 .2 0.8714457645969108", style=bold, label="0.0098" ];
"N387_Y383" -> "R391_T384" [color="0 .2 0.7887361487982028", fontcolor="0 .2 0.7887361487982028", style=bold, label="0.0381" ];
"R391_T385" -> "R391_T384" [color="0 .2 0.8206975298043114", fontcolor="0 .2 0.8206975298043114", style=bold, label="0.0272" ];
"T384_V50" -> "R391_T384" [color="0 .2 0.8829035093425688", fontcolor="0 .2 0.8829035093425688", style=bold, label="0.0059" ];
"K326_F386" -> "R391_T385" [color="0 .2 0.8930778362355417", fontcolor="0 .2 0.8930778362355417", style=bold, label="0.0024" ];
"L121_Y383" -> "R391_T385" [color="0 .2 0.880120172643543", fontcolor="0 .2 0.880120172643543", style=bold, label="0.0068" ];
"L172_F170" -> "R391_T385" [color="0 .2 0.883679268377043", fontcolor="0 .2 0.883679268377043", style=bold, label="0.0056" ];
"R391_F386" -> "R391_T385" [color="0 .2 0.85612346596799", fontcolor="0 .2 0.85612346596799", style=bold, label="0.0150" ];
"E57_L55" -> "R58_K56" [color="0 .2 0.8018911101623363", fontcolor="0 .2 0.8018911101623363", style=bold, label="0.0336" ];
"R58_L55" -> "R58_K56" [color="0 .2 0.8077434316854244", fontcolor="0 .2 0.8077434316854244", style=bold, label="0.0316" ];
"Q61_E57" -> "R58_L55" [color="0 .2 0.88904729088944", fontcolor="0 .2 0.88904729088944", style=bold, label="0.0038" ];
"Q61_V54" -> "R58_L55" [color="0 .2 0.8880309168334348", fontcolor="0 .2 0.8880309168334348", style=bold, label="0.0041" ];
"F197_W342" -> "S117_W342" [color="0 .2 0.8278867771336764", fontcolor="0 .2 0.8278867771336764", style=bold, label="0.0247" ];
"G372_W342" -> "S117_W342" [color="0 .2 0.8178521285907496", fontcolor="0 .2 0.8178521285907496", style=bold, label="0.0282" ];
"Q329_I333" -> "S117_W342" [color="0 .2 0.8936893243244304", fontcolor="0 .2 0.8936893243244304", style=bold, label="0.0022" ];
"S125_V207" -> "S117_W342" [color="0 .2 0.8961593252536499", fontcolor="0 .2 0.8961593252536499", style=bold, label="0.0013" ];
"A163_Y191" -> "S125_T204" [color="0 .2 0.86195042955021", fontcolor="0 .2 0.86195042955021", style=bold, label="0.0130" ];
"C122_T204" -> "S125_T204" [color="0 .2 0.895553507469801", fontcolor="0 .2 0.895553507469801", style=bold, label="0.0015" ];
"X354_P186" -> "S125_T204" [color="0 .2 0.8899488660074577", fontcolor="0 .2 0.8899488660074577", style=bold, label="0.0034" ];
"D127_T63" -> "S125_V207" [color="0 .2 0.8196176274264897", fontcolor="0 .2 0.8196176274264897", style=bold, label="0.0275" ];
"F390_T384" -> "S125_V207" [color="0 .2 0.8776179642493341", fontcolor="0 .2 0.8776179642493341", style=bold, label="0.0077" ];
"L322_K325" -> "S125_V207" [color="0 .2 0.8888437560696182", fontcolor="0 .2 0.8888437560696182", style=bold, label="0.0038" ];
"N97_Y88" -> "S125_V207" [color="0 .2 0.8637542020163451", fontcolor="0 .2 0.8637542020163451", style=bold, label="0.0124" ];
"C147_G143" -> "S146_T142" [color="0 .2 0.862047835210162", fontcolor="0 .2 0.862047835210162", style=bold, label="0.0130" ];
"G143_S146" -> "S146_T142" [color="0 .2 0.8554309211995517", fontcolor="0 .2 0.8554309211995517", style=bold, label="0.0153" ];
"G143_X140" -> "S146_T142" [color="0 .2 0.8925505016834682", fontcolor="0 .2 0.8925505016834682", style=bold, label="0.0026" ];
"T142_T63" -> "S146_T142" [color="0 .2 0.8964361809146224", fontcolor="0 .2 0.8964361809146224", style=bold, label="0.0012" ];
"L67_T63" -> "S146_T63" [color="0 .2 0.8745419825943134", fontcolor="0 .2 0.8745419825943134", style=bold, label="0.0087" ];
"R149_D127" -> "S146_T63" [color="0 .2 0.850883726805667", fontcolor="0 .2 0.850883726805667", style=bold, label="0.0168" ];
"T142_T62" -> "S146_T63" [color="0 .2 0.8918267959901566", fontcolor="0 .2 0.8918267959901566", style=bold, label="0.0028" ];
"X137_T142" -> "S146_T63" [color="0 .2 0.8915181844995416", fontcolor="0 .2 0.8915181844995416", style=bold, label="0.0029" ];
"G143_X140" -> "S146_Y138" [color="0 .2 0.8832105092075706", fontcolor="0 .2 0.8832105092075706", style=bold, label="0.0058" ];
"P135_Y138" -> "S146_Y138" [color="0 .2 0.8941381500279199", fontcolor="0 .2 0.8941381500279199", style=bold, label="0.0020" ];
"Q139_P135" -> "S146_Y138" [color="0 .2 0.8824949605650494", fontcolor="0 .2 0.8824949605650494", style=bold, label="0.0060" ];
"S146_T142" -> "S146_Y138" [color="0 .2 0.8824073892975276", fontcolor="0 .2 0.8824073892975276", style=bold, label="0.0060" ];
"A163_P167" -> "S165_T108" [color="0 .2 0.8454514846720582", fontcolor="0 .2 0.8454514846720582", style=bold, label="0.0187" ];
"L169_S165" -> "S165_T108" [color="0 .2 0.8665399868893608", fontcolor="0 .2 0.8665399868893608", style=bold, label="0.0115" ];
"L169_T108" -> "S165_T108" [color="0 .2 0.869398304173923", fontcolor="0 .2 0.869398304173923", style=bold, label="0.0105" ];
"L168_V107" -> "S165_V111" [color="0 .2 0.8772558899358376", fontcolor="0 .2 0.8772558899358376", style=bold, label="0.0078" ];
"L169_S165" -> "S165_V111" [color="0 .2 0.8404129001001757", fontcolor="0 .2 0.8404129001001757", style=bold, label="0.0204" ];
"A163_Y191" -> "S182_S184" [color="0 .2 0.8856501844453137", fontcolor="0 .2 0.8856501844453137", style=bold, label="0.0049" ];
"N185_I183" -> "S182_S184" [color="0 .2 0.8548569101860334", fontcolor="0 .2 0.8548569101860334", style=bold, label="0.0155" ];
"X349_I183" -> "S182_S184" [color="0 .2 0.8937647910649466", fontcolor="0 .2 0.8937647910649466", style=bold, label="0.0021" ];
"D177_V180" -> "S182_V107" [color="0 .2 0.8986352618959558", fontcolor="0 .2 0.8986352618959558", style=bold, label="0.0005" ];
"P186_S184" -> "S182_V107" [color="0 .2 0.8836681735011402", fontcolor="0 .2 0.8836681735011402", style=bold, label="0.0056" ];
"S182_V180" -> "S182_V107" [color="0 .2 0.8731044148477545", fontcolor="0 .2 0.8731044148477545", style=bold, label="0.0092" ];
"D177_V180" -> "S182_V180" [color="0 .2 0.8895094829229035", fontcolor="0 .2 0.8895094829229035", style=bold, label="0.0036" ];
"F188_V164" -> "S182_V180" [color="0 .2 0.8545463430615796", fontcolor="0 .2 0.8545463430615796", style=bold, label="0.0156" ];
"N173_S184" -> "S182_V180" [color="0 .2 0.8599231835498398", fontcolor="0 .2 0.8599231835498398", style=bold, label="0.0137" ];
"E324_L322" -> "S184_T174" [color="0 .2 0.8795929833521788", fontcolor="0 .2 0.8795929833521788", style=bold, label="0.0070" ];
"N173_T175" -> "S184_T174" [color="0 .2 0.8702614312253275", fontcolor="0 .2 0.8702614312253275", style=bold, label="0.0102" ];
"R100_T175" -> "S184_T174" [color="0 .2 0.8715339737016534", fontcolor="0 .2 0.8715339737016534", style=bold, label="0.0098" ];
"R100_V180" -> "S184_T174" [color="0 .2 0.8787544202698035", fontcolor="0 .2 0.8787544202698035", style=bold, label="0.0073" ];
"F188_V164" -> "S184_T353" [color="0 .2 0.8621236444579973", fontcolor="0 .2 0.8621236444579973", style=bold, label="0.0130" ];
"Q329_I333" -> "S184_T353" [color="0 .2 0.8732532287270385", fontcolor="0 .2 0.8732532287270385", style=bold, label="0.0092" ];
"S184_T174" -> "S184_T353" [color="0 .2 0.8612483760185642", fontcolor="0 .2 0.8612483760185642", style=bold, label="0.0133" ];
"V189_V350" -> "S184_T353" [color="0 .2 0.8448617948262773", fontcolor="0 .2 0.8448617948262773", style=bold, label="0.0189" ];
"F346_S196" -> "S192_V195" [color="0 .2 0.876142670989533", fontcolor="0 .2 0.876142670989533", style=bold, label="0.0082" ];
"V189_V350" -> "S192_V195" [color="0 .2 0.8717755176518002", fontcolor="0 .2 0.8717755176518002", style=bold, label="0.0097" ];
"X349_V189" -> "S192_V195" [color="0 .2 0.8966048298675247", fontcolor="0 .2 0.8966048298675247", style=bold, label="0.0012" ];
"C114_F346" -> "S193_V350" [color="0 .2 0.8906230882392484", fontcolor="0 .2 0.8906230882392484", style=bold, label="0.0032" ];
"L343_F197" -> "S193_V350" [color="0 .2 0.8964442410056864", fontcolor="0 .2 0.8964442410056864", style=bold, label="0.0012" ];
"L347_V350" -> "S193_V350" [color="0 .2 0.8749342322560184", fontcolor="0 .2 0.8749342322560184", style=bold, label="0.0086" ];
"X354_I190" -> "S193_V350" [color="0 .2 0.895545877754599", fontcolor="0 .2 0.895545877754599", style=bold, label="0.0015" ];
"F346_S196" -> "S196_V164" [color="0 .2 0.8329030958260363", fontcolor="0 .2 0.8329030958260363", style=bold, label="0.0230" ];
"Q329_I333" -> "S196_V164" [color="0 .2 0.8687764577733357", fontcolor="0 .2 0.8687764577733357", style=bold, label="0.0107" ];
"R149_Y138" -> "S196_V164" [color="0 .2 0.8951936898634938", fontcolor="0 .2 0.8951936898634938", style=bold, label="0.0016" ];
"F197_V194" -> "S196_V194" [color="0 .2 0.8796467008328331", fontcolor="0 .2 0.8796467008328331", style=bold, label="0.0070" ];
"P200_V194" -> "S196_V194" [color="0 .2 0.8934259212924989", fontcolor="0 .2 0.8934259212924989", style=bold, label="0.0023" ];
"E363_Y32" -> "S35_W370" [color="0 .2 0.8851171621855362", fontcolor="0 .2 0.8851171621855362", style=bold, label="0.0051" ];
"N375_W342" -> "S35_W370" [color="0 .2 0.8890628220126817", fontcolor="0 .2 0.8890628220126817", style=bold, label="0.0037" ];
"W370_Y36" -> "S35_W370" [color="0 .2 0.855105588962687", fontcolor="0 .2 0.855105588962687", style=bold, label="0.0154" ];
"F345_Y365" -> "S361_Y365" [color="0 .2 0.8741948122356109", fontcolor="0 .2 0.8741948122356109", style=bold, label="0.0088" ];
"L364_S361" -> "S361_Y365" [color="0 .2 0.8342632025258131", fontcolor="0 .2 0.8342632025258131", style=bold, label="0.0225" ];
"L364_T348" -> "S361_Y365" [color="0 .2 0.8563991683481595", fontcolor="0 .2 0.8563991683481595", style=bold, label="0.0149" ];
"A367_Y32" -> "S366_Y32" [color="0 .2 0.8019074016662708", fontcolor="0 .2 0.8019074016662708", style=bold, label="0.0336" ];
"E363_Y32" -> "S366_Y32" [color="0 .2 0.869993284323735", fontcolor="0 .2 0.869993284323735", style=bold, label="0.0103" ];
"E90_S366" -> "S366_Y32" [color="0 .2 0.8858022551141492", fontcolor="0 .2 0.8858022551141492", style=bold, label="0.0049" ];
"T369_Y36" -> "S366_Y32" [color="0 .2 0.837982295779313", fontcolor="0 .2 0.837982295779313", style=bold, label="0.0213" ];
"E363_Y32" -> "S366_Y36" [color="0 .2 0.897632012894618", fontcolor="0 .2 0.897632012894618", style=bold, label="0.0008" ];
"E90_S366" -> "S366_Y36" [color="0 .2 0.8656568024453482", fontcolor="0 .2 0.8656568024453482", style=bold, label="0.0118" ];
"T369_Y36" -> "S366_Y36" [color="0 .2 0.8500347136115499", fontcolor="0 .2 0.8500347136115499", style=bold, label="0.0171" ];
"N120_L67" -> "S70_V73" [color="0 .2 0.894659377679903", fontcolor="0 .2 0.894659377679903", style=bold, label="0.0018" ];
"W158_V73" -> "S70_V73" [color="0 .2 0.8889340182957439", fontcolor="0 .2 0.8889340182957439", style=bold, label="0.0038" ];
"A116_V157" -> "S70_W158" [color="0 .2 0.892423683480871", fontcolor="0 .2 0.892423683480871", style=bold, label="0.0026" ];
"A74_W158" -> "S70_W158" [color="0 .2 0.8698339549668661", fontcolor="0 .2 0.8698339549668661", style=bold, label="0.0103" ];
"N120_W158" -> "S70_W158" [color="0 .2 0.8910728820427001", fontcolor="0 .2 0.8910728820427001", style=bold, label="0.0031" ];
"A163_Y191" -> "S99_W96" [color="0 .2 0.8838169548142153", fontcolor="0 .2 0.8838169548142153", style=bold, label="0.0055" ];
"C102_F98" -> "S99_W96" [color="0 .2 0.8958425702170704", fontcolor="0 .2 0.8958425702170704", style=bold, label="0.0014" ];
"R100_V180" -> "S99_W96" [color="0 .2 0.8870475618641304", fontcolor="0 .2 0.8870475618641304", style=bold, label="0.0044" ];
"T92_V95" -> "S99_W96" [color="0 .2 0.8784153182649923", fontcolor="0 .2 0.8784153182649923", style=bold, label="0.0074" ];
"D104_L168" -> "T108_V105" [color="0 .2 0.8866701300754791", fontcolor="0 .2 0.8866701300754791", style=bold, label="0.0046" ];
"A163_Y191" -> "T115_V164" [color="0 .2 0.8937406721034944", fontcolor="0 .2 0.8937406721034944", style=bold, label="0.0021" ];
"A131_M134" -> "T130_V133" [color="0 .2 0.892850100015344", fontcolor="0 .2 0.892850100015344", style=bold, label="0.0025" ];
"D127_T63" -> "T130_V133" [color="0 .2 0.8950300020852366", fontcolor="0 .2 0.8950300020852366", style=bold, label="0.0017" ];
"L172_F170" -> "T130_V133" [color="0 .2 0.8981484111402568", fontcolor="0 .2 0.8981484111402568", style=bold, label="0.0006" ];
"L81_M83" -> "T130_Y138" [color="0 .2 0.8996918732897302", fontcolor="0 .2 0.8996918732897302", style=bold, label="0.0001" ];
"C147_G143" -> "T142_T62" [color="0 .2 0.8107175834780183", fontcolor="0 .2 0.8107175834780183", style=bold, label="0.0306" ];
"G143_X140" -> "T142_T62" [color="0 .2 0.8896998531496231", fontcolor="0 .2 0.8896998531496231", style=bold, label="0.0035" ];
"T142_T63" -> "T142_T62" [color="0 .2 0.7360290473178328", fontcolor="0 .2 0.7360290473178328", style=bold, label="0.0562" ];
"X140_S146" -> "T142_T62" [color="0 .2 0.8919813451566482", fontcolor="0 .2 0.8919813451566482", style=bold, label="0.0027" ];
"C147_G143" -> "T142_T63" [color="0 .2 0.7742927623937698", fontcolor="0 .2 0.7742927623937698", style=bold, label="0.0431" ];
"D127_T63" -> "T142_T63" [color="0 .2 0.8650524017074455", fontcolor="0 .2 0.8650524017074455", style=bold, label="0.0120" ];
"Q139_P135" -> "T142_T63" [color="0 .2 0.865511108859325", fontcolor="0 .2 0.865511108859325", style=bold, label="0.0118" ];
"R149_D127" -> "T142_T63" [color="0 .2 0.8952822055086003", fontcolor="0 .2 0.8952822055086003", style=bold, label="0.0016" ];
"F188_V164" -> "T155_W158" [color="0 .2 0.8846699585180832", fontcolor="0 .2 0.8846699585180832", style=bold, label="0.0053" ];
"R220_I223" -> "T155_W158" [color="0 .2 0.8963188104191636", fontcolor="0 .2 0.8963188104191636", style=bold, label="0.0013" ];
"D177_T175" -> "T175_V180" [color="0 .2 0.7057923945311263", fontcolor="0 .2 0.7057923945311263", style=bold, label="0.0666" ];
"G94_V180" -> "T175_V180" [color="0 .2 0.8958464370144685", fontcolor="0 .2 0.8958464370144685", style=bold, label="0.0014" ];
"G94_T92" -> "T179_V95" [color="0 .2 0.8984957393410922", fontcolor="0 .2 0.8984957393410922", style=bold, label="0.0005" ];
"G94_V180" -> "T179_V95" [color="0 .2 0.8942041248560519", fontcolor="0 .2 0.8942041248560519", style=bold, label="0.0020" ];
"T179_W96" -> "T179_V95" [color="0 .2 0.8300506990979071", fontcolor="0 .2 0.8300506990979071", style=bold, label="0.0240" ];
"D177_V180" -> "T179_W96" [color="0 .2 0.8833594575391985", fontcolor="0 .2 0.8833594575391985", style=bold, label="0.0057" ];
"S99_W96" -> "T179_W96" [color="0 .2 0.8956956155489902", fontcolor="0 .2 0.8956956155489902", style=bold, label="0.0015" ];
"T92_V95" -> "T179_W96" [color="0 .2 0.8933842384178415", fontcolor="0 .2 0.8933842384178415", style=bold, label="0.0023" ];
"A163_Y191" -> "T348_T368" [color="0 .2 0.8398544410342237", fontcolor="0 .2 0.8398544410342237", style=bold, label="0.0206" ];
"C400_I397" -> "T348_T368" [color="0 .2 0.8843064307192018", fontcolor="0 .2 0.8843064307192018", style=bold, label="0.0054" ];
"N173_G171" -> "T348_T368" [color="0 .2 0.8898435894014339", fontcolor="0 .2 0.8898435894014339", style=bold, label="0.0035" ];
"P135_Y138" -> "T348_T368" [color="0 .2 0.8922441480440995", fontcolor="0 .2 0.8922441480440995", style=bold, label="0.0027" ];
"L351_V360" -> "T348_V360" [color="0 .2 0.8741684536865603", fontcolor="0 .2 0.8741684536865603", style=bold, label="0.0089" ];
"S361_Y365" -> "T348_V360" [color="0 .2 0.8907802137652038", fontcolor="0 .2 0.8907802137652038", style=bold, label="0.0032" ];
"T348_T368" -> "T348_V360" [color="0 .2 0.8747770341693906", fontcolor="0 .2 0.8747770341693906", style=bold, label="0.0086" ];
"Y373_V82" -> "T348_V360" [color="0 .2 0.8971602650467224", fontcolor="0 .2 0.8971602650467224", style=bold, label="0.0010" ];
"F345_T369" -> "T348_Y365" [color="0 .2 0.8915731787319151", fontcolor="0 .2 0.8915731787319151", style=bold, label="0.0029" ];
"X349_Y365" -> "T348_Y365" [color="0 .2 0.8497729534394941", fontcolor="0 .2 0.8497729534394941", style=bold, label="0.0172" ];
"Y373_V82" -> "T348_Y365" [color="0 .2 0.8925986499084011", fontcolor="0 .2 0.8925986499084011", style=bold, label="0.0025" ];
"I183_T353" -> "T353_V189" [color="0 .2 0.8919837873905435", fontcolor="0 .2 0.8919837873905435", style=bold, label="0.0027" ];
"S193_V350" -> "T353_V189" [color="0 .2 0.8984702103963265", fontcolor="0 .2 0.8984702103963265", style=bold, label="0.0005" ];
"X354_I190" -> "T353_V189" [color="0 .2 0.8984052296392303", fontcolor="0 .2 0.8984052296392303", style=bold, label="0.0005" ];
"C355_V350" -> "T353_V350" [color="0 .2 0.8261628750491434", fontcolor="0 .2 0.8261628750491434", style=bold, label="0.0253" ];
"N352_X354" -> "T353_V350" [color="0 .2 0.8921025264984096", fontcolor="0 .2 0.8921025264984096", style=bold, label="0.0027" ];
"A377_Y373" -> "T369_Y36" [color="0 .2 0.882592686186521", fontcolor="0 .2 0.882592686186521", style=bold, label="0.0060" ];
"F188_V164" -> "T369_Y36" [color="0 .2 0.8856743562211988", fontcolor="0 .2 0.8856743562211988", style=bold, label="0.0049" ];
"F345_T369" -> "T369_Y36" [color="0 .2 0.8914046654677891", fontcolor="0 .2 0.8914046654677891", style=bold, label="0.0029" ];
"T92_V95" -> "T369_Y36" [color="0 .2 0.8950802382550355", fontcolor="0 .2 0.8950802382550355", style=bold, label="0.0017" ];
"G372_T368" -> "T369_Y373" [color="0 .2 0.8497022474316791", fontcolor="0 .2 0.8497022474316791", style=bold, label="0.0172" ];
"S366_Y36" -> "T369_Y373" [color="0 .2 0.8941224450222343", fontcolor="0 .2 0.8941224450222343", style=bold, label="0.0020" ];
"F390_T384" -> "T384_V50" [color="0 .2 0.8211439704635315", fontcolor="0 .2 0.8211439704635315", style=bold, label="0.0270" ];
"K325_P321" -> "T384_V50" [color="0 .2 0.8750261200830688", fontcolor="0 .2 0.8750261200830688", style=bold, label="0.0086" ];
"N387_Y383" -> "T384_V50" [color="0 .2 0.8363892675705022", fontcolor="0 .2 0.8363892675705022", style=bold, label="0.0218" ];
"L121_Y383" -> "T385_Y383" [color="0 .2 0.8815813199306984", fontcolor="0 .2 0.8815813199306984", style=bold, label="0.0063" ];
"N387_Y383" -> "T385_Y383" [color="0 .2 0.8673091280122096", fontcolor="0 .2 0.8673091280122096", style=bold, label="0.0112" ];
"P380_S376" -> "T385_Y383" [color="0 .2 0.8934633211438621", fontcolor="0 .2 0.8934633211438621", style=bold, label="0.0022" ];
"D127_T63" -> "T62_Y66" [color="0 .2 0.8864688846795394", fontcolor="0 .2 0.8864688846795394", style=bold, label="0.0046" ];
"L67_T63" -> "T62_Y66" [color="0 .2 0.864880040380343", fontcolor="0 .2 0.864880040380343", style=bold, label="0.0120" ];
"R323_K326" -> "T62_Y66" [color="0 .2 0.8724475773391482", fontcolor="0 .2 0.8724475773391482", style=bold, label="0.0094" ];
"D127_T63" -> "T64_V68" [color="0 .2 0.6887580263580655", fontcolor="0 .2 0.6887580263580655", style=bold, label="0.0724" ];
"I124_T64" -> "T64_V68" [color="0 .2 0.8922147533809468", fontcolor="0 .2 0.8922147533809468", style=bold, label="0.0027" ];
"N387_Y383" -> "T64_V68" [color="0 .2 0.8922179539784079", fontcolor="0 .2 0.8922179539784079", style=bold, label="0.0027" ];
"D127_Y138" -> "T64_Y138" [color="0 .2 0.4901928921467006", fontcolor="0 .2 0.4901928921467006", style=bold, label="0.1404" ];
"E324_L322" -> "T64_Y138" [color="0 .2 0.8993222698453938", fontcolor="0 .2 0.8993222698453938", style=bold, label="0.0002" ];
"T130_Y138" -> "T64_Y138" [color="0 .2 0.8893930237458225", fontcolor="0 .2 0.8893930237458225", style=bold, label="0.0036" ];
"N47_S376" -> "T80_V44" [color="0 .2 0.8926952688365836", fontcolor="0 .2 0.8926952688365836", style=bold, label="0.0025" ];
"T80_V82" -> "T80_V44" [color="0 .2 0.8928848614318462", fontcolor="0 .2 0.8928848614318462", style=bold, label="0.0024" ];
"D127_Y138" -> "T92_V95" [color="0 .2 0.8760794126823308", fontcolor="0 .2 0.8760794126823308", style=bold, label="0.0082" ];
"E324_L322" -> "T92_V95" [color="0 .2 0.7881282462499775", fontcolor="0 .2 0.7881282462499775", style=bold, label="0.0383" ];
"L81_M83" -> "T92_V95" [color="0 .2 0.8826854525972682", fontcolor="0 .2 0.8826854525972682", style=bold, label="0.0059" ];
"R220_I223" -> "T92_V95" [color="0 .2 0.7471348612544142", fontcolor="0 .2 0.7471348612544142", style=bold, label="0.0524" ];
"X137_M134" -> "T92_V95" [color="0 .2 0.8774966523101495", fontcolor="0 .2 0.8774966523101495", style=bold, label="0.0077" ];
"A116_V157" -> "V111_V164" [color="0 .2 0.8938243053552996", fontcolor="0 .2 0.8938243053552996", style=bold, label="0.0021" ];
"A163_Y191" -> "V111_V164" [color="0 .2 0.6552875797504905", fontcolor="0 .2 0.6552875797504905", style=bold, label="0.0839" ];
"D127_T63" -> "V111_V164" [color="0 .2 0.8990067587976576", fontcolor="0 .2 0.8990067587976576", style=bold, label="0.0003" ];
"E324_V132" -> "V132_V214" [color="0 .2 0.8894941011160771", fontcolor="0 .2 0.8894941011160771", style=bold, label="0.0036" ];
"R218_V133" -> "V132_V214" [color="0 .2 0.8846446252780117", fontcolor="0 .2 0.8846446252780117", style=bold, label="0.0053" ];
"S125_V207" -> "V132_V214" [color="0 .2 0.8798546161470276", fontcolor="0 .2 0.8798546161470276", style=bold, label="0.0069" ];
"A163_Y191" -> "V189_V350" [color="0 .2 0.8074310522695254", fontcolor="0 .2 0.8074310522695254", style=bold, label="0.0317" ];
"E324_L322" -> "V189_V350" [color="0 .2 0.8649099287098907", fontcolor="0 .2 0.8649099287098907", style=bold, label="0.0120" ];
"F346_S193" -> "V189_V350" [color="0 .2 0.8674525037852662", fontcolor="0 .2 0.8674525037852662", style=bold, label="0.0112" ];
"P135_Y138" -> "V189_V350" [color="0 .2 0.8663576578714421", fontcolor="0 .2 0.8663576578714421", style=bold, label="0.0115" ];
"E324_L322" -> "V331_V334" [color="0 .2 0.8876905862233575", fontcolor="0 .2 0.8876905862233575", style=bold, label="0.0042" ];
"E90_S366" -> "V331_V334" [color="0 .2 0.8981217933810196", fontcolor="0 .2 0.8981217933810196", style=bold, label="0.0006" ];
"A72_V50" -> "V50_V54" [color="0 .2 0.8758273212198787", fontcolor="0 .2 0.8758273212198787", style=bold, label="0.0083" ];
"R218_E324" -> "V50_V54" [color="0 .2 0.891366441002681", fontcolor="0 .2 0.891366441002681", style=bold, label="0.0030" ];
"A72_C51" -> "V50_V68" [color="0 .2 0.8712500240333908", fontcolor="0 .2 0.8712500240333908", style=bold, label="0.0099" ];
"D127_T63" -> "V50_V68" [color="0 .2 0.8856513656749964", fontcolor="0 .2 0.8856513656749964", style=bold, label="0.0049" ];
"Y383_V50" -> "V50_V68" [color="0 .2 0.8917675815574564", fontcolor="0 .2 0.8917675815574564", style=bold, label="0.0028" ];
"C51_V73" -> "V54_V69" [color="0 .2 0.8876961110227414", fontcolor="0 .2 0.8876961110227414", style=bold, label="0.0042" ];
"E57_V54" -> "V54_V69" [color="0 .2 0.8916288006261684", fontcolor="0 .2 0.8916288006261684", style=bold, label="0.0029" ];
"F390_T384" -> "V54_V69" [color="0 .2 0.8919089477934682", fontcolor="0 .2 0.8919089477934682", style=bold, label="0.0028" ];
"L77_V82" -> "V82_V86" [color="0 .2 0.8879612342954982", fontcolor="0 .2 0.8879612342954982", style=bold, label="0.0041" ];
"L81_M83" -> "V82_V86" [color="0 .2 0.8554253790617237", fontcolor="0 .2 0.8554253790617237", style=bold, label="0.0153" ];
"N97_Y88" -> "V82_V86" [color="0 .2 0.8731359150352596", fontcolor="0 .2 0.8731359150352596", style=bold, label="0.0092" ];
"C51_V73" -> "W158_V73" [color="0 .2 0.883633847961497", fontcolor="0 .2 0.883633847961497", style=bold, label="0.0056" ];
"E324_L322" -> "W158_V73" [color="0 .2 0.8978219241789636", fontcolor="0 .2 0.8978219241789636", style=bold, label="0.0007" ];
"C147_G143" -> "W342_V340" [color="0 .2 0.8861575384849689", fontcolor="0 .2 0.8861575384849689", style=bold, label="0.0047" ];
"C341_F345" -> "W342_V340" [color="0 .2 0.5649246671363392", fontcolor="0 .2 0.5649246671363392", style=bold, label="0.1148" ];
"R149_D127" -> "W342_V340" [color="0 .2 0.896012666174444", fontcolor="0 .2 0.896012666174444", style=bold, label="0.0014" ];
"X137_X140" -> "W342_V340" [color="0 .2 0.8822895463125082", fontcolor="0 .2 0.8822895463125082", style=bold, label="0.0061" ];
"A377_Y373" -> "W370_Y31" [color="0 .2 0.8708300903643083", fontcolor="0 .2 0.8708300903643083", style=bold, label="0.0100" ];
"C147_G143" -> "W370_Y31" [color="0 .2 0.8943100922622373", fontcolor="0 .2 0.8943100922622373", style=bold, label="0.0020" ];
"L39_W370" -> "W370_Y31" [color="0 .2 0.8512793452543678", fontcolor="0 .2 0.8512793452543678", style=bold, label="0.0167" ];
"S35_W370" -> "W370_Y31" [color="0 .2 0.7129756135750127", fontcolor="0 .2 0.7129756135750127", style=bold, label="0.0641" ];
"E363_Y32" -> "W370_Y32" [color="0 .2 0.8312253606985707", fontcolor="0 .2 0.8312253606985707", style=bold, label="0.0236" ];
"W370_Y31" -> "W370_Y32" [color="0 .2 0.8604644643352688", fontcolor="0 .2 0.8604644643352688", style=bold, label="0.0135" ];
"Y36_Y373" -> "W370_Y32" [color="0 .2 0.8760138756035618", fontcolor="0 .2 0.8760138756035618", style=bold, label="0.0082" ];
"A377_Y373" -> "W370_Y36" [color="0 .2 0.8636542672246929", fontcolor="0 .2 0.8636542672246929", style=bold, label="0.0125" ];
"E90_S366" -> "W370_Y36" [color="0 .2 0.8869355328330779", fontcolor="0 .2 0.8869355328330779", style=bold, label="0.0045" ];
"N379_D75" -> "W370_Y36" [color="0 .2 0.894941833867053", fontcolor="0 .2 0.894941833867053", style=bold, label="0.0017" ];
"L81_M83" -> "W85_V105" [color="0 .2 0.8834747359562419", fontcolor="0 .2 0.8834747359562419", style=bold, label="0.0057" ];
"R222_E324" -> "W85_V105" [color="0 .2 0.8877200040051096", fontcolor="0 .2 0.8877200040051096", style=bold, label="0.0042" ];
"T92_V95" -> "W85_V105" [color="0 .2 0.8896417657766513", fontcolor="0 .2 0.8896417657766513", style=bold, label="0.0035" ];
"A131_Y138" -> "W85_W96" [color="0 .2 0.8823915508233008", fontcolor="0 .2 0.8823915508233008", style=bold, label="0.0060" ];
"A332_T328" -> "W85_W96" [color="0 .2 0.8764783467646469", fontcolor="0 .2 0.8764783467646469", style=bold, label="0.0081" ];
"C102_W85" -> "W85_W96" [color="0 .2 0.8889052012566296", fontcolor="0 .2 0.8889052012566296", style=bold, label="0.0038" ];
"T92_V95" -> "W85_W96" [color="0 .2 0.8275724815497504", fontcolor="0 .2 0.8275724815497504", style=bold, label="0.0248" ];
"N97_Y88" -> "W96_V180" [color="0 .2 0.8969635649359213", fontcolor="0 .2 0.8969635649359213", style=bold, label="0.0010" ];
"S182_V180" -> "W96_V180" [color="0 .2 0.8632089407540138", fontcolor="0 .2 0.8632089407540138", style=bold, label="0.0126" ];
"T179_W96" -> "W96_V180" [color="0 .2 0.8920044340794331", fontcolor="0 .2 0.8920044340794331", style=bold, label="0.0027" ];
"D127_T63" -> "X137_M134" [color="0 .2 0.8402199923634546", fontcolor="0 .2 0.8402199923634546", style=bold, label="0.0205" ];
"D127_Y138" -> "X137_M134" [color="0 .2 0.6371973418665335", fontcolor="0 .2 0.6371973418665335", style=bold, label="0.0901" ];
"E324_L322" -> "X137_M134" [color="0 .2 0.8726408733651935", fontcolor="0 .2 0.8726408733651935", style=bold, label="0.0094" ];
"R149_X137" -> "X137_M134" [color="0 .2 0.8835547929182577", fontcolor="0 .2 0.8835547929182577", style=bold, label="0.0056" ];
"T64_Y138" -> "X137_M134" [color="0 .2 0.8333711168479148", fontcolor="0 .2 0.8333711168479148", style=bold, label="0.0228" ];
"C400_K396" -> "X137_T142" [color="0 .2 0.8729918981878766", fontcolor="0 .2 0.8729918981878766", style=bold, label="0.0093" ];
"D127_T63" -> "X137_T142" [color="0 .2 0.888759698559123", fontcolor="0 .2 0.888759698559123", style=bold, label="0.0039" ];
"Q139_T142" -> "X137_T142" [color="0 .2 0.8579740865647958", fontcolor="0 .2 0.8579740865647958", style=bold, label="0.0144" ];
"R149_D127" -> "X137_T142" [color="0 .2 0.8794755919284897", fontcolor="0 .2 0.8794755919284897", style=bold, label="0.0070" ];
"X140_V136" -> "X137_T142" [color="0 .2 0.7753040441984809", fontcolor="0 .2 0.7753040441984809", style=bold, label="0.0427" ];
"C147_G143" -> "X137_X140" [color="0 .2 0.8935377820966857", fontcolor="0 .2 0.8935377820966857", style=bold, label="0.0022" ];
"D127_Y138" -> "X137_X140" [color="0 .2 0.7193531967738673", fontcolor="0 .2 0.7193531967738673", style=bold, label="0.0619" ];
"X137_M134" -> "X137_X140" [color="0 .2 0.8674259754996211", fontcolor="0 .2 0.8674259754996211", style=bold, label="0.0112" ];
"X140_V136" -> "X137_X140" [color="0 .2 0.7300663790929238", fontcolor="0 .2 0.7300663790929238", style=bold, label="0.0582" ];
"D127_Y138" -> "X140_S145" [color="0 .2 0.7875694345824527", fontcolor="0 .2 0.7875694345824527", style=bold, label="0.0385" ];
"Q144_T142" -> "X140_S145" [color="0 .2 0.8739045354478318", fontcolor="0 .2 0.8739045354478318", style=bold, label="0.0089" ];
"X140_S146" -> "X140_S145" [color="0 .2 0.855222883243017", fontcolor="0 .2 0.855222883243017", style=bold, label="0.0153" ];
"X140_V136" -> "X140_S145" [color="0 .2 0.8679232835514467", fontcolor="0 .2 0.8679232835514467", style=bold, label="0.0110" ];
"A131_Y138" -> "X140_S146" [color="0 .2 0.8992690144646825", fontcolor="0 .2 0.8992690144646825", style=bold, label="0.0003" ];
"G143_X140" -> "X140_S146" [color="0 .2 0.829113044875597", fontcolor="0 .2 0.829113044875597", style=bold, label="0.0243" ];
"Q139_P135" -> "X140_S146" [color="0 .2 0.8528137281827683", fontcolor="0 .2 0.8528137281827683", style=bold, label="0.0162" ];
"R149_Y138" -> "X140_S146" [color="0 .2 0.8977543768430799", fontcolor="0 .2 0.8977543768430799", style=bold, label="0.0008" ];
"X137_T142" -> "X140_S146" [color="0 .2 0.7910018098368581", fontcolor="0 .2 0.7910018098368581", style=bold, label="0.0374" ];
"D127_Y138" -> "X140_V136" [color="0 .2 0.8772755828332996", fontcolor="0 .2 0.8772755828332996", style=bold, label="0.0078" ];
"E324_L322" -> "X140_V136" [color="0 .2 0.8832315372851239", fontcolor="0 .2 0.8832315372851239", style=bold, label="0.0057" ];
"Q139_P135" -> "X140_V136" [color="0 .2 0.6685483463558326", fontcolor="0 .2 0.6685483463558326", style=bold, label="0.0793" ];
"R222_E324" -> "X140_V136" [color="0 .2 0.8658444354657578", fontcolor="0 .2 0.8658444354657578", style=bold, label="0.0117" ];
"X137_M134" -> "X140_V136" [color="0 .2 0.8825438839693727", fontcolor="0 .2 0.8825438839693727", style=bold, label="0.0060" ];
"A163_Y191" -> "X349_F346" [color="0 .2 0.8869750534286833", fontcolor="0 .2 0.8869750534286833", style=bold, label="0.0045" ];
"G372_W342" -> "X349_F346" [color="0 .2 0.8809787872998015", fontcolor="0 .2 0.8809787872998015", style=bold, label="0.0065" ];
"A163_Y191" -> "X349_I183" [color="0 .2 0.8791033121717584", fontcolor="0 .2 0.8791033121717584", style=bold, label="0.0072" ];
"N185_I183" -> "X349_I183" [color="0 .2 0.8533658138163553", fontcolor="0 .2 0.8533658138163553", style=bold, label="0.0160" ];
"X349_V189" -> "X349_I183" [color="0 .2 0.8746970438047392", fontcolor="0 .2 0.8746970438047392", style=bold, label="0.0087" ];
"A163_Y191" -> "X349_V189" [color="0 .2 0.7369862208956002", fontcolor="0 .2 0.7369862208956002", style=bold, label="0.0559" ];
"C400_I397" -> "X349_V189" [color="0 .2 0.8747971039369505", fontcolor="0 .2 0.8747971039369505", style=bold, label="0.0086" ];
"D127_Y138" -> "X349_V189" [color="0 .2 0.8540608411974332", fontcolor="0 .2 0.8540608411974332", style=bold, label="0.0157" ];
"P186_T353" -> "X349_V189" [color="0 .2 0.8807225627418127", fontcolor="0 .2 0.8807225627418127", style=bold, label="0.0066" ];
"R149_Y138" -> "X349_V189" [color="0 .2 0.8911319554422279", fontcolor="0 .2 0.8911319554422279", style=bold, label="0.0030" ];
"A163_Y191" -> "X349_Y365" [color="0 .2 0.7814465838175086", fontcolor="0 .2 0.7814465838175086", style=bold, label="0.0406" ];
"D127_T63" -> "X349_Y365" [color="0 .2 0.8418898084444401", fontcolor="0 .2 0.8418898084444401", style=bold, label="0.0199" ];
"D127_Y138" -> "X349_Y365" [color="0 .2 0.8678368409939914", fontcolor="0 .2 0.8678368409939914", style=bold, label="0.0110" ];
"E324_L322" -> "X349_Y365" [color="0 .2 0.8272229703292441", fontcolor="0 .2 0.8272229703292441", style=bold, label="0.0249" ];
"Q139_P135" -> "X354_I190" [color="0 .2 0.8914837270586018", fontcolor="0 .2 0.8914837270586018", style=bold, label="0.0029" ];
"Q217_K221" -> "X354_I190" [color="0 .2 0.8946138222683157", fontcolor="0 .2 0.8946138222683157", style=bold, label="0.0018" ];
"X349_Y365" -> "X354_I190" [color="0 .2 0.8531993548596312", fontcolor="0 .2 0.8531993548596312", style=bold, label="0.0160" ];
"C355_T353" -> "X354_L351" [color="0 .2 0.8812042326772387", fontcolor="0 .2 0.8812042326772387", style=bold, label="0.0064" ];
"C355_V350" -> "X354_L351" [color="0 .2 0.7988155844683162", fontcolor="0 .2 0.7988155844683162", style=bold, label="0.0347" ];
"X354_P186" -> "X354_L351" [color="0 .2 0.8792731825078083", fontcolor="0 .2 0.8792731825078083", style=bold, label="0.0071" ];
"S184_T353" -> "X354_P186" [color="0 .2 0.8809378304428152", fontcolor="0 .2 0.8809378304428152", style=bold, label="0.0065" ];
"V189_V350" -> "X354_P186" [color="0 .2 0.8538381453779061", fontcolor="0 .2 0.8538381453779061", style=bold, label="0.0158" ];
"X349_Y365" -> "X354_P186" [color="0 .2 0.8547853996431181", fontcolor="0 .2 0.8547853996431181", style=bold, label="0.0155" ];
"X354_I190" -> "X354_P186" [color="0 .2 0.7886203132349079", fontcolor="0 .2 0.7886203132349079", style=bold, label="0.0382" ];
"A163_Y191" -> "X354_V189" [color="0 .2 0.8948976060338079", fontcolor="0 .2 0.8948976060338079", style=bold, label="0.0017" ];
"F346_S196" -> "X354_V189" [color="0 .2 0.8944615816587668", fontcolor="0 .2 0.8944615816587668", style=bold, label="0.0019" ];
"X349_V189" -> "X354_V189" [color="0 .2 0.8645868948576998", fontcolor="0 .2 0.8645868948576998", style=bold, label="0.0121" ];
"X354_P186" -> "X354_V189" [color="0 .2 0.8823851820974395", fontcolor="0 .2 0.8823851820974395", style=bold, label="0.0060" ];
"C358_V360" -> "X359_T357" [color="0 .2 0.7274574983268338", fontcolor="0 .2 0.7274574983268338", style=bold, label="0.0591" ];
"L172_F170" -> "X359_T357" [color="0 .2 0.8881542288961778", fontcolor="0 .2 0.8881542288961778", style=bold, label="0.0041" ];
"L322_K325" -> "X359_T357" [color="0 .2 0.8557202054242476", fontcolor="0 .2 0.8557202054242476", style=bold, label="0.0152" ];
"R219_R222" -> "X359_T357" [color="0 .2 0.8760749233224925", fontcolor="0 .2 0.8760749233224925", style=bold, label="0.0082" ];
"F197_V194" -> "Y198_V194" [color="0 .2 0.8010231494052427", fontcolor="0 .2 0.8010231494052427", style=bold, label="0.0339" ];
"S196_V194" -> "Y198_V194" [color="0 .2 0.8991776492877708", fontcolor="0 .2 0.8991776492877708", style=bold, label="0.0003" ];
"A163_Y191" -> "Y208_V331" [color="0 .2 0.8500802762973297", fontcolor="0 .2 0.8500802762973297", style=bold, label="0.0171" ];
"D127_T63" -> "Y208_V331" [color="0 .2 0.8855594355121517", fontcolor="0 .2 0.8855594355121517", style=bold, label="0.0049" ];
"E324_L322" -> "Y208_V331" [color="0 .2 0.8700684382478321", fontcolor="0 .2 0.8700684382478321", style=bold, label="0.0103" ];
"F345_Y365" -> "Y365_V360" [color="0 .2 0.8940104088335069", fontcolor="0 .2 0.8940104088335069", style=bold, label="0.0021" ];
"N352_Y365" -> "Y365_V360" [color="0 .2 0.8599268730529097", fontcolor="0 .2 0.8599268730529097", style=bold, label="0.0137" ];
"X349_Y365" -> "Y365_V360" [color="0 .2 0.8896640217696212", fontcolor="0 .2 0.8896640217696212", style=bold, label="0.0035" ];
"X354_P186" -> "Y365_V360" [color="0 .2 0.8855737880027017", fontcolor="0 .2 0.8855737880027017", style=bold, label="0.0049" ];
"L39_M83" -> "Y36_V86" [color="0 .2 0.8974257336941429", fontcolor="0 .2 0.8974257336941429", style=bold, label="0.0009" ];
"Y373_V82" -> "Y36_V86" [color="0 .2 0.8954141067838328", fontcolor="0 .2 0.8954141067838328", style=bold, label="0.0016" ];
"A377_Y373" -> "Y36_Y373" [color="0 .2 0.8631173885463458", fontcolor="0 .2 0.8631173885463458", style=bold, label="0.0126" ];
"F188_V164" -> "Y36_Y373" [color="0 .2 0.8979934851653151", fontcolor="0 .2 0.8979934851653151", style=bold, label="0.0007" ];
"W370_Y31" -> "Y36_Y373" [color="0 .2 0.8976949626596502", fontcolor="0 .2 0.8976949626596502", style=bold, label="0.0008" ];
"Y373_V82" -> "Y36_Y373" [color="0 .2 0.8807276243206488", fontcolor="0 .2 0.8807276243206488", style=bold, label="0.0066" ];
"Y36_Y373" -> "Y373_V78" [color="0 .2 0.8882629737630329", fontcolor="0 .2 0.8882629737630329", style=bold, label="0.0040" ];
"Y373_V82" -> "Y373_V78" [color="0 .2 0.8673784588566555", fontcolor="0 .2 0.8673784588566555", style=bold, label="0.0112" ];
"C147_G143" -> "Y373_V82" [color="0 .2 0.8643499440679081", fontcolor="0 .2 0.8643499440679081", style=bold, label="0.0122" ];
"P135_Y138" -> "Y373_V82" [color="0 .2 0.8570034629860694", fontcolor="0 .2 0.8570034629860694", style=bold, label="0.0147" ];
"Q139_P135" -> "Y373_V82" [color="0 .2 0.8866409082234857", fontcolor="0 .2 0.8866409082234857", style=bold, label="0.0046" ];
"X137_X140" -> "Y373_V82" [color="0 .2 0.8865163296475528", fontcolor="0 .2 0.8865163296475528", style=bold, label="0.0046" ];
"N379_D75" -> "Y373_V86" [color="0 .2 0.8889695354253301", fontcolor="0 .2 0.8889695354253301", style=bold, label="0.0038" ];
"T92_V95" -> "Y373_V86" [color="0 .2 0.8789243127200878", fontcolor="0 .2 0.8789243127200878", style=bold, label="0.0072" ];
"Y36_Y373" -> "Y373_V86" [color="0 .2 0.8912022013502059", fontcolor="0 .2 0.8912022013502059", style=bold, label="0.0030" ];
"F390_Y383" -> "Y383_V334" [color="0 .2 0.8579368181401315", fontcolor="0 .2 0.8579368181401315", style=bold, label="0.0144" ];
"G372_W342" -> "Y383_V334" [color="0 .2 0.8791370597594298", fontcolor="0 .2 0.8791370597594298", style=bold, label="0.0072" ];
"I339_P344" -> "Y383_V334" [color="0 .2 0.8890722296375413", fontcolor="0 .2 0.8890722296375413", style=bold, label="0.0037" ];
"N387_Y383" -> "Y383_V334" [color="0 .2 0.8020374208623962", fontcolor="0 .2 0.8020374208623962", style=bold, label="0.0336" ];
"G46_P380" -> "Y383_V50" [color="0 .2 0.8814010363138702", fontcolor="0 .2 0.8814010363138702", style=bold, label="0.0064" ];
"M330_Y383" -> "Y383_V50" [color="0 .2 0.8869236376287188", fontcolor="0 .2 0.8869236376287188", style=bold, label="0.0045" ];
"T384_V50" -> "Y383_V50" [color="0 .2 0.8802494454942654", fontcolor="0 .2 0.8802494454942654", style=bold, label="0.0068" ];
"F390_T384" -> "Y383_V68" [color="0 .2 0.866288966870542", fontcolor="0 .2 0.866288966870542", style=bold, label="0.0116" ];
"F390_Y383" -> "Y383_V68" [color="0 .2 0.8656290583619628", fontcolor="0 .2 0.8656290583619628", style=bold, label="0.0118" ];
"N387_Y383" -> "Y383_V68" [color="0 .2 0.8725044137190102", fontcolor="0 .2 0.8725044137190102", style=bold, label="0.0094" ];
"A163_Y191" -> "Y66_V150" [color="0 .2 0.8919799649500267", fontcolor="0 .2 0.8919799649500267", style=bold, label="0.0027" ];
"D127_T63" -> "Y66_V150" [color="0 .2 0.7993831198672666", fontcolor="0 .2 0.7993831198672666", style=bold, label="0.0345" ];
"L67_T63" -> "Y66_V150" [color="0 .2 0.8735612343004497", fontcolor="0 .2 0.8735612343004497", style=bold, label="0.0091" ];
"D127_T63" -> "Y66_V54" [color="0 .2 0.8924154194256069", fontcolor="0 .2 0.8924154194256069", style=bold, label="0.0026" ];
"E57_V54" -> "Y66_V54" [color="0 .2 0.8836356737193546", fontcolor="0 .2 0.8836356737193546", style=bold, label="0.0056" ];
"L67_T63" -> "Y66_V54" [color="0 .2 0.8948486971378342", fontcolor="0 .2 0.8948486971378342", style=bold, label="0.0018" ];
"G94_T92" -> "Y88_V91" [color="0 .2 0.8915077308663379", fontcolor="0 .2 0.8915077308663379", style=bold, label="0.0029" ];
"N97_Y88" -> "Y88_V91" [color="0 .2 0.8822172241792283", fontcolor="0 .2 0.8822172241792283", style=bold, label="0.0061" ];
}
