# Supplementary material for: Temporally resolved and interpretable machine learning model of GPCR conformational transition
Source: Nat Commun. 2025 Dec 6;17:257. doi: 10.1038/s41467-025-66958-4 (PMC12783649; doi:10.1038/s41467-025-66958-4)
Supplement: Supplementary file 3 — Supplementary Data 1 [file 41467_2025_66958_MOESM3_ESM.zip › universalgraphs/b2ar.dot]

digraph G{
 ratio=fill;
 node [shape=box, style=rounded];
            edge [penwidth=1];
"A119_E122";
"A119_S161";
"A119_V157";
"A128_L124";
"A128_L275";
"A128_M215";
"A128_M279";
"A128_R131";
"A128_V218";
"A128_V222";
"A128_Y219";
"A134_E268";
"A134_P138";
"A134_S137";
"A134_Y141";
"A150_F71";
"A150_L145";
"A150_V67";
"A150_Y70";
"A176_A181";
"A176_F194";
"A176_I182";
"A176_N196";
"A176_T195";
"A176_Y174";
"A176_Y185";
"A186_E188";
"A186_I182";
"A186_N103";
"A186_N183";
"A198_I201";
"A200_Q197";
"A200_S203";
"A200_T195";
"A226_A271";
"A226_E268";
"A226_F223";
"A226_H269";
"A226_I135";
"A226_L272";
"A271_K267";
"A271_R131";
"A335_A57";
"A335_D331";
"A335_R63";
"A46_F49";
"A46_G320";
"A46_G50";
"A46_P323";
"A57_F336";
"A57_L64";
"A57_V54";
"A59_F61";
"A59_Q65";
"A76_D79";
"A76_I55";
"A76_N51";
"A76_V54";
"A78_C116";
"A78_L75";
"A78_S120";
"A78_S74";
"A78_V81";
"A85_M82";
"A85_P88";
"A85_V87";
"A85_W105";
"A85_W109";
"A92_F101";
"A92_F89";
"A92_L95";
"C106_C190";
"C106_G102";
"C106_W109";
"C116_M82";
"C116_V86";
"C125_I121";
"C125_I214";
"C125_M215";
"C125_P211";
"C125_V218";
"C184_C191";
"C184_E180";
"C184_E187";
"C184_F194";
"C190_E187";
"C191_F193";
"C191_H93";
"C285_F321";
"C285_G315";
"C285_L287";
"C285_P288";
"C285_V317";
"C327_F332";
"C327_L53";
"C327_P323";
"C327_V54";
"C341_Q337";
"D113_C116";
"D113_M82";
"D113_T110";
"D113_V117";
"D113_Y316";
"D130_L145";
"D130_T68";
"D192_C184";
"D192_C190";
"D192_F194";
"D192_H93";
"D192_K305";
"D23_Q26";
"D23_Q27";
"D23_T25";
"D29_Q26";
"D29_Q27";
"D29_T25";
"D29_V33";
"D300_H178";
"D300_H296";
"D331_K267";
"D331_L64";
"D331_S329";
"D79_I47";
"D79_L75";
"D79_S120";
"E107_F104";
"E107_H172";
"E107_I169";
"E107_T110";
"E107_Y174";
"E122_P211";
"E122_S161";
"E122_V157";
"E122_V160";
"E122_V206";
"E180_F194";
"E180_K305";
"E188_G102";
"E188_W99";
"E225_I135";
"E225_K227";
"E225_T136";
"E225_Y132";
"E268_I135";
"E268_K227";
"E268_L266";
"E62_K60";
"F101_W105";
"F104_F108";
"F108_F166";
"F133_T136";
"F133_Y141";
"F139_S143";
"F166_S111";
"F166_T164";
"F193_T110";
"F193_Y174";
"F194_Y174";
"F194_Y185";
"F208_F282";
"F208_S203";
"F208_V117";
"F208_W286";
"F217_S220";
"F223_S220";
"F282_S120";
"F290_Y209";
"F321_S319";
"F321_T281";
"F321_V317";
"F332_S329";
"F332_Y326";
"F336_P323";
"F336_Y326";
"F49_V52";
"F71_T123";
"F71_T68";
"F71_V67";
"F89_V86";
"F89_W109";
"F89_W99";
"G102_F104";
"G102_W105";
"G162_L115";
"G162_L167";
"G162_S165";
"G276_K273";
"G276_L272";
"G276_Y219";
"G280_I277";
"G315_L311";
"G315_S319";
"G315_W286";
"G320_I47";
"G320_L324";
"G320_P323";
"G320_Y316";
"G35_V39";
"G37_L95";
"G50_I47";
"G50_L53";
"G50_P323";
"G50_V52";
"G50_V54";
"G83_I47";
"G83_V44";
"G83_V48";
"G83_V87";
"G90_H93";
"G90_V86";
"G90_W109";
"G90_W313";
"H172_I169";
"H172_P168";
"H178_F194";
"H269_F223";
"H269_I135";
"H269_K227";
"H269_K273";
"H269_L266";
"H269_L272";
"H296_I303";
"H296_L302";
"H296_T195";
"H296_Y308";
"H93_M96";
"H93_W109";
"H93_W99";
"I112_V81";
"I112_V86";
"I112_W105";
"I112_W109";
"I121_F208";
"I121_L212";
"I121_M215";
"I121_S207";
"I121_W286";
"I127_F71";
"I127_L124";
"I127_L275";
"I127_L75";
"I127_T123";
"I127_T68";
"I127_Y219";
"I127_Y326";
"I135_L272";
"I135_S137";
"I135_Y132";
"I153_K149";
"I153_V126";
"I169_F166";
"I169_S111";
"I169_S165";
"I169_T110";
"I169_V114";
"I182_Y185";
"I201_I298";
"I201_V297";
"I205_F208";
"I205_I294";
"I205_Y209";
"I277_I325";
"I277_K273";
"I278_F282";
"I278_I325";
"I278_L124";
"I278_T274";
"I278_T281";
"I278_Y219";
"I278_Y326";
"I291_I294";
"I291_V295";
"I291_Y209";
"I294_F290";
"I294_I298";
"I294_S204";
"I294_Y209";
"I298_V295";
"I303_L311";
"I303_V295";
"I303_V307";
"I303_Y308";
"I314_L284";
"I314_L310";
"I314_L311";
"I325_F321";
"I325_S329";
"I325_T274";
"I325_T281";
"I334_P330";
"I43_V317";
"I43_Y316";
"I47_F49";
"I47_M82";
"I47_S319";
"I47_V44";
"I47_V87";
"I47_Y316";
"I58_F332";
"I58_F61";
"I58_I72";
"I58_Y70";
"I72_T68";
"I72_V54";
"I94_M36";
"I94_M40";
"I94_W313";
"K140_F133";
"K140_S137";
"K147_V67";
"K149_S143";
"K227_F223";
"K267_K270";
"K267_P330";
"K270_K273";
"K270_P330";
"K270_T274";
"K273_F223";
"K305_F194";
"L115_F166";
"L115_S161";
"L115_S165";
"L124_F282";
"L124_L275";
"L124_L75";
"L124_M215";
"L124_M279";
"L124_Y219";
"L124_Y326";
"L144_K149";
"L144_T146";
"L144_Y141";
"L145_K149";
"L145_S143";
"L163_F166";
"L163_L167";
"L163_P168";
"L167_S165";
"L167_W173";
"L212_F282";
"L212_M279";
"L212_Y209";
"L266_K270";
"L272_F223";
"L272_L275";
"L272_V222";
"L272_Y219";
"L275_F223";
"L275_V222";
"L275_Y219";
"L284_L287";
"L284_P288";
"L284_W286";
"L287_F208";
"L287_F282";
"L287_Y209";
"L302_V292";
"L311_F289";
"L311_V292";
"L339_F336";
"L339_T56";
"L340_F49";
"L340_L53";
"L53_F49";
"L64_F332";
"L64_F61";
"L64_T66";
"L75_S120";
"L75_T123";
"L75_Y326";
"L80_V48";
"L80_V52";
"L84_F89";
"L84_P88";
"L84_V81";
"L84_V86";
"L95_V33";
"L95_W32";
"M171_P168";
"M215_F282";
"M215_M279";
"M215_T283";
"M279_F282";
"M279_V216";
"M279_Y219";
"M36_V33";
"M40_W313";
"M82_S319";
"M82_V117";
"M96_F101";
"M96_T100";
"M98_T189";
"N103_C106";
"N103_E107";
"N103_E187";
"N103_Y185";
"N148_V152";
"N183_E180";
"N196_W173";
"N196_Y174";
"N293_F290";
"N293_H296";
"N293_S204";
"N293_V297";
"N301_H296";
"N301_I303";
"N301_Q299";
"N312_G315";
"N312_W286";
"N312_Y308";
"N312_Y316";
"N318_C285";
"N318_F282";
"N318_G315";
"N318_I314";
"N318_N322";
"N318_T281";
"N318_W286";
"N322_D79";
"N322_G320";
"N322_I278";
"N322_S319";
"N322_T281";
"N51_D79";
"N51_I55";
"N51_P323";
"N51_S319";
"N51_V48";
"N51_Y326";
"N69_F332";
"N69_I58";
"P168_S165";
"P168_T164";
"P168_Y174";
"P168_Y199";
"P211_Y209";
"P288_T283";
"P323_S319";
"P323_V54";
"P88_V86";
"Q142_F139";
"Q142_L144";
"Q142_L145";
"Q142_T146";
"Q142_T66";
"Q142_V67";
"Q170_E107";
"Q170_F108";
"Q170_L167";
"Q170_S111";
"Q179_T177";
"Q197_H296";
"Q197_I298";
"Q224_K227";
"Q26_E30";
"Q26_V24";
"Q27_E30";
"Q27_T25";
"Q27_V24";
"Q27_V31";
"Q299_H296";
"Q299_V295";
"Q299_V297";
"Q337_L340";
"Q65_F61";
"Q65_I58";
"Q65_K147";
"Q65_K60";
"Q65_Y70";
"R131_E268";
"R131_I72";
"R131_L272";
"R131_L275";
"R131_T274";
"R131_T68";
"R131_V222";
"R131_Y219";
"R151_K147";
"R151_Y70";
"R175_E107";
"R175_W173";
"R221_V218";
"R28_Q26";
"R28_T25";
"R28_V24";
"R28_V31";
"R28_W32";
"R304_L302";
"R328_I277";
"R328_L324";
"R328_P330";
"R328_T274";
"R333_C327";
"R333_F336";
"R333_P330";
"R333_Y326";
"R343_C341";
"R343_E338";
"R343_I334";
"R343_Q337";
"R343_R63";
"R344_C341";
"R344_E338";
"R344_L342";
"R63_D331";
"R63_E338";
"R63_I334";
"R63_K267";
"R63_T66";
"S111_S165";
"S111_V114";
"S137_Y141";
"S143_T146";
"S161_T118";
"S165_S207";
"S165_T118";
"S165_V114";
"S165_Y199";
"S203_V206";
"S204_S207";
"S204_V206";
"S207_T118";
"S207_T164";
"S319_Y316";
"S329_T274";
"S329_Y326";
"S74_W158";
"T110_V114";
"T110_Y174";
"T123_V157";
"T136_Y132";
"T146_V67";
"T164_V114";
"T164_V160";
"T164_V206";
"T164_Y199";
"T189_W99";
"T195_V297";
"T195_Y174";
"T195_Y199";
"T283_W286";
"V114_V117";
"V126_V157";
"V129_V218";
"V157_V160";
"V206_V210";
"V213_V216";
"V31_V34";
"V81_V86";
"W105_W99";
"W173_Y199";
"W286_V117";
"W286_Y316";
"W313_V317";
"Y132_V218";
"Y141_V67";
"Y174_Y185";
"Y174_Y199";
"Y199_V114";
"Y308_V292";
"Y316_V86";
"Y316_V87";
"Y326_V54";
"S111_S165" -> "A119_E122" [color="0 .2 0.897482614748954", fontcolor="0 .2 0.897482614748954", style=bold, label="0.0007" ];
"E122_V160" -> "A119_S161" [color="0 .2 0.8937724676224139", fontcolor="0 .2 0.8937724676224139", style=bold, label="0.0018" ];
"G162_S165" -> "A119_S161" [color="0 .2 0.8938845511115254", fontcolor="0 .2 0.8938845511115254", style=bold, label="0.0018" ];
"E122_S161" -> "A119_V157" [color="0 .2 0.881003992521084", fontcolor="0 .2 0.881003992521084", style=bold, label="0.0054" ];
"L115_S161" -> "A119_V157" [color="0 .2 0.8796330535684865", fontcolor="0 .2 0.8796330535684865", style=bold, label="0.0058" ];
"L124_Y219" -> "A128_L124" [color="0 .2 0.8867689596394581", fontcolor="0 .2 0.8867689596394581", style=bold, label="0.0038" ];
"R131_E268" -> "A128_L124" [color="0 .2 0.8793246733691303", fontcolor="0 .2 0.8793246733691303", style=bold, label="0.0059" ];
"A134_E268" -> "A128_L275" [color="0 .2 0.8842142698152167", fontcolor="0 .2 0.8842142698152167", style=bold, label="0.0045" ];
"G276_Y219" -> "A128_L275" [color="0 .2 0.8787064845874324", fontcolor="0 .2 0.8787064845874324", style=bold, label="0.0061" ];
"L272_Y219" -> "A128_L275" [color="0 .2 0.8719299728246563", fontcolor="0 .2 0.8719299728246563", style=bold, label="0.0080" ];
"R131_T274" -> "A128_L275" [color="0 .2 0.894878535955711", fontcolor="0 .2 0.894878535955711", style=bold, label="0.0015" ];
"L124_Y219" -> "A128_M215" [color="0 .2 0.8803030837007512", fontcolor="0 .2 0.8803030837007512", style=bold, label="0.0056" ];
"Y132_V218" -> "A128_M215" [color="0 .2 0.8958975180372546", fontcolor="0 .2 0.8958975180372546", style=bold, label="0.0012" ];
"G276_Y219" -> "A128_M279" [color="0 .2 0.8941770315999524", fontcolor="0 .2 0.8941770315999524", style=bold, label="0.0017" ];
"L124_M279" -> "A128_M279" [color="0 .2 0.8056481978283814", fontcolor="0 .2 0.8056481978283814", style=bold, label="0.0270" ];
"L272_Y219" -> "A128_M279" [color="0 .2 0.880536211086561", fontcolor="0 .2 0.880536211086561", style=bold, label="0.0056" ];
"L272_Y219" -> "A128_R131" [color="0 .2 0.8916761406495654", fontcolor="0 .2 0.8916761406495654", style=bold, label="0.0024" ];
"A271_R131" -> "A128_V218" [color="0 .2 0.8794287446131014", fontcolor="0 .2 0.8794287446131014", style=bold, label="0.0059" ];
"V129_V218" -> "A128_V218" [color="0 .2 0.8685971199252785", fontcolor="0 .2 0.8685971199252785", style=bold, label="0.0090" ];
"I127_L275" -> "A128_V222" [color="0 .2 0.8798522054463948", fontcolor="0 .2 0.8798522054463948", style=bold, label="0.0058" ];
"L124_Y219" -> "A128_V222" [color="0 .2 0.8670251121357836", fontcolor="0 .2 0.8670251121357836", style=bold, label="0.0094" ];
"P288_T283" -> "A128_V222" [color="0 .2 0.8928297940304692", fontcolor="0 .2 0.8928297940304692", style=bold, label="0.0021" ];
"A128_M279" -> "A128_Y219" [color="0 .2 0.886121902678638", fontcolor="0 .2 0.886121902678638", style=bold, label="0.0040" ];
"G276_Y219" -> "A128_Y219" [color="0 .2 0.8630216423114317", fontcolor="0 .2 0.8630216423114317", style=bold, label="0.0106" ];
"L124_M279" -> "A128_Y219" [color="0 .2 0.897715183070565", fontcolor="0 .2 0.897715183070565", style=bold, label="0.0007" ];
"L272_Y219" -> "A128_Y219" [color="0 .2 0.8754794133269804", fontcolor="0 .2 0.8754794133269804", style=bold, label="0.0070" ];
"H269_I135" -> "A134_E268" [color="0 .2 0.766530590941608", fontcolor="0 .2 0.766530590941608", style=bold, label="0.0382" ];
"Q27_V31" -> "A134_E268" [color="0 .2 0.8700766288374057", fontcolor="0 .2 0.8700766288374057", style=bold, label="0.0086" ];
"R131_E268" -> "A134_E268" [color="0 .2 0.6940856562015403", fontcolor="0 .2 0.6940856562015403", style=bold, label="0.0589" ];
"D130_L145" -> "A134_P138" [color="0 .2 0.8871725797895063", fontcolor="0 .2 0.8871725797895063", style=bold, label="0.0037" ];
"A134_P138" -> "A134_S137" [color="0 .2 0.8912309406724972", fontcolor="0 .2 0.8912309406724972", style=bold, label="0.0025" ];
"E225_T136" -> "A134_S137" [color="0 .2 0.8837568192238036", fontcolor="0 .2 0.8837568192238036", style=bold, label="0.0046" ];
"D130_L145" -> "A134_Y141" [color="0 .2 0.8985609334149482", fontcolor="0 .2 0.8985609334149482", style=bold, label="0.0004" ];
"L272_Y219" -> "A134_Y141" [color="0 .2 0.896313495563896", fontcolor="0 .2 0.896313495563896", style=bold, label="0.0011" ];
"I153_V126" -> "A150_F71" [color="0 .2 0.8893871243238599", fontcolor="0 .2 0.8893871243238599", style=bold, label="0.0030" ];
"S111_S165" -> "A150_F71" [color="0 .2 0.8756952287239279", fontcolor="0 .2 0.8756952287239279", style=bold, label="0.0070" ];
"D130_L145" -> "A150_L145" [color="0 .2 0.8949653968544448", fontcolor="0 .2 0.8949653968544448", style=bold, label="0.0014" ];
"A150_Y70" -> "A150_V67" [color="0 .2 0.8985381293873068", fontcolor="0 .2 0.8985381293873068", style=bold, label="0.0004" ];
"Y141_V67" -> "A150_V67" [color="0 .2 0.8912075973283491", fontcolor="0 .2 0.8912075973283491", style=bold, label="0.0025" ];
"I58_Y70" -> "A150_Y70" [color="0 .2 0.8915184392042046", fontcolor="0 .2 0.8915184392042046", style=bold, label="0.0024" ];
"R63_T66" -> "A150_Y70" [color="0 .2 0.8982747208955265", fontcolor="0 .2 0.8982747208955265", style=bold, label="0.0005" ];
"A176_F194" -> "A176_A181" [color="0 .2 0.8952510849814309", fontcolor="0 .2 0.8952510849814309", style=bold, label="0.0014" ];
"E107_H172" -> "A176_A181" [color="0 .2 0.897448301902687", fontcolor="0 .2 0.897448301902687", style=bold, label="0.0007" ];
"A176_Y185" -> "A176_F194" [color="0 .2 0.8263713877134591", fontcolor="0 .2 0.8263713877134591", style=bold, label="0.0211" ];
"F194_Y174" -> "A176_F194" [color="0 .2 0.881728144098836", fontcolor="0 .2 0.881728144098836", style=bold, label="0.0052" ];
"T195_Y174" -> "A176_F194" [color="0 .2 0.8454841507357621", fontcolor="0 .2 0.8454841507357621", style=bold, label="0.0156" ];
"A176_F194" -> "A176_I182" [color="0 .2 0.8741570711874623", fontcolor="0 .2 0.8741570711874623", style=bold, label="0.0074" ];
"A176_Y174" -> "A176_I182" [color="0 .2 0.8965047346256234", fontcolor="0 .2 0.8965047346256234", style=bold, label="0.0010" ];
"A176_Y174" -> "A176_N196" [color="0 .2 0.8975006461930496", fontcolor="0 .2 0.8975006461930496", style=bold, label="0.0007" ];
"L163_F166" -> "A176_N196" [color="0 .2 0.8700513594662849", fontcolor="0 .2 0.8700513594662849", style=bold, label="0.0086" ];
"A176_N196" -> "A176_T195" [color="0 .2 0.8455357982796325", fontcolor="0 .2 0.8455357982796325", style=bold, label="0.0156" ];
"T195_Y174" -> "A176_T195" [color="0 .2 0.8312503512034362", fontcolor="0 .2 0.8312503512034362", style=bold, label="0.0197" ];
"E107_H172" -> "A176_Y174" [color="0 .2 0.8681459503833772", fontcolor="0 .2 0.8681459503833772", style=bold, label="0.0091" ];
"F194_Y174" -> "A176_Y174" [color="0 .2 0.8641142286625649", fontcolor="0 .2 0.8641142286625649", style=bold, label="0.0103" ];
"Q170_S111" -> "A176_Y174" [color="0 .2 0.851585780445165", fontcolor="0 .2 0.851585780445165", style=bold, label="0.0139" ];
"D79_S120" -> "A176_Y185" [color="0 .2 0.8802580471759294", fontcolor="0 .2 0.8802580471759294", style=bold, label="0.0056" ];
"Y174_Y185" -> "A176_Y185" [color="0 .2 0.8951843897284555", fontcolor="0 .2 0.8951843897284555", style=bold, label="0.0014" ];
"A186_N103" -> "A186_E188" [color="0 .2 0.6539455173070382", fontcolor="0 .2 0.6539455173070382", style=bold, label="0.0704" ];
"R175_E107" -> "A186_I182" [color="0 .2 0.8979150099695652", fontcolor="0 .2 0.8979150099695652", style=bold, label="0.0006" ];
"N103_E187" -> "A186_N103" [color="0 .2 0.7496166321559989", fontcolor="0 .2 0.7496166321559989", style=bold, label="0.0430" ];
"N103_Y185" -> "A186_N103" [color="0 .2 0.6705528757639223", fontcolor="0 .2 0.6705528757639223", style=bold, label="0.0657" ];
"N183_Y185" -> "A186_N183" [color="0 .2 0.8882310632023659", fontcolor="0 .2 0.8882310632023659", style=bold, label="0.0034" ];
"L163_F166" -> "A198_I201" [color="0 .2 0.8914704797803654", fontcolor="0 .2 0.8914704797803654", style=bold, label="0.0024" ];
"N301_H296" -> "A198_I201" [color="0 .2 0.8904388888339612", fontcolor="0 .2 0.8904388888339612", style=bold, label="0.0027" ];
"Q197_H296" -> "A198_I201" [color="0 .2 0.8544173832236684", fontcolor="0 .2 0.8544173832236684", style=bold, label="0.0130" ];
"T195_Y174" -> "A200_Q197" [color="0 .2 0.8543439865175371", fontcolor="0 .2 0.8543439865175371", style=bold, label="0.0131" ];
"N293_S204" -> "A200_S203" [color="0 .2 0.8995521228562269", fontcolor="0 .2 0.8995521228562269", style=bold, label="0.0001" ];
"R28_V24" -> "A200_S203" [color="0 .2 0.8959414548047144", fontcolor="0 .2 0.8959414548047144", style=bold, label="0.0012" ];
"S111_S165" -> "A200_S203" [color="0 .2 0.8874467865153941", fontcolor="0 .2 0.8874467865153941", style=bold, label="0.0036" ];
"A200_Q197" -> "A200_T195" [color="0 .2 0.8957497346852159", fontcolor="0 .2 0.8957497346852159", style=bold, label="0.0012" ];
"T195_V297" -> "A200_T195" [color="0 .2 0.8944576429875007", fontcolor="0 .2 0.8944576429875007", style=bold, label="0.0016" ];
"D331_K267" -> "A226_A271" [color="0 .2 0.8508282865345165", fontcolor="0 .2 0.8508282865345165", style=bold, label="0.0141" ];
"E268_K227" -> "A226_A271" [color="0 .2 0.8501262750721096", fontcolor="0 .2 0.8501262750721096", style=bold, label="0.0143" ];
"L272_V222" -> "A226_A271" [color="0 .2 0.8671730104049253", fontcolor="0 .2 0.8671730104049253", style=bold, label="0.0094" ];
"C327_V54" -> "A226_E268" [color="0 .2 0.8821402798457038", fontcolor="0 .2 0.8821402798457038", style=bold, label="0.0051" ];
"D331_K267" -> "A226_E268" [color="0 .2 0.867291105767771", fontcolor="0 .2 0.867291105767771", style=bold, label="0.0094" ];
"I278_F282" -> "A226_E268" [color="0 .2 0.8660338686781205", fontcolor="0 .2 0.8660338686781205", style=bold, label="0.0097" ];
"R131_E268" -> "A226_E268" [color="0 .2 0.8591536584854808", fontcolor="0 .2 0.8591536584854808", style=bold, label="0.0117" ];
"A134_E268" -> "A226_F223" [color="0 .2 0.8872154485965719", fontcolor="0 .2 0.8872154485965719", style=bold, label="0.0037" ];
"D113_Y316" -> "A226_F223" [color="0 .2 0.8673034968414016", fontcolor="0 .2 0.8673034968414016", style=bold, label="0.0094" ];
"E268_K227" -> "A226_F223" [color="0 .2 0.8762491087550734", fontcolor="0 .2 0.8762491087550734", style=bold, label="0.0068" ];
"E268_K227" -> "A226_H269" [color="0 .2 0.8888248333284537", fontcolor="0 .2 0.8888248333284537", style=bold, label="0.0032" ];
"H269_K227" -> "A226_H269" [color="0 .2 0.8830618305378308", fontcolor="0 .2 0.8830618305378308", style=bold, label="0.0048" ];
"I278_F282" -> "A226_H269" [color="0 .2 0.8981819115647859", fontcolor="0 .2 0.8981819115647859", style=bold, label="0.0005" ];
"R131_E268" -> "A226_H269" [color="0 .2 0.8226427169125093", fontcolor="0 .2 0.8226427169125093", style=bold, label="0.0221" ];
"P288_T283" -> "A226_I135" [color="0 .2 0.8925815003009503", fontcolor="0 .2 0.8925815003009503", style=bold, label="0.0021" ];
"A226_A271" -> "A226_L272" [color="0 .2 0.8519822887777267", fontcolor="0 .2 0.8519822887777267", style=bold, label="0.0137" ];
"E268_K227" -> "A226_L272" [color="0 .2 0.7151640957462482", fontcolor="0 .2 0.7151640957462482", style=bold, label="0.0529" ];
"K270_T274" -> "A226_L272" [color="0 .2 0.8655197813413213", fontcolor="0 .2 0.8655197813413213", style=bold, label="0.0099" ];
"H269_I135" -> "A271_K267" [color="0 .2 0.8809853214007612", fontcolor="0 .2 0.8809853214007612", style=bold, label="0.0054" ];
"H269_K273" -> "A271_K267" [color="0 .2 0.8705965630878332", fontcolor="0 .2 0.8705965630878332", style=bold, label="0.0084" ];
"H269_L272" -> "A271_K267" [color="0 .2 0.888792283219167", fontcolor="0 .2 0.888792283219167", style=bold, label="0.0032" ];
"A134_E268" -> "A271_R131" [color="0 .2 0.8622640261478471", fontcolor="0 .2 0.8622640261478471", style=bold, label="0.0108" ];
"H269_K273" -> "A271_R131" [color="0 .2 0.874576500797595", fontcolor="0 .2 0.874576500797595", style=bold, label="0.0073" ];
"L272_Y219" -> "A271_R131" [color="0 .2 0.8998903202956514", fontcolor="0 .2 0.8998903202956514", style=bold, label="0.0000" ];
"R131_E268" -> "A271_R131" [color="0 .2 0.7851105362994125", fontcolor="0 .2 0.7851105362994125", style=bold, label="0.0329" ];
"L340_F49" -> "A335_A57" [color="0 .2 0.8936337545212869", fontcolor="0 .2 0.8936337545212869", style=bold, label="0.0018" ];
"R131_E268" -> "A335_A57" [color="0 .2 0.8917744444223464", fontcolor="0 .2 0.8917744444223464", style=bold, label="0.0024" ];
"I325_S329" -> "A335_D331" [color="0 .2 0.8801928661258049", fontcolor="0 .2 0.8801928661258049", style=bold, label="0.0057" ];
"R63_D331" -> "A335_R63" [color="0 .2 0.8991462756308793", fontcolor="0 .2 0.8991462756308793", style=bold, label="0.0002" ];
"R63_E338" -> "A335_R63" [color="0 .2 0.8328164419806109", fontcolor="0 .2 0.8328164419806109", style=bold, label="0.0192" ];
"C327_V54" -> "A46_F49" [color="0 .2 0.8988062506455923", fontcolor="0 .2 0.8988062506455923", style=bold, label="0.0003" ];
"D79_I47" -> "A46_F49" [color="0 .2 0.7134582803094914", fontcolor="0 .2 0.7134582803094914", style=bold, label="0.0534" ];
"I47_F49" -> "A46_F49" [color="0 .2 0.8941865886767225", fontcolor="0 .2 0.8941865886767225", style=bold, label="0.0017" ];
"A46_P323" -> "A46_G320" [color="0 .2 0.8763341491353559", fontcolor="0 .2 0.8763341491353559", style=bold, label="0.0068" ];
"D79_I47" -> "A46_G320" [color="0 .2 0.880030870926868", fontcolor="0 .2 0.880030870926868", style=bold, label="0.0057" ];
"N312_G315" -> "A46_G320" [color="0 .2 0.8749127893884673", fontcolor="0 .2 0.8749127893884673", style=bold, label="0.0072" ];
"A46_F49" -> "A46_G50" [color="0 .2 0.890910296163006", fontcolor="0 .2 0.890910296163006", style=bold, label="0.0026" ];
"A46_G320" -> "A46_G50" [color="0 .2 0.8969171596220391", fontcolor="0 .2 0.8969171596220391", style=bold, label="0.0009" ];
"D79_I47" -> "A46_P323" [color="0 .2 0.8848962104198914", fontcolor="0 .2 0.8848962104198914", style=bold, label="0.0043" ];
"I325_S329" -> "A46_P323" [color="0 .2 0.8632871974536985", fontcolor="0 .2 0.8632871974536985", style=bold, label="0.0105" ];
"N51_S319" -> "A46_P323" [color="0 .2 0.8333334379332715", fontcolor="0 .2 0.8333334379332715", style=bold, label="0.0191" ];
"F336_P323" -> "A57_F336" [color="0 .2 0.8952474501953739", fontcolor="0 .2 0.8952474501953739", style=bold, label="0.0014" ];
"L340_F49" -> "A57_F336" [color="0 .2 0.8941013740833191", fontcolor="0 .2 0.8941013740833191", style=bold, label="0.0017" ];
"I58_Y70" -> "A57_L64" [color="0 .2 0.8983817003388586", fontcolor="0 .2 0.8983817003388586", style=bold, label="0.0005" ];
"R63_D331" -> "A57_L64" [color="0 .2 0.8840847284919963", fontcolor="0 .2 0.8840847284919963", style=bold, label="0.0046" ];
"A76_V54" -> "A57_V54" [color="0 .2 0.8814168756412073", fontcolor="0 .2 0.8814168756412073", style=bold, label="0.0053" ];
"I58_F61" -> "A59_F61" [color="0 .2 0.7859082677674708", fontcolor="0 .2 0.7859082677674708", style=bold, label="0.0327" ];
"F332_Y326" -> "A59_Q65" [color="0 .2 0.8856395704249137", fontcolor="0 .2 0.8856395704249137", style=bold, label="0.0041" ];
"I58_Y70" -> "A59_Q65" [color="0 .2 0.8723922676359516", fontcolor="0 .2 0.8723922676359516", style=bold, label="0.0079" ];
"Q65_I58" -> "A59_Q65" [color="0 .2 0.6814149109767781", fontcolor="0 .2 0.6814149109767781", style=bold, label="0.0626" ];
"D79_S120" -> "A76_D79" [color="0 .2 0.8729792688821607", fontcolor="0 .2 0.8729792688821607", style=bold, label="0.0077" ];
"G50_V54" -> "A76_I55" [color="0 .2 0.8931113162228392", fontcolor="0 .2 0.8931113162228392", style=bold, label="0.0020" ];
"I58_Y70" -> "A76_I55" [color="0 .2 0.838238619689993", fontcolor="0 .2 0.838238619689993", style=bold, label="0.0177" ];
"C327_F332" -> "A76_N51" [color="0 .2 0.8504631643839015", fontcolor="0 .2 0.8504631643839015", style=bold, label="0.0142" ];
"D79_I47" -> "A76_N51" [color="0 .2 0.8280507330060689", fontcolor="0 .2 0.8280507330060689", style=bold, label="0.0206" ];
"N51_S319" -> "A76_N51" [color="0 .2 0.8767251452818223", fontcolor="0 .2 0.8767251452818223", style=bold, label="0.0067" ];
"C327_V54" -> "A76_V54" [color="0 .2 0.8937170959787989", fontcolor="0 .2 0.8937170959787989", style=bold, label="0.0018" ];
"N322_D79" -> "A76_V54" [color="0 .2 0.8840844943010715", fontcolor="0 .2 0.8840844943010715", style=bold, label="0.0046" ];
"C116_V86" -> "A78_C116" [color="0 .2 0.8439076771080533", fontcolor="0 .2 0.8439076771080533", style=bold, label="0.0161" ];
"D113_C116" -> "A78_C116" [color="0 .2 0.8770135083214481", fontcolor="0 .2 0.8770135083214481", style=bold, label="0.0066" ];
"D79_L75" -> "A78_L75" [color="0 .2 0.8836880629240369", fontcolor="0 .2 0.8836880629240369", style=bold, label="0.0047" ];
"D79_S120" -> "A78_S120" [color="0 .2 0.881414036418479", fontcolor="0 .2 0.881414036418479", style=bold, label="0.0053" ];
"L124_M279" -> "A78_S120" [color="0 .2 0.8810417561731945", fontcolor="0 .2 0.8810417561731945", style=bold, label="0.0054" ];
"P288_T283" -> "A78_S120" [color="0 .2 0.885016013676504", fontcolor="0 .2 0.885016013676504", style=bold, label="0.0043" ];
"A78_C116" -> "A78_S74" [color="0 .2 0.8980647796420145", fontcolor="0 .2 0.8980647796420145", style=bold, label="0.0006" ];
"A78_C116" -> "A78_V81" [color="0 .2 0.8804694271443441", fontcolor="0 .2 0.8804694271443441", style=bold, label="0.0056" ];
"A85_G83" -> "A85_M82" [color="0 .2 0.8546834696814588", fontcolor="0 .2 0.8546834696814588", style=bold, label="0.0130" ];
"V81_V86" -> "A85_M82" [color="0 .2 0.8520846850678182", fontcolor="0 .2 0.8520846850678182", style=bold, label="0.0137" ];
"A85_G83" -> "A85_P88" [color="0 .2 0.8863468030120242", fontcolor="0 .2 0.8863468030120242", style=bold, label="0.0039" ];
"L84_V86" -> "A85_P88" [color="0 .2 0.8491174486908714", fontcolor="0 .2 0.8491174486908714", style=bold, label="0.0146" ];
"A85_P88" -> "A85_V87" [color="0 .2 0.6642698535341632", fontcolor="0 .2 0.6642698535341632", style=bold, label="0.0675" ];
"L84_V86" -> "A85_V87" [color="0 .2 0.8435926122754526", fontcolor="0 .2 0.8435926122754526", style=bold, label="0.0161" ];
"I112_W105" -> "A85_W105" [color="0 .2 0.8583734064645594", fontcolor="0 .2 0.8583734064645594", style=bold, label="0.0119" ];
"N103_Y185" -> "A85_W105" [color="0 .2 0.8871789821367375", fontcolor="0 .2 0.8871789821367375", style=bold, label="0.0037" ];
"A85_P88" -> "A85_W109" [color="0 .2 0.8825410436278752", fontcolor="0 .2 0.8825410436278752", style=bold, label="0.0050" ];
"A85_V87" -> "A85_W109" [color="0 .2 0.8935675151897174", fontcolor="0 .2 0.8935675151897174", style=bold, label="0.0018" ];
"F89_W99" -> "A92_F101" [color="0 .2 0.897680118582534", fontcolor="0 .2 0.897680118582534", style=bold, label="0.0007" ];
"N103_E187" -> "A92_F101" [color="0 .2 0.874872714120798", fontcolor="0 .2 0.874872714120798", style=bold, label="0.0072" ];
"F89_W99" -> "A92_F89" [color="0 .2 0.8711183526898785", fontcolor="0 .2 0.8711183526898785", style=bold, label="0.0083" ];
"M96_F101" -> "A92_L95" [color="0 .2 0.8961749530813735", fontcolor="0 .2 0.8961749530813735", style=bold, label="0.0011" ];
"E107_Y174" -> "C106_C190" [color="0 .2 0.8940934145858401", fontcolor="0 .2 0.8940934145858401", style=bold, label="0.0017" ];
"Q26_V24" -> "C106_C190" [color="0 .2 0.8984007551528412", fontcolor="0 .2 0.8984007551528412", style=bold, label="0.0005" ];
"G102_W105" -> "C106_G102" [color="0 .2 0.8894015842179124", fontcolor="0 .2 0.8894015842179124", style=bold, label="0.0030" ];
"E107_Y174" -> "C106_W109" [color="0 .2 0.8968060897713871", fontcolor="0 .2 0.8968060897713871", style=bold, label="0.0009" ];
"N103_Y185" -> "C106_W109" [color="0 .2 0.8791468301599707", fontcolor="0 .2 0.8791468301599707", style=bold, label="0.0060" ];
"C116_V86" -> "C116_M82" [color="0 .2 0.8822300148154992", fontcolor="0 .2 0.8822300148154992", style=bold, label="0.0051" ];
"R343_C341" -> "C116_M82" [color="0 .2 0.8983801520243565", fontcolor="0 .2 0.8983801520243565", style=bold, label="0.0005" ];
"D113_C116" -> "C116_V86" [color="0 .2 0.891680233158311", fontcolor="0 .2 0.891680233158311", style=bold, label="0.0024" ];
"D113_M82" -> "C116_V86" [color="0 .2 0.8843640579994171", fontcolor="0 .2 0.8843640579994171", style=bold, label="0.0045" ];
"D79_S120" -> "C125_I121" [color="0 .2 0.8872466716813294", fontcolor="0 .2 0.8872466716813294", style=bold, label="0.0036" ];
"C125_P211" -> "C125_I214" [color="0 .2 0.877955638007156", fontcolor="0 .2 0.877955638007156", style=bold, label="0.0063" ];
"T164_Y199" -> "C125_I214" [color="0 .2 0.8565760254979043", fontcolor="0 .2 0.8565760254979043", style=bold, label="0.0124" ];
"I121_M215" -> "C125_M215" [color="0 .2 0.8912790769798489", fontcolor="0 .2 0.8912790769798489", style=bold, label="0.0025" ];
"R131_Y219" -> "C125_M215" [color="0 .2 0.8907301524365463", fontcolor="0 .2 0.8907301524365463", style=bold, label="0.0027" ];
"A271_R131" -> "C125_P211" [color="0 .2 0.8917906321353041", fontcolor="0 .2 0.8917906321353041", style=bold, label="0.0023" ];
"L124_Y219" -> "C125_P211" [color="0 .2 0.8677086379350677", fontcolor="0 .2 0.8677086379350677", style=bold, label="0.0092" ];
"L124_Y219" -> "C125_V218" [color="0 .2 0.8925674365413376", fontcolor="0 .2 0.8925674365413376", style=bold, label="0.0021" ];
"R131_E268" -> "C125_V218" [color="0 .2 0.8850634556143072", fontcolor="0 .2 0.8850634556143072", style=bold, label="0.0043" ];
"D192_C184" -> "C184_C191" [color="0 .2 0.8427055366179915", fontcolor="0 .2 0.8427055366179915", style=bold, label="0.0164" ];
"R175_E107" -> "C184_C191" [color="0 .2 0.8914478620959593", fontcolor="0 .2 0.8914478620959593", style=bold, label="0.0024" ];
"I182_Y185" -> "C184_E180" [color="0 .2 0.8984052004940367", fontcolor="0 .2 0.8984052004940367", style=bold, label="0.0005" ];
"C190_E187" -> "C184_E187" [color="0 .2 0.8927209613483178", fontcolor="0 .2 0.8927209613483178", style=bold, label="0.0021" ];
"E107_Y174" -> "C184_E187" [color="0 .2 0.8947404708980443", fontcolor="0 .2 0.8947404708980443", style=bold, label="0.0015" ];
"C184_C191" -> "C184_F194" [color="0 .2 0.8916343883865482", fontcolor="0 .2 0.8916343883865482", style=bold, label="0.0024" ];
"A186_E188" -> "C190_E187" [color="0 .2 0.8292886559893349", fontcolor="0 .2 0.8292886559893349", style=bold, label="0.0202" ];
"E188_W99" -> "C190_E187" [color="0 .2 0.8946183529389329", fontcolor="0 .2 0.8946183529389329", style=bold, label="0.0015" ];
"C191_H93" -> "C191_F193" [color="0 .2 0.8949585409333733", fontcolor="0 .2 0.8949585409333733", style=bold, label="0.0014" ];
"R175_E107" -> "C191_F193" [color="0 .2 0.8919611325962026", fontcolor="0 .2 0.8919611325962026", style=bold, label="0.0023" ];
"R175_E107" -> "C191_H93" [color="0 .2 0.876277131528596", fontcolor="0 .2 0.876277131528596", style=bold, label="0.0068" ];
"R28_V24" -> "C191_H93" [color="0 .2 0.8709422444946276", fontcolor="0 .2 0.8709422444946276", style=bold, label="0.0083" ];
"R343_C341" -> "C191_H93" [color="0 .2 0.8923440435744276", fontcolor="0 .2 0.8923440435744276", style=bold, label="0.0022" ];
"G320_Y316" -> "C285_F321" [color="0 .2 0.8177487360815744", fontcolor="0 .2 0.8177487360815744", style=bold, label="0.0235" ];
"L124_Y326" -> "C285_F321" [color="0 .2 0.8761052301470283", fontcolor="0 .2 0.8761052301470283", style=bold, label="0.0068" ];
"N318_W286" -> "C285_F321" [color="0 .2 0.8956921664128995", fontcolor="0 .2 0.8956921664128995", style=bold, label="0.0012" ];
"C285_L287" -> "C285_G315" [color="0 .2 0.7780547406443217", fontcolor="0 .2 0.7780547406443217", style=bold, label="0.0349" ];
"L124_Y326" -> "C285_G315" [color="0 .2 0.8836492829930236", fontcolor="0 .2 0.8836492829930236", style=bold, label="0.0047" ];
"N318_I314" -> "C285_G315" [color="0 .2 0.8061585778709484", fontcolor="0 .2 0.8061585778709484", style=bold, label="0.0269" ];
"C285_P288" -> "C285_L287" [color="0 .2 0.6395162079352164", fontcolor="0 .2 0.6395162079352164", style=bold, label="0.0745" ];
"G315_S319" -> "C285_L287" [color="0 .2 0.8963355166986942", fontcolor="0 .2 0.8963355166986942", style=bold, label="0.0010" ];
"P288_T283" -> "C285_L287" [color="0 .2 0.7605253777901949", fontcolor="0 .2 0.7605253777901949", style=bold, label="0.0399" ];
"G315_S319" -> "C285_P288" [color="0 .2 0.8687328208287389", fontcolor="0 .2 0.8687328208287389", style=bold, label="0.0089" ];
"I121_W286" -> "C285_P288" [color="0 .2 0.8624307233356867", fontcolor="0 .2 0.8624307233356867", style=bold, label="0.0108" ];
"R131_E268" -> "C285_P288" [color="0 .2 0.8711036045650767", fontcolor="0 .2 0.8711036045650767", style=bold, label="0.0083" ];
"D113_Y316" -> "C285_V317" [color="0 .2 0.8610642292234771", fontcolor="0 .2 0.8610642292234771", style=bold, label="0.0111" ];
"N318_I314" -> "C285_V317" [color="0 .2 0.7840285736562266", fontcolor="0 .2 0.7840285736562266", style=bold, label="0.0332" ];
"D331_K267" -> "C327_F332" [color="0 .2 0.8407764409232944", fontcolor="0 .2 0.8407764409232944", style=bold, label="0.0169" ];
"M215_F282" -> "C327_F332" [color="0 .2 0.8403463188365701", fontcolor="0 .2 0.8403463188365701", style=bold, label="0.0171" ];
"P288_T283" -> "C327_F332" [color="0 .2 0.829454919738075", fontcolor="0 .2 0.829454919738075", style=bold, label="0.0202" ];
"R343_E338" -> "C327_F332" [color="0 .2 0.8273131954309032", fontcolor="0 .2 0.8273131954309032", style=bold, label="0.0208" ];
"A57_F336" -> "C327_L53" [color="0 .2 0.8986366503368052", fontcolor="0 .2 0.8986366503368052", style=bold, label="0.0004" ];
"N322_D79" -> "C327_L53" [color="0 .2 0.8909378666320767", fontcolor="0 .2 0.8909378666320767", style=bold, label="0.0026" ];
"I325_S329" -> "C327_P323" [color="0 .2 0.8747333100911858", fontcolor="0 .2 0.8747333100911858", style=bold, label="0.0072" ];
"C327_F332" -> "C327_V54" [color="0 .2 0.7635527204318864", fontcolor="0 .2 0.7635527204318864", style=bold, label="0.0391" ];
"L124_Y326" -> "C327_V54" [color="0 .2 0.8765273952554866", fontcolor="0 .2 0.8765273952554866", style=bold, label="0.0067" ];
"S329_Y326" -> "C327_V54" [color="0 .2 0.8909348323491604", fontcolor="0 .2 0.8909348323491604", style=bold, label="0.0026" ];
"Q337_L340" -> "C341_Q337" [color="0 .2 0.8704050285544844", fontcolor="0 .2 0.8704050285544844", style=bold, label="0.0085" ];
"R343_E338" -> "C341_Q337" [color="0 .2 0.8937541447983899", fontcolor="0 .2 0.8937541447983899", style=bold, label="0.0018" ];
"D113_Y316" -> "D113_C116" [color="0 .2 0.8548908443581975", fontcolor="0 .2 0.8548908443581975", style=bold, label="0.0129" ];
"R131_E268" -> "D113_C116" [color="0 .2 0.8795077577509376", fontcolor="0 .2 0.8795077577509376", style=bold, label="0.0059" ];
"A85_W105" -> "D113_M82" [color="0 .2 0.8974363074809022", fontcolor="0 .2 0.8974363074809022", style=bold, label="0.0007" ];
"D113_Y316" -> "D113_M82" [color="0 .2 0.8663357102435046", fontcolor="0 .2 0.8663357102435046", style=bold, label="0.0096" ];
"E107_Y174" -> "D113_T110" [color="0 .2 0.8990029201759218", fontcolor="0 .2 0.8990029201759218", style=bold, label="0.0003" ];
"T110_V114" -> "D113_T110" [color="0 .2 0.8977255109328633", fontcolor="0 .2 0.8977255109328633", style=bold, label="0.0007" ];
"D113_C116" -> "D113_V117" [color="0 .2 0.8999448276107174", fontcolor="0 .2 0.8999448276107174", style=bold, label="0.0000" ];
"M215_F282" -> "D113_V117" [color="0 .2 0.8770481867403493", fontcolor="0 .2 0.8770481867403493", style=bold, label="0.0066" ];
"M82_V117" -> "D113_V117" [color="0 .2 0.8972955334005377", fontcolor="0 .2 0.8972955334005377", style=bold, label="0.0008" ];
"G162_L167" -> "D113_Y316" [color="0 .2 0.8999550980946648", fontcolor="0 .2 0.8999550980946648", style=bold, label="0.0000" ];
"L124_Y326" -> "D113_Y316" [color="0 .2 0.8526702158903668", fontcolor="0 .2 0.8526702158903668", style=bold, label="0.0135" ];
"L272_Y219" -> "D113_Y316" [color="0 .2 0.8972321819213038", fontcolor="0 .2 0.8972321819213038", style=bold, label="0.0008" ];
"R28_V24" -> "D113_Y316" [color="0 .2 0.8235538242716395", fontcolor="0 .2 0.8235538242716395", style=bold, label="0.0219" ];
"W286_V117" -> "D113_Y316" [color="0 .2 0.7159550759269274", fontcolor="0 .2 0.7159550759269274", style=bold, label="0.0527" ];
"A150_F71" -> "D130_L145" [color="0 .2 0.8876969481775713", fontcolor="0 .2 0.8876969481775713", style=bold, label="0.0035" ];
"Q142_T146" -> "D130_L145" [color="0 .2 0.8833067202850441", fontcolor="0 .2 0.8833067202850441", style=bold, label="0.0048" ];
"D79_S120" -> "D130_T68" [color="0 .2 0.8994002332682135", fontcolor="0 .2 0.8994002332682135", style=bold, label="0.0002" ];
"G276_Y219" -> "D130_T68" [color="0 .2 0.8619505222584826", fontcolor="0 .2 0.8619505222584826", style=bold, label="0.0109" ];
"C190_E187" -> "D192_C184" [color="0 .2 0.8948585454271932", fontcolor="0 .2 0.8948585454271932", style=bold, label="0.0015" ];
"C184_C191" -> "D192_C190" [color="0 .2 0.8549456285263207", fontcolor="0 .2 0.8549456285263207", style=bold, label="0.0129" ];
"D192_C184" -> "D192_C190" [color="0 .2 0.8611511541570107", fontcolor="0 .2 0.8611511541570107", style=bold, label="0.0111" ];
"C184_F194" -> "D192_F194" [color="0 .2 0.8699085552424876", fontcolor="0 .2 0.8699085552424876", style=bold, label="0.0086" ];
"C191_F193" -> "D192_F194" [color="0 .2 0.8961421946877711", fontcolor="0 .2 0.8961421946877711", style=bold, label="0.0011" ];
"C191_H93" -> "D192_H93" [color="0 .2 0.8402498027907628", fontcolor="0 .2 0.8402498027907628", style=bold, label="0.0171" ];
"N103_E187" -> "D192_H93" [color="0 .2 0.871180665252737", fontcolor="0 .2 0.871180665252737", style=bold, label="0.0082" ];
"D192_H93" -> "D192_K305" [color="0 .2 0.895035187628773", fontcolor="0 .2 0.895035187628773", style=bold, label="0.0014" ];
"E180_K305" -> "D192_K305" [color="0 .2 0.8282314370886997", fontcolor="0 .2 0.8282314370886997", style=bold, label="0.0205" ];
"D23_Q27" -> "D23_Q26" [color="0 .2 0.7473477526556462", fontcolor="0 .2 0.7473477526556462", style=bold, label="0.0437" ];
"Q26_V24" -> "D23_Q26" [color="0 .2 0.772416428077524", fontcolor="0 .2 0.772416428077524", style=bold, label="0.0365" ];
"Q26_V24" -> "D23_Q27" [color="0 .2 0.4527860272987257", fontcolor="0 .2 0.4527860272987257", style=bold, label="0.1280" ];
"S165_T118" -> "D23_Q27" [color="0 .2 0.8585685650775814", fontcolor="0 .2 0.8585685650775814", style=bold, label="0.0119" ];
"S329_Y326" -> "D23_Q27" [color="0 .2 0.8887107142148744", fontcolor="0 .2 0.8887107142148744", style=bold, label="0.0032" ];
"T164_Y199" -> "D23_Q27" [color="0 .2 0.816184692874448", fontcolor="0 .2 0.816184692874448", style=bold, label="0.0240" ];
"D23_Q26" -> "D23_T25" [color="0 .2 0.8159201053346384", fontcolor="0 .2 0.8159201053346384", style=bold, label="0.0241" ];
"D23_Q27" -> "D23_T25" [color="0 .2 0.863595850644483", fontcolor="0 .2 0.863595850644483", style=bold, label="0.0104" ];
"Q27_V24" -> "D23_T25" [color="0 .2 0.8945605162196313", fontcolor="0 .2 0.8945605162196313", style=bold, label="0.0016" ];
"D29_T25" -> "D29_Q26" [color="0 .2 0.8086293766957453", fontcolor="0 .2 0.8086293766957453", style=bold, label="0.0261" ];
"Q26_E30" -> "D29_Q26" [color="0 .2 0.5866011269409332", fontcolor="0 .2 0.5866011269409332", style=bold, label="0.0897" ];
"Q27_E30" -> "D29_Q26" [color="0 .2 0.8765706893212419", fontcolor="0 .2 0.8765706893212419", style=bold, label="0.0067" ];
"D29_Q26" -> "D29_Q27" [color="0 .2 0.6981854985826941", fontcolor="0 .2 0.6981854985826941", style=bold, label="0.0578" ];
"Q27_E30" -> "D29_Q27" [color="0 .2 0.581953840329102", fontcolor="0 .2 0.581953840329102", style=bold, label="0.0910" ];
"R28_V24" -> "D29_Q27" [color="0 .2 0.8876739346111633", fontcolor="0 .2 0.8876739346111633", style=bold, label="0.0035" ];
"R28_V31" -> "D29_Q27" [color="0 .2 0.8896504894308801", fontcolor="0 .2 0.8896504894308801", style=bold, label="0.0030" ];
"D79_I47" -> "D29_T25" [color="0 .2 0.8303867599852098", fontcolor="0 .2 0.8303867599852098", style=bold, label="0.0199" ];
"R28_V24" -> "D29_T25" [color="0 .2 -0.09999999999999998", fontcolor="0 .2 -0.09999999999999998", style=bold, label="0.2862" ];
"R28_V31" -> "D29_T25" [color="0 .2 0.8062477110208353", fontcolor="0 .2 0.8062477110208353", style=bold, label="0.0268" ];
"D23_Q27" -> "D29_V33" [color="0 .2 0.8844792685984293", fontcolor="0 .2 0.8844792685984293", style=bold, label="0.0044" ];
"D29_Q27" -> "D29_V33" [color="0 .2 0.6034314486105714", fontcolor="0 .2 0.6034314486105714", style=bold, label="0.0849" ];
"R28_V31" -> "D29_V33" [color="0 .2 0.7219766666651928", fontcolor="0 .2 0.7219766666651928", style=bold, label="0.0509" ];
"N103_Y185" -> "D300_H178" [color="0 .2 0.8993964606001313", fontcolor="0 .2 0.8993964606001313", style=bold, label="0.0002" ];
"Q299_V295" -> "D300_H178" [color="0 .2 0.8907428919711696", fontcolor="0 .2 0.8907428919711696", style=bold, label="0.0026" ];
"Q26_V24" -> "D300_H296" [color="0 .2 0.8916223152124789", fontcolor="0 .2 0.8916223152124789", style=bold, label="0.0024" ];
"Q299_V295" -> "D300_H296" [color="0 .2 0.869171961875475", fontcolor="0 .2 0.869171961875475", style=bold, label="0.0088" ];
"T195_Y174" -> "D300_H296" [color="0 .2 0.8872743668295298", fontcolor="0 .2 0.8872743668295298", style=bold, label="0.0036" ];
"E268_K227" -> "D331_K267" [color="0 .2 0.6561681071682984", fontcolor="0 .2 0.6561681071682984", style=bold, label="0.0698" ];
"R131_E268" -> "D331_K267" [color="0 .2 0.7570787478922475", fontcolor="0 .2 0.7570787478922475", style=bold, label="0.0409" ];
"S111_S165" -> "D331_K267" [color="0 .2 0.8968774862134089", fontcolor="0 .2 0.8968774862134089", style=bold, label="0.0009" ];
"R63_D331" -> "D331_L64" [color="0 .2 0.827514220534493", fontcolor="0 .2 0.827514220534493", style=bold, label="0.0207" ];
"R63_I334" -> "D331_L64" [color="0 .2 0.8921117670521239", fontcolor="0 .2 0.8921117670521239", style=bold, label="0.0023" ];
"F332_S329" -> "D331_S329" [color="0 .2 0.8875871620106487", fontcolor="0 .2 0.8875871620106487", style=bold, label="0.0036" ];
"I43_Y316" -> "D79_I47" [color="0 .2 0.8684330104285476", fontcolor="0 .2 0.8684330104285476", style=bold, label="0.0090" ];
"L272_Y219" -> "D79_I47" [color="0 .2 0.8616391669145674", fontcolor="0 .2 0.8616391669145674", style=bold, label="0.0110" ];
"T195_Y174" -> "D79_I47" [color="0 .2 0.8670545760909801", fontcolor="0 .2 0.8670545760909801", style=bold, label="0.0094" ];
"A78_S74" -> "D79_L75" [color="0 .2 0.8818905273558092", fontcolor="0 .2 0.8818905273558092", style=bold, label="0.0052" ];
"G315_S319" -> "D79_L75" [color="0 .2 0.8899434129699706", fontcolor="0 .2 0.8899434129699706", style=bold, label="0.0029" ];
"C327_F332" -> "D79_S120" [color="0 .2 0.798328204211574", fontcolor="0 .2 0.798328204211574", style=bold, label="0.0291" ];
"R175_E107" -> "D79_S120" [color="0 .2 0.8898036426838274", fontcolor="0 .2 0.8898036426838274", style=bold, label="0.0029" ];
"S111_S165" -> "D79_S120" [color="0 .2 0.8533618819794623", fontcolor="0 .2 0.8533618819794623", style=bold, label="0.0133" ];
"A85_W105" -> "E107_F104" [color="0 .2 0.8981164497977561", fontcolor="0 .2 0.8981164497977561", style=bold, label="0.0005" ];
"F104_F108" -> "E107_F104" [color="0 .2 0.8660752864875716", fontcolor="0 .2 0.8660752864875716", style=bold, label="0.0097" ];
"I169_Y199" -> "E107_H172" [color="0 .2 0.8806204178022867", fontcolor="0 .2 0.8806204178022867", style=bold, label="0.0055" ];
"N196_Y174" -> "E107_H172" [color="0 .2 0.861082510431993", fontcolor="0 .2 0.861082510431993", style=bold, label="0.0111" ];
"Q170_S111" -> "E107_H172" [color="0 .2 0.8709175656003865", fontcolor="0 .2 0.8709175656003865", style=bold, label="0.0083" ];
"R343_C341" -> "E107_H172" [color="0 .2 0.8857056674427183", fontcolor="0 .2 0.8857056674427183", style=bold, label="0.0041" ];
"E107_H172" -> "E107_I169" [color="0 .2 0.8878570699088624", fontcolor="0 .2 0.8878570699088624", style=bold, label="0.0035" ];
"E107_Y174" -> "E107_I169" [color="0 .2 0.8242138339385788", fontcolor="0 .2 0.8242138339385788", style=bold, label="0.0217" ];
"R343_E338" -> "E107_I169" [color="0 .2 0.8790293474490695", fontcolor="0 .2 0.8790293474490695", style=bold, label="0.0060" ];
"T195_Y174" -> "E107_I169" [color="0 .2 0.8643555293728243", fontcolor="0 .2 0.8643555293728243", style=bold, label="0.0102" ];
"E107_Y174" -> "E107_T110" [color="0 .2 0.8873609532364144", fontcolor="0 .2 0.8873609532364144", style=bold, label="0.0036" ];
"F166_T164" -> "E107_T110" [color="0 .2 0.896864466702604", fontcolor="0 .2 0.896864466702604", style=bold, label="0.0009" ];
"R343_C341" -> "E107_T110" [color="0 .2 0.8984665692267034", fontcolor="0 .2 0.8984665692267034", style=bold, label="0.0004" ];
"F193_Y174" -> "E107_Y174" [color="0 .2 0.8170629697548152", fontcolor="0 .2 0.8170629697548152", style=bold, label="0.0237" ];
"L124_Y326" -> "E107_Y174" [color="0 .2 0.8871352653831107", fontcolor="0 .2 0.8871352653831107", style=bold, label="0.0037" ];
"Q170_S111" -> "E107_Y174" [color="0 .2 0.8672683580004502", fontcolor="0 .2 0.8672683580004502", style=bold, label="0.0094" ];
"R175_E107" -> "E107_Y174" [color="0 .2 0.4445699342891174", fontcolor="0 .2 0.4445699342891174", style=bold, label="0.1303" ];
"E122_V157" -> "E122_P211" [color="0 .2 0.8944948178911091", fontcolor="0 .2 0.8944948178911091", style=bold, label="0.0016" ];
"E122_V206" -> "E122_P211" [color="0 .2 0.8824270757920061", fontcolor="0 .2 0.8824270757920061", style=bold, label="0.0050" ];
"S207_T164" -> "E122_P211" [color="0 .2 0.8957441372852274", fontcolor="0 .2 0.8957441372852274", style=bold, label="0.0012" ];
"L115_S161" -> "E122_S161" [color="0 .2 0.875823854229538", fontcolor="0 .2 0.875823854229538", style=bold, label="0.0069" ];
"S111_S165" -> "E122_S161" [color="0 .2 0.8443446344593188", fontcolor="0 .2 0.8443446344593188", style=bold, label="0.0159" ];
"T164_V160" -> "E122_S161" [color="0 .2 0.8877455518562339", fontcolor="0 .2 0.8877455518562339", style=bold, label="0.0035" ];
"E122_V160" -> "E122_V157" [color="0 .2 0.8919622391206858", fontcolor="0 .2 0.8919622391206858", style=bold, label="0.0023" ];
"T164_V160" -> "E122_V157" [color="0 .2 0.876453316778091", fontcolor="0 .2 0.876453316778091", style=bold, label="0.0067" ];
"Q170_S111" -> "E122_V160" [color="0 .2 0.8842262454663443", fontcolor="0 .2 0.8842262454663443", style=bold, label="0.0045" ];
"T164_V206" -> "E122_V160" [color="0 .2 0.8943055023457963", fontcolor="0 .2 0.8943055023457963", style=bold, label="0.0016" ];
"E122_S161" -> "E122_V206" [color="0 .2 0.8787182837056282", fontcolor="0 .2 0.8787182837056282", style=bold, label="0.0061" ];
"S203_V206" -> "E122_V206" [color="0 .2 0.8897795897403629", fontcolor="0 .2 0.8897795897403629", style=bold, label="0.0029" ];
"T164_Y199" -> "E122_V206" [color="0 .2 0.8092780558580294", fontcolor="0 .2 0.8092780558580294", style=bold, label="0.0260" ];
"E180_K305" -> "E180_F194" [color="0 .2 0.8878093237172833", fontcolor="0 .2 0.8878093237172833", style=bold, label="0.0035" ];
"N183_E180" -> "E180_F194" [color="0 .2 0.8891856718952699", fontcolor="0 .2 0.8891856718952699", style=bold, label="0.0031" ];
"A186_N103" -> "E180_K305" [color="0 .2 0.8853842542619904", fontcolor="0 .2 0.8853842542619904", style=bold, label="0.0042" ];
"H296_T195" -> "E180_K305" [color="0 .2 0.8980213504381753", fontcolor="0 .2 0.8980213504381753", style=bold, label="0.0006" ];
"N103_E187" -> "E188_G102" [color="0 .2 0.8819167716400962", fontcolor="0 .2 0.8819167716400962", style=bold, label="0.0052" ];
"N103_Y185" -> "E188_G102" [color="0 .2 0.8624883641614548", fontcolor="0 .2 0.8624883641614548", style=bold, label="0.0107" ];
"A186_N103" -> "E188_W99" [color="0 .2 0.8769152797275744", fontcolor="0 .2 0.8769152797275744", style=bold, label="0.0066" ];
"F89_W99" -> "E188_W99" [color="0 .2 0.8929546849759246", fontcolor="0 .2 0.8929546849759246", style=bold, label="0.0020" ];
"N103_Y185" -> "E188_W99" [color="0 .2 0.8996049918336881", fontcolor="0 .2 0.8996049918336881", style=bold, label="0.0001" ];
"A128_V222" -> "E225_I135" [color="0 .2 0.8994330460187709", fontcolor="0 .2 0.8994330460187709", style=bold, label="0.0002" ];
"A134_E268" -> "E225_I135" [color="0 .2 0.8838770393137778", fontcolor="0 .2 0.8838770393137778", style=bold, label="0.0046" ];
"E225_Y132" -> "E225_I135" [color="0 .2 0.8978189045015095", fontcolor="0 .2 0.8978189045015095", style=bold, label="0.0006" ];
"E225_Y132" -> "E225_K227" [color="0 .2 0.8696740256793353", fontcolor="0 .2 0.8696740256793353", style=bold, label="0.0087" ];
"Q224_K227" -> "E225_K227" [color="0 .2 0.8638092280444616", fontcolor="0 .2 0.8638092280444616", style=bold, label="0.0104" ];
"E225_Y132" -> "E225_T136" [color="0 .2 0.8792663155584022", fontcolor="0 .2 0.8792663155584022", style=bold, label="0.0059" ];
"R131_E268" -> "E225_T136" [color="0 .2 0.8761014589880204", fontcolor="0 .2 0.8761014589880204", style=bold, label="0.0068" ];
"A128_V222" -> "E225_Y132" [color="0 .2 0.8836183934071599", fontcolor="0 .2 0.8836183934071599", style=bold, label="0.0047" ];
"A226_F223" -> "E225_Y132" [color="0 .2 0.8717968941858808", fontcolor="0 .2 0.8717968941858808", style=bold, label="0.0081" ];
"R28_Q26" -> "E225_Y132" [color="0 .2 0.8587018181159428", fontcolor="0 .2 0.8587018181159428", style=bold, label="0.0118" ];
"A134_E268" -> "E268_I135" [color="0 .2 0.8021471568106455", fontcolor="0 .2 0.8021471568106455", style=bold, label="0.0280" ];
"A226_H269" -> "E268_I135" [color="0 .2 0.8987791738060131", fontcolor="0 .2 0.8987791738060131", style=bold, label="0.0003" ];
"E268_K227" -> "E268_I135" [color="0 .2 0.8755783831218489", fontcolor="0 .2 0.8755783831218489", style=bold, label="0.0070" ];
"H269_K273" -> "E268_I135" [color="0 .2 0.8915502946035954", fontcolor="0 .2 0.8915502946035954", style=bold, label="0.0024" ];
"G162_L167" -> "E268_K227" [color="0 .2 0.8954550468870854", fontcolor="0 .2 0.8954550468870854", style=bold, label="0.0013" ];
"I127_Y219" -> "E268_K227" [color="0 .2 0.888531028277985", fontcolor="0 .2 0.888531028277985", style=bold, label="0.0033" ];
"R131_E268" -> "E268_K227" [color="0 .2 0.22607532765837324", fontcolor="0 .2 0.22607532765837324", style=bold, label="0.1929" ];
"L266_K270" -> "E268_L266" [color="0 .2 0.8749831457175086", fontcolor="0 .2 0.8749831457175086", style=bold, label="0.0072" ];
"A59_F61" -> "E62_K60" [color="0 .2 0.8886048155108022", fontcolor="0 .2 0.8886048155108022", style=bold, label="0.0033" ];
"R63_E338" -> "E62_K60" [color="0 .2 0.8875508697230337", fontcolor="0 .2 0.8875508697230337", style=bold, label="0.0036" ];
"G102_W105" -> "F101_W105" [color="0 .2 0.8886651474404008", fontcolor="0 .2 0.8886651474404008", style=bold, label="0.0032" ];
"N103_Y185" -> "F101_W105" [color="0 .2 0.8963299903508195", fontcolor="0 .2 0.8963299903508195", style=bold, label="0.0011" ];
"N103_E107" -> "F104_F108" [color="0 .2 0.8957947369228715", fontcolor="0 .2 0.8957947369228715", style=bold, label="0.0012" ];
"F166_S111" -> "F108_F166" [color="0 .2 0.8719712245469587", fontcolor="0 .2 0.8719712245469587", style=bold, label="0.0080" ];
"I169_S111" -> "F108_F166" [color="0 .2 0.8798022337230419", fontcolor="0 .2 0.8798022337230419", style=bold, label="0.0058" ];
"S111_S165" -> "F108_F166" [color="0 .2 0.8854463028460875", fontcolor="0 .2 0.8854463028460875", style=bold, label="0.0042" ];
"E225_T136" -> "F133_T136" [color="0 .2 0.8982570172370977", fontcolor="0 .2 0.8982570172370977", style=bold, label="0.0005" ];
"T136_Y132" -> "F133_T136" [color="0 .2 0.8964540409468038", fontcolor="0 .2 0.8964540409468038", style=bold, label="0.0010" ];
"A134_S137" -> "F133_Y141" [color="0 .2 0.8914551050335603", fontcolor="0 .2 0.8914551050335603", style=bold, label="0.0024" ];
"K140_F133" -> "F133_Y141" [color="0 .2 0.8699298525247022", fontcolor="0 .2 0.8699298525247022", style=bold, label="0.0086" ];
"Q142_P138" -> "F139_S143" [color="0 .2 0.8591068846124139", fontcolor="0 .2 0.8591068846124139", style=bold, label="0.0117" ];
"L163_F166" -> "F166_S111" [color="0 .2 0.8600842538794933", fontcolor="0 .2 0.8600842538794933", style=bold, label="0.0114" ];
"L163_P168" -> "F166_S111" [color="0 .2 0.8891870267906876", fontcolor="0 .2 0.8891870267906876", style=bold, label="0.0031" ];
"Q170_S111" -> "F166_S111" [color="0 .2 0.8508829613403819", fontcolor="0 .2 0.8508829613403819", style=bold, label="0.0141" ];
"T195_Y174" -> "F166_S111" [color="0 .2 0.8938885548640153", fontcolor="0 .2 0.8938885548640153", style=bold, label="0.0017" ];
"G162_L167" -> "F166_T164" [color="0 .2 0.10059661673804943", fontcolor="0 .2 0.10059661673804943", style=bold, label="0.2288" ];
"I169_Y199" -> "F166_T164" [color="0 .2 0.869573648929143", fontcolor="0 .2 0.869573648929143", style=bold, label="0.0087" ];
"L167_S165" -> "F166_T164" [color="0 .2 0.822019677743456", fontcolor="0 .2 0.822019677743456", style=bold, label="0.0223" ];
"F193_Y174" -> "F193_T110" [color="0 .2 0.8214846742928216", fontcolor="0 .2 0.8214846742928216", style=bold, label="0.0225" ];
"R28_V24" -> "F193_T110" [color="0 .2 0.8935598725792497", fontcolor="0 .2 0.8935598725792497", style=bold, label="0.0018" ];
"T110_Y174" -> "F193_T110" [color="0 .2 0.8751302552847363", fontcolor="0 .2 0.8751302552847363", style=bold, label="0.0071" ];
"N322_D79" -> "F193_Y174" [color="0 .2 0.8838424380995243", fontcolor="0 .2 0.8838424380995243", style=bold, label="0.0046" ];
"R175_E107" -> "F193_Y174" [color="0 .2 0.8209131234557893", fontcolor="0 .2 0.8209131234557893", style=bold, label="0.0226" ];
"T195_Y174" -> "F193_Y174" [color="0 .2 0.8276565174079025", fontcolor="0 .2 0.8276565174079025", style=bold, label="0.0207" ];
"F193_Y174" -> "F194_Y174" [color="0 .2 0.8312311161857391", fontcolor="0 .2 0.8312311161857391", style=bold, label="0.0197" ];
"Q170_S111" -> "F194_Y174" [color="0 .2 0.8330929828279813", fontcolor="0 .2 0.8330929828279813", style=bold, label="0.0191" ];
"R175_E107" -> "F194_Y174" [color="0 .2 0.8421964651960633", fontcolor="0 .2 0.8421964651960633", style=bold, label="0.0165" ];
"T164_Y199" -> "F194_Y174" [color="0 .2 0.8694500594920372", fontcolor="0 .2 0.8694500594920372", style=bold, label="0.0087" ];
"A186_N103" -> "F194_Y185" [color="0 .2 0.8788215970536495", fontcolor="0 .2 0.8788215970536495", style=bold, label="0.0061" ];
"F194_Y174" -> "F194_Y185" [color="0 .2 0.8701962974030477", fontcolor="0 .2 0.8701962974030477", style=bold, label="0.0085" ];
"T195_Y174" -> "F194_Y185" [color="0 .2 0.6721277341511039", fontcolor="0 .2 0.6721277341511039", style=bold, label="0.0652" ];
"G315_W286" -> "F208_F282" [color="0 .2 0.8826374635217273", fontcolor="0 .2 0.8826374635217273", style=bold, label="0.0050" ];
"P288_T283" -> "F208_F282" [color="0 .2 0.7933200551580526", fontcolor="0 .2 0.7933200551580526", style=bold, label="0.0305" ];
"S111_S165" -> "F208_F282" [color="0 .2 0.8760197372509485", fontcolor="0 .2 0.8760197372509485", style=bold, label="0.0069" ];
"I121_W286" -> "F208_S203" [color="0 .2 0.8704833469075008", fontcolor="0 .2 0.8704833469075008", style=bold, label="0.0084" ];
"S203_V206" -> "F208_S203" [color="0 .2 0.8433492729723217", fontcolor="0 .2 0.8433492729723217", style=bold, label="0.0162" ];
"S207_T118" -> "F208_S203" [color="0 .2 0.8597557432384533", fontcolor="0 .2 0.8597557432384533", style=bold, label="0.0115" ];
"C327_F332" -> "F208_V117" [color="0 .2 0.8931844284409074", fontcolor="0 .2 0.8931844284409074", style=bold, label="0.0020" ];
"I291_Y209" -> "F208_V117" [color="0 .2 0.8733914583735808", fontcolor="0 .2 0.8733914583735808", style=bold, label="0.0076" ];
"N293_S204" -> "F208_V117" [color="0 .2 0.857714011259727", fontcolor="0 .2 0.857714011259727", style=bold, label="0.0121" ];
"F208_F282" -> "F208_W286" [color="0 .2 0.8837801614272163", fontcolor="0 .2 0.8837801614272163", style=bold, label="0.0046" ];
"N293_S204" -> "F208_W286" [color="0 .2 0.8834539134988842", fontcolor="0 .2 0.8834539134988842", style=bold, label="0.0047" ];
"R343_C341" -> "F208_W286" [color="0 .2 0.8916784906346281", fontcolor="0 .2 0.8916784906346281", style=bold, label="0.0024" ];
"R131_E268" -> "F217_S220" [color="0 .2 0.894023869950897", fontcolor="0 .2 0.894023869950897", style=bold, label="0.0017" ];
"E268_K227" -> "F223_S220" [color="0 .2 0.8783732892207092", fontcolor="0 .2 0.8783732892207092", style=bold, label="0.0062" ];
"L124_Y326" -> "F223_S220" [color="0 .2 0.8903459846360904", fontcolor="0 .2 0.8903459846360904", style=bold, label="0.0028" ];
"L124_M279" -> "F282_S120" [color="0 .2 0.8996809407458546", fontcolor="0 .2 0.8996809407458546", style=bold, label="0.0001" ];
"L124_Y219" -> "F282_S120" [color="0 .2 0.8554063366769866", fontcolor="0 .2 0.8554063366769866", style=bold, label="0.0128" ];
"L272_Y219" -> "F282_S120" [color="0 .2 0.8997886397083623", fontcolor="0 .2 0.8997886397083623", style=bold, label="0.0001" ];
"L287_F282" -> "F282_S120" [color="0 .2 0.8728832508076216", fontcolor="0 .2 0.8728832508076216", style=bold, label="0.0078" ];
"M215_F282" -> "F282_S120" [color="0 .2 0.7723815229088332", fontcolor="0 .2 0.7723815229088332", style=bold, label="0.0365" ];
"D113_Y316" -> "F290_Y209" [color="0 .2 0.8691288842206232", fontcolor="0 .2 0.8691288842206232", style=bold, label="0.0088" ];
"R175_E107" -> "F290_Y209" [color="0 .2 0.8766405817462765", fontcolor="0 .2 0.8766405817462765", style=bold, label="0.0067" ];
"R343_E338" -> "F290_Y209" [color="0 .2 0.8522857842764906", fontcolor="0 .2 0.8522857842764906", style=bold, label="0.0137" ];
"N322_S319" -> "F321_S319" [color="0 .2 0.8912085303618585", fontcolor="0 .2 0.8912085303618585", style=bold, label="0.0025" ];
"N51_S319" -> "F321_S319" [color="0 .2 0.8921438926499259", fontcolor="0 .2 0.8921438926499259", style=bold, label="0.0022" ];
"F282_S120" -> "F321_T281" [color="0 .2 0.8575322108629233", fontcolor="0 .2 0.8575322108629233", style=bold, label="0.0122" ];
"M215_F282" -> "F321_T281" [color="0 .2 0.8874763461802229", fontcolor="0 .2 0.8874763461802229", style=bold, label="0.0036" ];
"N318_I314" -> "F321_T281" [color="0 .2 0.838619830103642", fontcolor="0 .2 0.838619830103642", style=bold, label="0.0176" ];
"G320_Y316" -> "F321_V317" [color="0 .2 0.8960662634924249", fontcolor="0 .2 0.8960662634924249", style=bold, label="0.0011" ];
"S329_Y326" -> "F321_V317" [color="0 .2 0.89726185536464", fontcolor="0 .2 0.89726185536464", style=bold, label="0.0008" ];
"C327_F332" -> "F332_S329" [color="0 .2 0.8618518129144107", fontcolor="0 .2 0.8618518129144107", style=bold, label="0.0109" ];
"C327_F332" -> "F332_Y326" [color="0 .2 0.8296240079920837", fontcolor="0 .2 0.8296240079920837", style=bold, label="0.0201" ];
"L124_Y326" -> "F332_Y326" [color="0 .2 0.8560927650685812", fontcolor="0 .2 0.8560927650685812", style=bold, label="0.0126" ];
"S329_Y326" -> "F332_Y326" [color="0 .2 0.8809714351606516", fontcolor="0 .2 0.8809714351606516", style=bold, label="0.0054" ];
"C327_V54" -> "F336_P323" [color="0 .2 0.8747112962136661", fontcolor="0 .2 0.8747112962136661", style=bold, label="0.0072" ];
"I325_S329" -> "F336_P323" [color="0 .2 0.8776787749696725", fontcolor="0 .2 0.8776787749696725", style=bold, label="0.0064" ];
"C327_F332" -> "F336_Y326" [color="0 .2 0.8321515345847854", fontcolor="0 .2 0.8321515345847854", style=bold, label="0.0194" ];
"I325_S329" -> "F336_Y326" [color="0 .2 0.824129583607104", fontcolor="0 .2 0.824129583607104", style=bold, label="0.0217" ];
"Y326_V54" -> "F336_Y326" [color="0 .2 0.897318955423891", fontcolor="0 .2 0.897318955423891", style=bold, label="0.0008" ];
"D79_I47" -> "F49_V52" [color="0 .2 0.8745908367672073", fontcolor="0 .2 0.8745908367672073", style=bold, label="0.0073" ];
"L80_V52" -> "F49_V52" [color="0 .2 0.858959933286124", fontcolor="0 .2 0.858959933286124", style=bold, label="0.0117" ];
"C327_F332" -> "F71_T123" [color="0 .2 0.8935069711390166", fontcolor="0 .2 0.8935069711390166", style=bold, label="0.0019" ];
"T123_V157" -> "F71_T123" [color="0 .2 0.8776204482674168", fontcolor="0 .2 0.8776204482674168", style=bold, label="0.0064" ];
"I72_T68" -> "F71_T68" [color="0 .2 0.8675033825211635", fontcolor="0 .2 0.8675033825211635", style=bold, label="0.0093" ];
"I72_T68" -> "F71_V67" [color="0 .2 0.8594218570333235", fontcolor="0 .2 0.8594218570333235", style=bold, label="0.0116" ];
"A85_V87" -> "F89_V86" [color="0 .2 0.8173353161980708", fontcolor="0 .2 0.8173353161980708", style=bold, label="0.0237" ];
"L84_V86" -> "F89_V86" [color="0 .2 0.873433974543166", fontcolor="0 .2 0.873433974543166", style=bold, label="0.0076" ];
"F89_V86" -> "F89_W109" [color="0 .2 0.8410578912874112", fontcolor="0 .2 0.8410578912874112", style=bold, label="0.0169" ];
"L84_F89" -> "F89_W109" [color="0 .2 0.897142290649977", fontcolor="0 .2 0.897142290649977", style=bold, label="0.0008" ];
"A85_W105" -> "F89_W99" [color="0 .2 0.8991912558155889", fontcolor="0 .2 0.8991912558155889", style=bold, label="0.0002" ];
"C191_H93" -> "F89_W99" [color="0 .2 0.8920546098985418", fontcolor="0 .2 0.8920546098985418", style=bold, label="0.0023" ];
"G102_W105" -> "G102_F104" [color="0 .2 0.8884332956024792", fontcolor="0 .2 0.8884332956024792", style=bold, label="0.0033" ];
"A85_W105" -> "G102_W105" [color="0 .2 0.8931930028066779", fontcolor="0 .2 0.8931930028066779", style=bold, label="0.0019" ];
"C191_H93" -> "G102_W105" [color="0 .2 0.8813724838855127", fontcolor="0 .2 0.8813724838855127", style=bold, label="0.0053" ];
"L115_S161" -> "G162_L115" [color="0 .2 0.8696853172763198", fontcolor="0 .2 0.8696853172763198", style=bold, label="0.0087" ];
"L124_Y326" -> "G162_L115" [color="0 .2 0.8892266958078576", fontcolor="0 .2 0.8892266958078576", style=bold, label="0.0031" ];
"I169_Y199" -> "G162_L167" [color="0 .2 0.7765771323577291", fontcolor="0 .2 0.7765771323577291", style=bold, label="0.0353" ];
"G162_L167" -> "G162_S165" [color="0 .2 0.8430800888333683", fontcolor="0 .2 0.8430800888333683", style=bold, label="0.0163" ];
"P168_S165" -> "G162_S165" [color="0 .2 0.8811015571182986", fontcolor="0 .2 0.8811015571182986", style=bold, label="0.0054" ];
"S165_T118" -> "G162_S165" [color="0 .2 0.7982676314255467", fontcolor="0 .2 0.7982676314255467", style=bold, label="0.0291" ];
"E268_K227" -> "G276_K273" [color="0 .2 0.8970038523779571", fontcolor="0 .2 0.8970038523779571", style=bold, label="0.0009" ];
"I278_T274" -> "G276_K273" [color="0 .2 0.8294464019492275", fontcolor="0 .2 0.8294464019492275", style=bold, label="0.0202" ];
"R131_E268" -> "G276_K273" [color="0 .2 0.886248405195299", fontcolor="0 .2 0.886248405195299", style=bold, label="0.0039" ];
"I277_K273" -> "G276_L272" [color="0 .2 0.8888804422151415", fontcolor="0 .2 0.8888804422151415", style=bold, label="0.0032" ];
"L124_M279" -> "G276_L272" [color="0 .2 0.8806372711167095", fontcolor="0 .2 0.8806372711167095", style=bold, label="0.0055" ];
"R175_E107" -> "G276_Y219" [color="0 .2 0.8162405130471011", fontcolor="0 .2 0.8162405130471011", style=bold, label="0.0240" ];
"T164_V160" -> "G276_Y219" [color="0 .2 0.828501649853346", fontcolor="0 .2 0.828501649853346", style=bold, label="0.0205" ];
"T164_Y199" -> "G276_Y219" [color="0 .2 0.8717055327201999", fontcolor="0 .2 0.8717055327201999", style=bold, label="0.0081" ];
"C327_F332" -> "G280_I277" [color="0 .2 0.8952652979494384", fontcolor="0 .2 0.8952652979494384", style=bold, label="0.0014" ];
"D331_K267" -> "G280_I277" [color="0 .2 0.8430163036859153", fontcolor="0 .2 0.8430163036859153", style=bold, label="0.0163" ];
"I278_F282" -> "G280_I277" [color="0 .2 0.7762880833853976", fontcolor="0 .2 0.7762880833853976", style=bold, label="0.0354" ];
"L124_M279" -> "G280_I277" [color="0 .2 0.899174889707075", fontcolor="0 .2 0.899174889707075", style=bold, label="0.0002" ];
"I121_W286" -> "G315_L311" [color="0 .2 0.8466235354310497", fontcolor="0 .2 0.8466235354310497", style=bold, label="0.0153" ];
"N318_I314" -> "G315_L311" [color="0 .2 0.821831314906867", fontcolor="0 .2 0.821831314906867", style=bold, label="0.0224" ];
"N318_W286" -> "G315_L311" [color="0 .2 0.8770566822528622", fontcolor="0 .2 0.8770566822528622", style=bold, label="0.0066" ];
"C285_F321" -> "G315_S319" [color="0 .2 0.8735841540544038", fontcolor="0 .2 0.8735841540544038", style=bold, label="0.0076" ];
"G320_Y316" -> "G315_S319" [color="0 .2 0.36654297636261857", fontcolor="0 .2 0.36654297636261857", style=bold, label="0.1527" ];
"W313_V317" -> "G315_S319" [color="0 .2 0.8253965295960035", fontcolor="0 .2 0.8253965295960035", style=bold, label="0.0214" ];
"D113_Y316" -> "G315_W286" [color="0 .2 0.6860629510700017", fontcolor="0 .2 0.6860629510700017", style=bold, label="0.0612" ];
"G315_S319" -> "G315_W286" [color="0 .2 0.876050044329175", fontcolor="0 .2 0.876050044329175", style=bold, label="0.0069" ];
"H269_K273" -> "G315_W286" [color="0 .2 0.8951149243292277", fontcolor="0 .2 0.8951149243292277", style=bold, label="0.0014" ];
"N318_I314" -> "G315_W286" [color="0 .2 0.8530260766370036", fontcolor="0 .2 0.8530260766370036", style=bold, label="0.0134" ];
"C327_F332" -> "G320_I47" [color="0 .2 0.8735069983076001", fontcolor="0 .2 0.8735069983076001", style=bold, label="0.0076" ];
"D113_Y316" -> "G320_I47" [color="0 .2 0.8483267943767981", fontcolor="0 .2 0.8483267943767981", style=bold, label="0.0148" ];
"I47_Y316" -> "G320_I47" [color="0 .2 0.8976183009499258", fontcolor="0 .2 0.8976183009499258", style=bold, label="0.0007" ];
"C285_F321" -> "G320_L324" [color="0 .2 0.8904281842480419", fontcolor="0 .2 0.8904281842480419", style=bold, label="0.0027" ];
"G315_S319" -> "G320_L324" [color="0 .2 0.8852785817010812", fontcolor="0 .2 0.8852785817010812", style=bold, label="0.0042" ];
"I325_S329" -> "G320_P323" [color="0 .2 0.8807894360059535", fontcolor="0 .2 0.8807894360059535", style=bold, label="0.0055" ];
"N51_S319" -> "G320_P323" [color="0 .2 0.8825908028207248", fontcolor="0 .2 0.8825908028207248", style=bold, label="0.0050" ];
"C327_V54" -> "G320_Y316" [color="0 .2 0.8848702898387784", fontcolor="0 .2 0.8848702898387784", style=bold, label="0.0043" ];
"D113_Y316" -> "G320_Y316" [color="0 .2 0.6388807347065253", fontcolor="0 .2 0.6388807347065253", style=bold, label="0.0747" ];
"I278_F282" -> "G320_Y316" [color="0 .2 0.8818713119419711", fontcolor="0 .2 0.8818713119419711", style=bold, label="0.0052" ];
"L95_W32" -> "G35_V39" [color="0 .2 0.8943026160498072", fontcolor="0 .2 0.8943026160498072", style=bold, label="0.0016" ];
"D29_T25" -> "G37_L95" [color="0 .2 0.8732531025045766", fontcolor="0 .2 0.8732531025045766", style=bold, label="0.0077" ];
"D79_I47" -> "G50_I47" [color="0 .2 0.8919156781199762", fontcolor="0 .2 0.8919156781199762", style=bold, label="0.0023" ];
"G83_I47" -> "G50_I47" [color="0 .2 0.8834376711943512", fontcolor="0 .2 0.8834376711943512", style=bold, label="0.0047" ];
"I47_F49" -> "G50_I47" [color="0 .2 0.8704828659335324", fontcolor="0 .2 0.8704828659335324", style=bold, label="0.0084" ];
"G50_P323" -> "G50_L53" [color="0 .2 0.8997452644003788", fontcolor="0 .2 0.8997452644003788", style=bold, label="0.0001" ];
"G50_V52" -> "G50_L53" [color="0 .2 0.8645039865153926", fontcolor="0 .2 0.8645039865153926", style=bold, label="0.0102" ];
"S329_Y326" -> "G50_L53" [color="0 .2 0.882465446667078", fontcolor="0 .2 0.882465446667078", style=bold, label="0.0050" ];
"D79_I47" -> "G50_P323" [color="0 .2 0.8933979579788259", fontcolor="0 .2 0.8933979579788259", style=bold, label="0.0019" ];
"M215_F282" -> "G50_P323" [color="0 .2 0.8936715088445091", fontcolor="0 .2 0.8936715088445091", style=bold, label="0.0018" ];
"S329_Y326" -> "G50_P323" [color="0 .2 0.745300168902784", fontcolor="0 .2 0.745300168902784", style=bold, label="0.0443" ];
"N69_F332" -> "G50_V52" [color="0 .2 0.8997142202894705", fontcolor="0 .2 0.8997142202894705", style=bold, label="0.0001" ];
"L53_F49" -> "G50_V54" [color="0 .2 0.8840321434024957", fontcolor="0 .2 0.8840321434024957", style=bold, label="0.0046" ];
"P323_V54" -> "G50_V54" [color="0 .2 0.8976819479547078", fontcolor="0 .2 0.8976819479547078", style=bold, label="0.0007" ];
"D113_Y316" -> "G83_I47" [color="0 .2 0.8738823751353211", fontcolor="0 .2 0.8738823751353211", style=bold, label="0.0075" ];
"D29_T25" -> "G83_I47" [color="0 .2 0.8878403526362459", fontcolor="0 .2 0.8878403526362459", style=bold, label="0.0035" ];
"D79_I47" -> "G83_I47" [color="0 .2 0.7841440676187724", fontcolor="0 .2 0.7841440676187724", style=bold, label="0.0332" ];
"G83_I47" -> "G83_V44" [color="0 .2 0.890387404546726", fontcolor="0 .2 0.890387404546726", style=bold, label="0.0028" ];
"I47_F49" -> "G83_V44" [color="0 .2 0.8905547980750554", fontcolor="0 .2 0.8905547980750554", style=bold, label="0.0027" ];
"A46_F49" -> "G83_V48" [color="0 .2 0.8897485481917303", fontcolor="0 .2 0.8897485481917303", style=bold, label="0.0029" ];
"F49_V52" -> "G83_V48" [color="0 .2 0.8697599728255031", fontcolor="0 .2 0.8697599728255031", style=bold, label="0.0087" ];
"A85_M82" -> "G83_V87" [color="0 .2 0.8962294683196371", fontcolor="0 .2 0.8962294683196371", style=bold, label="0.0011" ];
"G83_V48" -> "G83_V87" [color="0 .2 0.8959843037427955", fontcolor="0 .2 0.8959843037427955", style=bold, label="0.0011" ];
"G90_W313" -> "G90_H93" [color="0 .2 0.8856521481350078", fontcolor="0 .2 0.8856521481350078", style=bold, label="0.0041" ];
"I94_W313" -> "G90_H93" [color="0 .2 0.8949775796258002", fontcolor="0 .2 0.8949775796258002", style=bold, label="0.0014" ];
"F89_V86" -> "G90_V86" [color="0 .2 0.8741390929520414", fontcolor="0 .2 0.8741390929520414", style=bold, label="0.0074" ];
"H93_W109" -> "G90_V86" [color="0 .2 0.876684250194923", fontcolor="0 .2 0.876684250194923", style=bold, label="0.0067" ];
"C191_H93" -> "G90_W109" [color="0 .2 0.8562627099892363", fontcolor="0 .2 0.8562627099892363", style=bold, label="0.0125" ];
"D113_Y316" -> "G90_W313" [color="0 .2 0.8639550079571447", fontcolor="0 .2 0.8639550079571447", style=bold, label="0.0103" ];
"W313_V317" -> "G90_W313" [color="0 .2 0.8866201985285305", fontcolor="0 .2 0.8866201985285305", style=bold, label="0.0038" ];
"E107_H172" -> "H172_I169" [color="0 .2 0.871858717076081", fontcolor="0 .2 0.871858717076081", style=bold, label="0.0081" ];
"P168_Y174" -> "H172_I169" [color="0 .2 0.8920402499132034", fontcolor="0 .2 0.8920402499132034", style=bold, label="0.0023" ];
"R175_E107" -> "H172_I169" [color="0 .2 0.8948642266206638", fontcolor="0 .2 0.8948642266206638", style=bold, label="0.0015" ];
"M171_P168" -> "H172_P168" [color="0 .2 0.8625021349502731", fontcolor="0 .2 0.8625021349502731", style=bold, label="0.0107" ];
"A176_A181" -> "H178_F194" [color="0 .2 0.8987642693842995", fontcolor="0 .2 0.8987642693842995", style=bold, label="0.0004" ];
"D300_H178" -> "H178_F194" [color="0 .2 0.8805478741758762", fontcolor="0 .2 0.8805478741758762", style=bold, label="0.0056" ];
"L272_Y219" -> "H269_F223" [color="0 .2 0.8760369558520041", fontcolor="0 .2 0.8760369558520041", style=bold, label="0.0069" ];
"R131_E268" -> "H269_F223" [color="0 .2 0.888096817530839", fontcolor="0 .2 0.888096817530839", style=bold, label="0.0034" ];
"D331_K267" -> "H269_I135" [color="0 .2 0.8688268549076541", fontcolor="0 .2 0.8688268549076541", style=bold, label="0.0089" ];
"R131_E268" -> "H269_I135" [color="0 .2 0.832490521397738", fontcolor="0 .2 0.832490521397738", style=bold, label="0.0193" ];
"R175_E107" -> "H269_I135" [color="0 .2 0.8940550348524748", fontcolor="0 .2 0.8940550348524748", style=bold, label="0.0017" ];
"R343_E338" -> "H269_I135" [color="0 .2 0.8399316755919191", fontcolor="0 .2 0.8399316755919191", style=bold, label="0.0172" ];
"D113_Y316" -> "H269_K227" [color="0 .2 0.8979241436537015", fontcolor="0 .2 0.8979241436537015", style=bold, label="0.0006" ];
"E268_K227" -> "H269_K227" [color="0 .2 0.8780033575538888", fontcolor="0 .2 0.8780033575538888", style=bold, label="0.0063" ];
"G276_Y219" -> "H269_K227" [color="0 .2 0.8877781357322633", fontcolor="0 .2 0.8877781357322633", style=bold, label="0.0035" ];
"A226_H269" -> "H269_K273" [color="0 .2 0.8655525133040887", fontcolor="0 .2 0.8655525133040887", style=bold, label="0.0099" ];
"H269_I135" -> "H269_K273" [color="0 .2 0.7541810263523862", fontcolor="0 .2 0.7541810263523862", style=bold, label="0.0417" ];
"L272_Y219" -> "H269_K273" [color="0 .2 0.8007009958552841", fontcolor="0 .2 0.8007009958552841", style=bold, label="0.0284" ];
"R131_E268" -> "H269_K273" [color="0 .2 0.8873131282222694", fontcolor="0 .2 0.8873131282222694", style=bold, label="0.0036" ];
"L266_K270" -> "H269_L266" [color="0 .2 0.8149637573647365", fontcolor="0 .2 0.8149637573647365", style=bold, label="0.0243" ];
"R131_E268" -> "H269_L266" [color="0 .2 0.8962593900726459", fontcolor="0 .2 0.8962593900726459", style=bold, label="0.0011" ];
"G315_W286" -> "H269_L272" [color="0 .2 0.8759682765153808", fontcolor="0 .2 0.8759682765153808", style=bold, label="0.0069" ];
"H269_K273" -> "H269_L272" [color="0 .2 0.8373134192414111", fontcolor="0 .2 0.8373134192414111", style=bold, label="0.0179" ];
"R131_E268" -> "H269_L272" [color="0 .2 0.8550378854552622", fontcolor="0 .2 0.8550378854552622", style=bold, label="0.0129" ];
"H296_T195" -> "H296_I303" [color="0 .2 0.8803681183817147", fontcolor="0 .2 0.8803681183817147", style=bold, label="0.0056" ];
"L302_V292" -> "H296_I303" [color="0 .2 0.8750795070350074", fontcolor="0 .2 0.8750795070350074", style=bold, label="0.0071" ];
"Q299_V295" -> "H296_I303" [color="0 .2 0.8987624667462518", fontcolor="0 .2 0.8987624667462518", style=bold, label="0.0004" ];
"H296_I303" -> "H296_L302" [color="0 .2 0.872727405188981", fontcolor="0 .2 0.872727405188981", style=bold, label="0.0078" ];
"L302_V292" -> "H296_L302" [color="0 .2 0.8474251071509825", fontcolor="0 .2 0.8474251071509825", style=bold, label="0.0150" ];
"N301_H296" -> "H296_L302" [color="0 .2 0.4787050651943676", fontcolor="0 .2 0.4787050651943676", style=bold, label="0.1206" ];
"N312_G315" -> "H296_L302" [color="0 .2 0.8696905961510328", fontcolor="0 .2 0.8696905961510328", style=bold, label="0.0087" ];
"H269_I135" -> "H296_T195" [color="0 .2 0.8692337068185919", fontcolor="0 .2 0.8692337068185919", style=bold, label="0.0088" ];
"R343_E338" -> "H296_T195" [color="0 .2 0.8740392587468342", fontcolor="0 .2 0.8740392587468342", style=bold, label="0.0074" ];
"T195_Y174" -> "H296_T195" [color="0 .2 0.79067202910826", fontcolor="0 .2 0.79067202910826", style=bold, label="0.0313" ];
"H296_I303" -> "H296_Y308" [color="0 .2 0.890767007751124", fontcolor="0 .2 0.890767007751124", style=bold, label="0.0026" ];
"I294_I298" -> "H296_Y308" [color="0 .2 0.8742244020680213", fontcolor="0 .2 0.8742244020680213", style=bold, label="0.0074" ];
"N301_H296" -> "H296_Y308" [color="0 .2 0.8605411464502446", fontcolor="0 .2 0.8605411464502446", style=bold, label="0.0113" ];
"C191_H93" -> "H93_M96" [color="0 .2 0.8762893445732562", fontcolor="0 .2 0.8762893445732562", style=bold, label="0.0068" ];
"G37_L95" -> "H93_M96" [color="0 .2 0.8979390985013649", fontcolor="0 .2 0.8979390985013649", style=bold, label="0.0006" ];
"C191_H93" -> "H93_W109" [color="0 .2 0.7479070448093199", fontcolor="0 .2 0.7479070448093199", style=bold, label="0.0435" ];
"I112_W109" -> "H93_W109" [color="0 .2 0.8949795003610325", fontcolor="0 .2 0.8949795003610325", style=bold, label="0.0014" ];
"N103_E187" -> "H93_W109" [color="0 .2 0.8951079285546145", fontcolor="0 .2 0.8951079285546145", style=bold, label="0.0014" ];
"C191_H93" -> "H93_W99" [color="0 .2 0.8939444200848305", fontcolor="0 .2 0.8939444200848305", style=bold, label="0.0017" ];
"H93_W109" -> "H93_W99" [color="0 .2 0.8749036423724003", fontcolor="0 .2 0.8749036423724003", style=bold, label="0.0072" ];
"A78_C116" -> "I112_V81" [color="0 .2 0.8652356405238886", fontcolor="0 .2 0.8652356405238886", style=bold, label="0.0099" ];
"D79_S120" -> "I112_V81" [color="0 .2 0.8957234989113209", fontcolor="0 .2 0.8957234989113209", style=bold, label="0.0012" ];
"A78_C116" -> "I112_V86" [color="0 .2 0.8942711585521308", fontcolor="0 .2 0.8942711585521308", style=bold, label="0.0016" ];
"Y316_V86" -> "I112_V86" [color="0 .2 0.8942510362166812", fontcolor="0 .2 0.8942510362166812", style=bold, label="0.0016" ];
"Q170_F108" -> "I112_W105" [color="0 .2 0.885939312327029", fontcolor="0 .2 0.885939312327029", style=bold, label="0.0040" ];
"A78_C116" -> "I112_W109" [color="0 .2 0.8846696168535509", fontcolor="0 .2 0.8846696168535509", style=bold, label="0.0044" ];
"I169_S111" -> "I112_W109" [color="0 .2 0.8859495552365052", fontcolor="0 .2 0.8859495552365052", style=bold, label="0.0040" ];
"I121_W286" -> "I121_F208" [color="0 .2 0.8459114421243571", fontcolor="0 .2 0.8459114421243571", style=bold, label="0.0155" ];
"M215_F282" -> "I121_F208" [color="0 .2 0.8787732066337092", fontcolor="0 .2 0.8787732066337092", style=bold, label="0.0061" ];
"T164_Y199" -> "I121_F208" [color="0 .2 0.8733938711710582", fontcolor="0 .2 0.8733938711710582", style=bold, label="0.0076" ];
"S203_V206" -> "I121_L212" [color="0 .2 0.894902046214784", fontcolor="0 .2 0.894902046214784", style=bold, label="0.0015" ];
"S207_T164" -> "I121_L212" [color="0 .2 0.8786955587907224", fontcolor="0 .2 0.8786955587907224", style=bold, label="0.0061" ];
"T164_Y199" -> "I121_L212" [color="0 .2 0.8884641109339143", fontcolor="0 .2 0.8884641109339143", style=bold, label="0.0033" ];
"D79_S120" -> "I121_M215" [color="0 .2 0.8799556125485996", fontcolor="0 .2 0.8799556125485996", style=bold, label="0.0057" ];
"I127_Y326" -> "I121_M215" [color="0 .2 0.8965401782984718", fontcolor="0 .2 0.8965401782984718", style=bold, label="0.0010" ];
"L124_Y219" -> "I121_M215" [color="0 .2 0.8792373326174278", fontcolor="0 .2 0.8792373326174278", style=bold, label="0.0059" ];
"S207_T164" -> "I121_S207" [color="0 .2 0.8447872581813962", fontcolor="0 .2 0.8447872581813962", style=bold, label="0.0158" ];
"T164_Y199" -> "I121_S207" [color="0 .2 0.8269420152919279", fontcolor="0 .2 0.8269420152919279", style=bold, label="0.0209" ];
"G315_W286" -> "I121_W286" [color="0 .2 0.752073092377205", fontcolor="0 .2 0.752073092377205", style=bold, label="0.0423" ];
"L124_Y219" -> "I121_W286" [color="0 .2 0.8799515724873903", fontcolor="0 .2 0.8799515724873903", style=bold, label="0.0057" ];
"M215_F282" -> "I121_W286" [color="0 .2 0.8536945599632777", fontcolor="0 .2 0.8536945599632777", style=bold, label="0.0133" ];
"T164_Y199" -> "I121_W286" [color="0 .2 0.8512651168716321", fontcolor="0 .2 0.8512651168716321", style=bold, label="0.0139" ];
"I127_L75" -> "I127_F71" [color="0 .2 0.896467814134116", fontcolor="0 .2 0.896467814134116", style=bold, label="0.0010" ];
"I127_T68" -> "I127_F71" [color="0 .2 0.8919496408433436", fontcolor="0 .2 0.8919496408433436", style=bold, label="0.0023" ];
"L124_Y326" -> "I127_F71" [color="0 .2 0.8796672105469256", fontcolor="0 .2 0.8796672105469256", style=bold, label="0.0058" ];
"A128_L124" -> "I127_L124" [color="0 .2 0.8808346584049723", fontcolor="0 .2 0.8808346584049723", style=bold, label="0.0055" ];
"L124_Y326" -> "I127_L124" [color="0 .2 0.8955764055272438", fontcolor="0 .2 0.8955764055272438", style=bold, label="0.0013" ];
"G276_Y219" -> "I127_L275" [color="0 .2 0.8740824070001755", fontcolor="0 .2 0.8740824070001755", style=bold, label="0.0074" ];
"K270_T274" -> "I127_L275" [color="0 .2 0.8505305091781747", fontcolor="0 .2 0.8505305091781747", style=bold, label="0.0142" ];
"L272_Y219" -> "I127_L275" [color="0 .2 0.8973352286954444", fontcolor="0 .2 0.8973352286954444", style=bold, label="0.0008" ];
"R131_E268" -> "I127_L275" [color="0 .2 0.6419076899798162", fontcolor="0 .2 0.6419076899798162", style=bold, label="0.0739" ];
"D79_S120" -> "I127_L75" [color="0 .2 0.8971292600447417", fontcolor="0 .2 0.8971292600447417", style=bold, label="0.0008" ];
"I127_T68" -> "I127_L75" [color="0 .2 0.8472505530041011", fontcolor="0 .2 0.8472505530041011", style=bold, label="0.0151" ];
"L124_Y326" -> "I127_L75" [color="0 .2 0.8729805589372386", fontcolor="0 .2 0.8729805589372386", style=bold, label="0.0077" ];
"A128_L124" -> "I127_T123" [color="0 .2 0.8848776802119047", fontcolor="0 .2 0.8848776802119047", style=bold, label="0.0043" ];
"C327_F332" -> "I127_T68" [color="0 .2 0.8360615899317343", fontcolor="0 .2 0.8360615899317343", style=bold, label="0.0183" ];
"R131_Y219" -> "I127_T68" [color="0 .2 0.8832029647541696", fontcolor="0 .2 0.8832029647541696", style=bold, label="0.0048" ];
"A128_Y219" -> "I127_Y219" [color="0 .2 0.882940567898295", fontcolor="0 .2 0.882940567898295", style=bold, label="0.0049" ];
"L124_Y219" -> "I127_Y219" [color="0 .2 0.8359089182787176", fontcolor="0 .2 0.8359089182787176", style=bold, label="0.0183" ];
"C327_F332" -> "I127_Y326" [color="0 .2 0.7573603171157729", fontcolor="0 .2 0.7573603171157729", style=bold, label="0.0408" ];
"D79_S120" -> "I127_Y326" [color="0 .2 0.8995328961445948", fontcolor="0 .2 0.8995328961445948", style=bold, label="0.0001" ];
"T164_Y199" -> "I127_Y326" [color="0 .2 0.8752024597159171", fontcolor="0 .2 0.8752024597159171", style=bold, label="0.0071" ];
"D331_K267" -> "I135_L272" [color="0 .2 0.8611949794435656", fontcolor="0 .2 0.8611949794435656", style=bold, label="0.0111" ];
"R131_E268" -> "I135_L272" [color="0 .2 0.8261195841504282", fontcolor="0 .2 0.8261195841504282", style=bold, label="0.0211" ];
"A134_S137" -> "I135_S137" [color="0 .2 0.8734464592521081", fontcolor="0 .2 0.8734464592521081", style=bold, label="0.0076" ];
"E268_I135" -> "I135_Y132" [color="0 .2 0.8788102005284454", fontcolor="0 .2 0.8788102005284454", style=bold, label="0.0061" ];
"R28_Q26" -> "I135_Y132" [color="0 .2 0.8916113657316609", fontcolor="0 .2 0.8916113657316609", style=bold, label="0.0024" ];
"N148_V152" -> "I153_K149" [color="0 .2 0.858238808742096", fontcolor="0 .2 0.858238808742096", style=bold, label="0.0120" ];
"A119_V157" -> "I153_V126" [color="0 .2 0.8778347796419064", fontcolor="0 .2 0.8778347796419064", style=bold, label="0.0063" ];
"V126_V157" -> "I153_V126" [color="0 .2 0.8782745659651962", fontcolor="0 .2 0.8782745659651962", style=bold, label="0.0062" ];
"F166_T164" -> "I169_F166" [color="0 .2 0.8399029212938416", fontcolor="0 .2 0.8399029212938416", style=bold, label="0.0172" ];
"Q170_L167" -> "I169_F166" [color="0 .2 0.891469079155624", fontcolor="0 .2 0.891469079155624", style=bold, label="0.0024" ];
"F166_T164" -> "I169_S111" [color="0 .2 0.8958539523094293", fontcolor="0 .2 0.8958539523094293", style=bold, label="0.0012" ];
"Q170_S111" -> "I169_S111" [color="0 .2 0.8402597755466628", fontcolor="0 .2 0.8402597755466628", style=bold, label="0.0171" ];
"R343_E338" -> "I169_S111" [color="0 .2 0.8760855193678238", fontcolor="0 .2 0.8760855193678238", style=bold, label="0.0068" ];
"T195_Y174" -> "I169_S111" [color="0 .2 0.8691215582603892", fontcolor="0 .2 0.8691215582603892", style=bold, label="0.0088" ];
"F166_T164" -> "I169_S165" [color="0 .2 0.8366954683085482", fontcolor="0 .2 0.8366954683085482", style=bold, label="0.0181" ];
"S165_T118" -> "I169_S165" [color="0 .2 0.8359529580958545", fontcolor="0 .2 0.8359529580958545", style=bold, label="0.0183" ];
"T195_Y174" -> "I169_S165" [color="0 .2 0.8855469820633041", fontcolor="0 .2 0.8855469820633041", style=bold, label="0.0041" ];
"E107_I169" -> "I169_T110" [color="0 .2 0.8773808239292454", fontcolor="0 .2 0.8773808239292454", style=bold, label="0.0065" ];
"F166_T164" -> "I169_T110" [color="0 .2 0.8304709564310963", fontcolor="0 .2 0.8304709564310963", style=bold, label="0.0199" ];
"R175_E107" -> "I169_T110" [color="0 .2 0.8613612887453115", fontcolor="0 .2 0.8613612887453115", style=bold, label="0.0111" ];
"G162_L167" -> "I169_V114" [color="0 .2 0.7958127875261329", fontcolor="0 .2 0.7958127875261329", style=bold, label="0.0298" ];
"Q170_S111" -> "I169_V114" [color="0 .2 0.8663452837866905", fontcolor="0 .2 0.8663452837866905", style=bold, label="0.0096" ];
"S111_S165" -> "I169_V114" [color="0 .2 0.8640820067666398", fontcolor="0 .2 0.8640820067666398", style=bold, label="0.0103" ];
"A176_I182" -> "I182_Y185" [color="0 .2 0.8964063409871643", fontcolor="0 .2 0.8964063409871643", style=bold, label="0.0010" ];
"A186_I182" -> "I182_Y185" [color="0 .2 0.8256303210133442", fontcolor="0 .2 0.8256303210133442", style=bold, label="0.0213" ];
"I294_I298" -> "I201_I298" [color="0 .2 0.8936486507579764", fontcolor="0 .2 0.8936486507579764", style=bold, label="0.0018" ];
"Q197_I298" -> "I201_I298" [color="0 .2 0.8948559455747449", fontcolor="0 .2 0.8948559455747449", style=bold, label="0.0015" ];
"N301_H296" -> "I201_V297" [color="0 .2 0.8853336083964715", fontcolor="0 .2 0.8853336083964715", style=bold, label="0.0042" ];
"Q197_H296" -> "I201_V297" [color="0 .2 0.8932124263020238", fontcolor="0 .2 0.8932124263020238", style=bold, label="0.0019" ];
"T195_V297" -> "I201_V297" [color="0 .2 0.8732144128957195", fontcolor="0 .2 0.8732144128957195", style=bold, label="0.0077" ];
"I205_Y209" -> "I205_F208" [color="0 .2 0.8645605189488222", fontcolor="0 .2 0.8645605189488222", style=bold, label="0.0101" ];
"I294_I298" -> "I205_I294" [color="0 .2 0.8757917078985056", fontcolor="0 .2 0.8757917078985056", style=bold, label="0.0069" ];
"S203_V206" -> "I205_I294" [color="0 .2 0.8953245272137837", fontcolor="0 .2 0.8953245272137837", style=bold, label="0.0013" ];
"R343_C341" -> "I205_Y209" [color="0 .2 0.8937923518298672", fontcolor="0 .2 0.8937923518298672", style=bold, label="0.0018" ];
"V206_V210" -> "I205_Y209" [color="0 .2 0.8968541208032643", fontcolor="0 .2 0.8968541208032643", style=bold, label="0.0009" ];
"I278_F282" -> "I277_I325" [color="0 .2 0.8954671185452757", fontcolor="0 .2 0.8954671185452757", style=bold, label="0.0013" ];
"R328_I277" -> "I277_I325" [color="0 .2 0.8985692059979442", fontcolor="0 .2 0.8985692059979442", style=bold, label="0.0004" ];
"S329_T274" -> "I277_I325" [color="0 .2 0.8765209273932985", fontcolor="0 .2 0.8765209273932985", style=bold, label="0.0067" ];
"G276_K273" -> "I277_K273" [color="0 .2 0.8367353570029041", fontcolor="0 .2 0.8367353570029041", style=bold, label="0.0181" ];
"I278_F282" -> "I277_K273" [color="0 .2 0.8644683593729617", fontcolor="0 .2 0.8644683593729617", style=bold, label="0.0102" ];
"I278_T274" -> "I277_K273" [color="0 .2 0.847406384302169", fontcolor="0 .2 0.847406384302169", style=bold, label="0.0151" ];
"D331_K267" -> "I278_F282" [color="0 .2 0.890208170813353", fontcolor="0 .2 0.890208170813353", style=bold, label="0.0028" ];
"F282_S120" -> "I278_F282" [color="0 .2 0.7999300390776172", fontcolor="0 .2 0.7999300390776172", style=bold, label="0.0286" ];
"G276_Y219" -> "I278_F282" [color="0 .2 0.8596251157503281", fontcolor="0 .2 0.8596251157503281", style=bold, label="0.0116" ];
"L287_F282" -> "I278_F282" [color="0 .2 0.7972098926346685", fontcolor="0 .2 0.7972098926346685", style=bold, label="0.0294" ];
"R131_E268" -> "I278_F282" [color="0 .2 0.8657819421014674", fontcolor="0 .2 0.8657819421014674", style=bold, label="0.0098" ];
"C327_F332" -> "I278_I325" [color="0 .2 0.8201111801297112", fontcolor="0 .2 0.8201111801297112", style=bold, label="0.0229" ];
"I278_F282" -> "I278_I325" [color="0 .2 0.8904919291438874", fontcolor="0 .2 0.8904919291438874", style=bold, label="0.0027" ];
"I325_T274" -> "I278_I325" [color="0 .2 0.8774809754562986", fontcolor="0 .2 0.8774809754562986", style=bold, label="0.0064" ];
"R131_E268" -> "I278_I325" [color="0 .2 0.8969141435558428", fontcolor="0 .2 0.8969141435558428", style=bold, label="0.0009" ];
"F282_S120" -> "I278_L124" [color="0 .2 0.8842808803162212", fontcolor="0 .2 0.8842808803162212", style=bold, label="0.0045" ];
"L124_Y326" -> "I278_L124" [color="0 .2 0.8381130795830365", fontcolor="0 .2 0.8381130795830365", style=bold, label="0.0177" ];
"M215_M279" -> "I278_L124" [color="0 .2 0.8868570405825482", fontcolor="0 .2 0.8868570405825482", style=bold, label="0.0038" ];
"E268_K227" -> "I278_T274" [color="0 .2 0.8762008939212294", fontcolor="0 .2 0.8762008939212294", style=bold, label="0.0068" ];
"N322_I278" -> "I278_T274" [color="0 .2 0.8606348327451767", fontcolor="0 .2 0.8606348327451767", style=bold, label="0.0113" ];
"R131_E268" -> "I278_T274" [color="0 .2 0.8833179115093704", fontcolor="0 .2 0.8833179115093704", style=bold, label="0.0048" ];
"I278_F282" -> "I278_T281" [color="0 .2 0.6303406874078232", fontcolor="0 .2 0.6303406874078232", style=bold, label="0.0772" ];
"I278_Y219" -> "I278_T281" [color="0 .2 0.8645542920471136", fontcolor="0 .2 0.8645542920471136", style=bold, label="0.0101" ];
"L124_Y326" -> "I278_T281" [color="0 .2 0.8979366758517221", fontcolor="0 .2 0.8979366758517221", style=bold, label="0.0006" ];
"L287_F282" -> "I278_T281" [color="0 .2 0.869917198822305", fontcolor="0 .2 0.869917198822305", style=bold, label="0.0086" ];
"I278_F282" -> "I278_Y219" [color="0 .2 0.8413303836716544", fontcolor="0 .2 0.8413303836716544", style=bold, label="0.0168" ];
"L124_M279" -> "I278_Y219" [color="0 .2 0.8757387155649147", fontcolor="0 .2 0.8757387155649147", style=bold, label="0.0069" ];
"L124_Y326" -> "I278_Y219" [color="0 .2 0.8884363344501484", fontcolor="0 .2 0.8884363344501484", style=bold, label="0.0033" ];
"N322_I278" -> "I278_Y219" [color="0 .2 0.8750675320226053", fontcolor="0 .2 0.8750675320226053", style=bold, label="0.0071" ];
"R131_E268" -> "I278_Y219" [color="0 .2 0.8655924064815215", fontcolor="0 .2 0.8655924064815215", style=bold, label="0.0098" ];
"F332_Y326" -> "I278_Y326" [color="0 .2 0.8523371848609949", fontcolor="0 .2 0.8523371848609949", style=bold, label="0.0136" ];
"I278_Y219" -> "I278_Y326" [color="0 .2 0.8610183938710735", fontcolor="0 .2 0.8610183938710735", style=bold, label="0.0112" ];
"L124_Y326" -> "I278_Y326" [color="0 .2 0.8801697836980471", fontcolor="0 .2 0.8801697836980471", style=bold, label="0.0057" ];
"R131_E268" -> "I278_Y326" [color="0 .2 0.8305490155717846", fontcolor="0 .2 0.8305490155717846", style=bold, label="0.0199" ];
"S329_T274" -> "I278_Y326" [color="0 .2 0.8709109879697955", fontcolor="0 .2 0.8709109879697955", style=bold, label="0.0083" ];
"I291_V295" -> "I291_I294" [color="0 .2 0.8907995667856013", fontcolor="0 .2 0.8907995667856013", style=bold, label="0.0026" ];
"I294_F290" -> "I291_I294" [color="0 .2 0.8872657922385593", fontcolor="0 .2 0.8872657922385593", style=bold, label="0.0036" ];
"H296_Y308" -> "I291_V295" [color="0 .2 0.8965074389609557", fontcolor="0 .2 0.8965074389609557", style=bold, label="0.0010" ];
"Q197_I298" -> "I291_V295" [color="0 .2 0.8965597670003431", fontcolor="0 .2 0.8965597670003431", style=bold, label="0.0010" ];
"D113_Y316" -> "I291_Y209" [color="0 .2 0.8836590146782703", fontcolor="0 .2 0.8836590146782703", style=bold, label="0.0047" ];
"F208_S203" -> "I291_Y209" [color="0 .2 0.8967117506780234", fontcolor="0 .2 0.8967117506780234", style=bold, label="0.0009" ];
"F290_Y209" -> "I291_Y209" [color="0 .2 0.8335982748842121", fontcolor="0 .2 0.8335982748842121", style=bold, label="0.0190" ];
"L287_Y209" -> "I291_Y209" [color="0 .2 0.8794779941741366", fontcolor="0 .2 0.8794779941741366", style=bold, label="0.0059" ];
"I201_V297" -> "I294_F290" [color="0 .2 0.8882805706775924", fontcolor="0 .2 0.8882805706775924", style=bold, label="0.0034" ];
"N293_F290" -> "I294_F290" [color="0 .2 0.8729095981555778", fontcolor="0 .2 0.8729095981555778", style=bold, label="0.0078" ];
"H296_L302" -> "I294_I298" [color="0 .2 0.8560393697348572", fontcolor="0 .2 0.8560393697348572", style=bold, label="0.0126" ];
"N293_V297" -> "I294_I298" [color="0 .2 0.8487314668151207", fontcolor="0 .2 0.8487314668151207", style=bold, label="0.0147" ];
"N301_H296" -> "I294_I298" [color="0 .2 0.8325054614017686", fontcolor="0 .2 0.8325054614017686", style=bold, label="0.0193" ];
"Q299_V295" -> "I294_I298" [color="0 .2 0.8960231397084718", fontcolor="0 .2 0.8960231397084718", style=bold, label="0.0011" ];
"D113_Y316" -> "I294_S204" [color="0 .2 0.8836104247143592", fontcolor="0 .2 0.8836104247143592", style=bold, label="0.0047" ];
"I291_Y209" -> "I294_S204" [color="0 .2 0.8847327315064798", fontcolor="0 .2 0.8847327315064798", style=bold, label="0.0044" ];
"G315_W286" -> "I294_Y209" [color="0 .2 0.8926462076877603", fontcolor="0 .2 0.8926462076877603", style=bold, label="0.0021" ];
"H296_L302" -> "I294_Y209" [color="0 .2 0.8823782581047819", fontcolor="0 .2 0.8823782581047819", style=bold, label="0.0050" ];
"L287_Y209" -> "I294_Y209" [color="0 .2 0.8979930439762296", fontcolor="0 .2 0.8979930439762296", style=bold, label="0.0006" ];
"I294_I298" -> "I298_V295" [color="0 .2 0.8872209684239786", fontcolor="0 .2 0.8872209684239786", style=bold, label="0.0037" ];
"Q197_I298" -> "I298_V295" [color="0 .2 0.8957385782369309", fontcolor="0 .2 0.8957385782369309", style=bold, label="0.0012" ];
"H296_L302" -> "I303_L311" [color="0 .2 0.8769942633201243", fontcolor="0 .2 0.8769942633201243", style=bold, label="0.0066" ];
"I294_I298" -> "I303_L311" [color="0 .2 0.8792540114153427", fontcolor="0 .2 0.8792540114153427", style=bold, label="0.0059" ];
"Q299_V295" -> "I303_L311" [color="0 .2 0.8587473274299512", fontcolor="0 .2 0.8587473274299512", style=bold, label="0.0118" ];
"H296_L302" -> "I303_V295" [color="0 .2 0.8189672751070005", fontcolor="0 .2 0.8189672751070005", style=bold, label="0.0232" ];
"I294_I298" -> "I303_V295" [color="0 .2 0.8708584242522512", fontcolor="0 .2 0.8708584242522512", style=bold, label="0.0083" ];
"Q299_V295" -> "I303_V295" [color="0 .2 0.8111753518805913", fontcolor="0 .2 0.8111753518805913", style=bold, label="0.0254" ];
"H296_L302" -> "I303_V307" [color="0 .2 0.8507320134035412", fontcolor="0 .2 0.8507320134035412", style=bold, label="0.0141" ];
"N301_I303" -> "I303_V307" [color="0 .2 0.8789798606574372", fontcolor="0 .2 0.8789798606574372", style=bold, label="0.0060" ];
"D113_Y316" -> "I303_Y308" [color="0 .2 0.8826537020064237", fontcolor="0 .2 0.8826537020064237", style=bold, label="0.0050" ];
"H269_I135" -> "I303_Y308" [color="0 .2 0.8884069848502958", fontcolor="0 .2 0.8884069848502958", style=bold, label="0.0033" ];
"N301_H296" -> "I303_Y308" [color="0 .2 0.8683240912694954", fontcolor="0 .2 0.8683240912694954", style=bold, label="0.0091" ];
"Q299_V295" -> "I303_Y308" [color="0 .2 0.8944600169889433", fontcolor="0 .2 0.8944600169889433", style=bold, label="0.0016" ];
"C327_F332" -> "I314_L284" [color="0 .2 0.8982081818102579", fontcolor="0 .2 0.8982081818102579", style=bold, label="0.0005" ];
"L284_P288" -> "I314_L284" [color="0 .2 0.8948153403320984", fontcolor="0 .2 0.8948153403320984", style=bold, label="0.0015" ];
"P288_T283" -> "I314_L284" [color="0 .2 0.8024175679630994", fontcolor="0 .2 0.8024175679630994", style=bold, label="0.0279" ];
"G315_L311" -> "I314_L310" [color="0 .2 0.8719816115971077", fontcolor="0 .2 0.8719816115971077", style=bold, label="0.0080" ];
"G315_L311" -> "I314_L311" [color="0 .2 0.8936621798530333", fontcolor="0 .2 0.8936621798530333", style=bold, label="0.0018" ];
"L311_F289" -> "I314_L311" [color="0 .2 0.892572175309113", fontcolor="0 .2 0.892572175309113", style=bold, label="0.0021" ];
"F332_Y326" -> "I325_F321" [color="0 .2 0.8752413523041549", fontcolor="0 .2 0.8752413523041549", style=bold, label="0.0071" ];
"G320_L324" -> "I325_F321" [color="0 .2 0.8693566579972426", fontcolor="0 .2 0.8693566579972426", style=bold, label="0.0088" ];
"C327_F332" -> "I325_S329" [color="0 .2 0.7798140434448897", fontcolor="0 .2 0.7798140434448897", style=bold, label="0.0344" ];
"L124_Y326" -> "I325_S329" [color="0 .2 0.8961772624606225", fontcolor="0 .2 0.8961772624606225", style=bold, label="0.0011" ];
"R131_E268" -> "I325_S329" [color="0 .2 0.894858424545481", fontcolor="0 .2 0.894858424545481", style=bold, label="0.0015" ];
"R328_L324" -> "I325_S329" [color="0 .2 0.7389684291880874", fontcolor="0 .2 0.7389684291880874", style=bold, label="0.0461" ];
"D331_K267" -> "I325_T274" [color="0 .2 0.8015832468107071", fontcolor="0 .2 0.8015832468107071", style=bold, label="0.0282" ];
"E268_K227" -> "I325_T274" [color="0 .2 0.8494605902539227", fontcolor="0 .2 0.8494605902539227", style=bold, label="0.0145" ];
"K270_T274" -> "I325_T274" [color="0 .2 0.8848027304954833", fontcolor="0 .2 0.8848027304954833", style=bold, label="0.0043" ];
"R131_E268" -> "I325_T274" [color="0 .2 0.8541510605299966", fontcolor="0 .2 0.8541510605299966", style=bold, label="0.0131" ];
"F332_Y326" -> "I325_T281" [color="0 .2 0.8936855910734411", fontcolor="0 .2 0.8936855910734411", style=bold, label="0.0018" ];
"G320_Y316" -> "I325_T281" [color="0 .2 0.8778386777001836", fontcolor="0 .2 0.8778386777001836", style=bold, label="0.0063" ];
"I325_S329" -> "I325_T281" [color="0 .2 0.8982807645877391", fontcolor="0 .2 0.8982807645877391", style=bold, label="0.0005" ];
"A335_D331" -> "I334_P330" [color="0 .2 0.8812031299765655", fontcolor="0 .2 0.8812031299765655", style=bold, label="0.0054" ];
"D79_I47" -> "I43_V317" [color="0 .2 0.8563166606700962", fontcolor="0 .2 0.8563166606700962", style=bold, label="0.0125" ];
"N318_I314" -> "I43_V317" [color="0 .2 0.8513705847974822", fontcolor="0 .2 0.8513705847974822", style=bold, label="0.0139" ];
"D113_Y316" -> "I43_Y316" [color="0 .2 0.8590246828469225", fontcolor="0 .2 0.8590246828469225", style=bold, label="0.0117" ];
"G315_S319" -> "I43_Y316" [color="0 .2 0.8193573041760365", fontcolor="0 .2 0.8193573041760365", style=bold, label="0.0231" ];
"A46_G320" -> "I47_F49" [color="0 .2 0.8911238617378173", fontcolor="0 .2 0.8911238617378173", style=bold, label="0.0025" ];
"G162_L167" -> "I47_F49" [color="0 .2 0.8940748832056058", fontcolor="0 .2 0.8940748832056058", style=bold, label="0.0017" ];
"G83_I47" -> "I47_F49" [color="0 .2 0.8981092596519924", fontcolor="0 .2 0.8981092596519924", style=bold, label="0.0005" ];
"G320_Y316" -> "I47_M82" [color="0 .2 0.8859944666519354", fontcolor="0 .2 0.8859944666519354", style=bold, label="0.0040" ];
"M82_V117" -> "I47_M82" [color="0 .2 0.8793895100909965", fontcolor="0 .2 0.8793895100909965", style=bold, label="0.0059" ];
"D29_T25" -> "I47_S319" [color="0 .2 0.87780151182072", fontcolor="0 .2 0.87780151182072", style=bold, label="0.0064" ];
"N51_S319" -> "I47_S319" [color="0 .2 0.8621356667515084", fontcolor="0 .2 0.8621356667515084", style=bold, label="0.0108" ];
"D79_I47" -> "I47_V44" [color="0 .2 0.8906680865739098", fontcolor="0 .2 0.8906680865739098", style=bold, label="0.0027" ];
"G83_V44" -> "I47_V44" [color="0 .2 0.8813981942874035", fontcolor="0 .2 0.8813981942874035", style=bold, label="0.0053" ];
"D79_I47" -> "I47_V87" [color="0 .2 0.896427735767638", fontcolor="0 .2 0.896427735767638", style=bold, label="0.0010" ];
"G83_I47" -> "I47_V87" [color="0 .2 0.8710192245977748", fontcolor="0 .2 0.8710192245977748", style=bold, label="0.0083" ];
"D29_V33" -> "I47_Y316" [color="0 .2 0.8906288897441033", fontcolor="0 .2 0.8906288897441033", style=bold, label="0.0027" ];
"D79_I47" -> "I47_Y316" [color="0 .2 0.8703553858415223", fontcolor="0 .2 0.8703553858415223", style=bold, label="0.0085" ];
"N318_I314" -> "I47_Y316" [color="0 .2 0.8883624816813944", fontcolor="0 .2 0.8883624816813944", style=bold, label="0.0033" ];
"N51_S319" -> "I47_Y316" [color="0 .2 0.8374073064626781", fontcolor="0 .2 0.8374073064626781", style=bold, label="0.0179" ];
"A59_Q65" -> "I58_F332" [color="0 .2 0.8927442373422074", fontcolor="0 .2 0.8927442373422074", style=bold, label="0.0021" ];
"A76_I55" -> "I58_F332" [color="0 .2 0.8947792798117403", fontcolor="0 .2 0.8947792798117403", style=bold, label="0.0015" ];
"I58_Y70" -> "I58_F332" [color="0 .2 0.8536942531467678", fontcolor="0 .2 0.8536942531467678", style=bold, label="0.0133" ];
"I58_I72" -> "I58_F61" [color="0 .2 0.8847728607104732", fontcolor="0 .2 0.8847728607104732", style=bold, label="0.0044" ];
"R63_D331" -> "I58_F61" [color="0 .2 0.891079600020084", fontcolor="0 .2 0.891079600020084", style=bold, label="0.0026" ];
"C327_F332" -> "I58_I72" [color="0 .2 0.896391160333124", fontcolor="0 .2 0.896391160333124", style=bold, label="0.0010" ];
"I58_Y70" -> "I58_I72" [color="0 .2 0.888017617085255", fontcolor="0 .2 0.888017617085255", style=bold, label="0.0034" ];
"A76_N51" -> "I58_Y70" [color="0 .2 0.8824057325046618", fontcolor="0 .2 0.8824057325046618", style=bold, label="0.0050" ];
"G50_V54" -> "I58_Y70" [color="0 .2 0.8607073715338872", fontcolor="0 .2 0.8607073715338872", style=bold, label="0.0112" ];
"R63_D331" -> "I72_T68" [color="0 .2 0.8844100217908494", fontcolor="0 .2 0.8844100217908494", style=bold, label="0.0045" ];
"S329_T274" -> "I72_T68" [color="0 .2 0.8528391913246546", fontcolor="0 .2 0.8528391913246546", style=bold, label="0.0135" ];
"D79_S120" -> "I72_V54" [color="0 .2 0.8947049243457561", fontcolor="0 .2 0.8947049243457561", style=bold, label="0.0015" ];
"I58_I72" -> "I72_V54" [color="0 .2 0.8953493879701483", fontcolor="0 .2 0.8953493879701483", style=bold, label="0.0013" ];
"N69_I58" -> "I72_V54" [color="0 .2 0.8914405692377424", fontcolor="0 .2 0.8914405692377424", style=bold, label="0.0024" ];
"D79_I47" -> "I94_M36" [color="0 .2 0.8739549117803482", fontcolor="0 .2 0.8739549117803482", style=bold, label="0.0075" ];
"L95_V33" -> "I94_M36" [color="0 .2 0.8853296129230763", fontcolor="0 .2 0.8853296129230763", style=bold, label="0.0042" ];
"D79_I47" -> "I94_M40" [color="0 .2 0.8436637847017697", fontcolor="0 .2 0.8436637847017697", style=bold, label="0.0161" ];
"I94_M36" -> "I94_M40" [color="0 .2 0.8855208160250276", fontcolor="0 .2 0.8855208160250276", style=bold, label="0.0041" ];
"D113_Y316" -> "I94_W313" [color="0 .2 0.8824858616251348", fontcolor="0 .2 0.8824858616251348", style=bold, label="0.0050" ];
"R175_E107" -> "I94_W313" [color="0 .2 0.8921181453251131", fontcolor="0 .2 0.8921181453251131", style=bold, label="0.0023" ];
"A134_P138" -> "K140_F133" [color="0 .2 0.8929592929419509", fontcolor="0 .2 0.8929592929419509", style=bold, label="0.0020" ];
"S137_Y141" -> "K140_S137" [color="0 .2 0.880050429289722", fontcolor="0 .2 0.880050429289722", style=bold, label="0.0057" ];
"Q65_K147" -> "K147_V67" [color="0 .2 0.8849520770868281", fontcolor="0 .2 0.8849520770868281", style=bold, label="0.0043" ];
"T146_V67" -> "K147_V67" [color="0 .2 0.7927710751593935", fontcolor="0 .2 0.7927710751593935", style=bold, label="0.0307" ];
"F139_S143" -> "K149_S143" [color="0 .2 0.8986854978623375", fontcolor="0 .2 0.8986854978623375", style=bold, label="0.0004" ];
"A226_F223" -> "K227_F223" [color="0 .2 0.8836820239664828", fontcolor="0 .2 0.8836820239664828", style=bold, label="0.0047" ];
"E225_K227" -> "K227_F223" [color="0 .2 0.8977285338664043", fontcolor="0 .2 0.8977285338664043", style=bold, label="0.0007" ];
"R131_E268" -> "K227_F223" [color="0 .2 0.8933065437766146", fontcolor="0 .2 0.8933065437766146", style=bold, label="0.0019" ];
"A271_K267" -> "K267_K270" [color="0 .2 0.8689565996351581", fontcolor="0 .2 0.8689565996351581", style=bold, label="0.0089" ];
"D331_K267" -> "K267_K270" [color="0 .2 0.8628501691840756", fontcolor="0 .2 0.8628501691840756", style=bold, label="0.0106" ];
"A134_E268" -> "K267_P330" [color="0 .2 0.8872694784298046", fontcolor="0 .2 0.8872694784298046", style=bold, label="0.0036" ];
"D331_K267" -> "K267_P330" [color="0 .2 0.8301540503674946", fontcolor="0 .2 0.8301540503674946", style=bold, label="0.0200" ];
"I325_T274" -> "K267_P330" [color="0 .2 0.871816775458946", fontcolor="0 .2 0.871816775458946", style=bold, label="0.0081" ];
"D331_K267" -> "K270_K273" [color="0 .2 0.8600221142636177", fontcolor="0 .2 0.8600221142636177", style=bold, label="0.0114" ];
"H269_K273" -> "K270_K273" [color="0 .2 0.8921956405498409", fontcolor="0 .2 0.8921956405498409", style=bold, label="0.0022" ];
"K270_T274" -> "K270_K273" [color="0 .2 0.8571243280697666", fontcolor="0 .2 0.8571243280697666", style=bold, label="0.0123" ];
"E268_K227" -> "K270_P330" [color="0 .2 0.8862138075262692", fontcolor="0 .2 0.8862138075262692", style=bold, label="0.0039" ];
"I325_T274" -> "K270_P330" [color="0 .2 0.8858390437568412", fontcolor="0 .2 0.8858390437568412", style=bold, label="0.0041" ];
"S329_T274" -> "K270_P330" [color="0 .2 0.8354237373669313", fontcolor="0 .2 0.8354237373669313", style=bold, label="0.0185" ];
"A226_H269" -> "K270_T274" [color="0 .2 0.8994396066577877", fontcolor="0 .2 0.8994396066577877", style=bold, label="0.0002" ];
"H269_I135" -> "K270_T274" [color="0 .2 0.8939199429478936", fontcolor="0 .2 0.8939199429478936", style=bold, label="0.0017" ];
"H269_K273" -> "K270_T274" [color="0 .2 0.580177802520877", fontcolor="0 .2 0.580177802520877", style=bold, label="0.0915" ];
"E268_K227" -> "K273_F223" [color="0 .2 0.8991562229249287", fontcolor="0 .2 0.8991562229249287", style=bold, label="0.0002" ];
"L272_Y219" -> "K273_F223" [color="0 .2 0.8696130496255597", fontcolor="0 .2 0.8696130496255597", style=bold, label="0.0087" ];
"D113_Y316" -> "K305_F194" [color="0 .2 0.881759801571118", fontcolor="0 .2 0.881759801571118", style=bold, label="0.0052" ];
"D192_K305" -> "K305_F194" [color="0 .2 0.8612965875074593", fontcolor="0 .2 0.8612965875074593", style=bold, label="0.0111" ];
"F166_S111" -> "L115_F166" [color="0 .2 0.8933682323758368", fontcolor="0 .2 0.8933682323758368", style=bold, label="0.0019" ];
"L163_F166" -> "L115_F166" [color="0 .2 0.8883719782511194", fontcolor="0 .2 0.8883719782511194", style=bold, label="0.0033" ];
"Q170_S111" -> "L115_F166" [color="0 .2 0.8798393100952506", fontcolor="0 .2 0.8798393100952506", style=bold, label="0.0058" ];
"S111_S165" -> "L115_S161" [color="0 .2 0.8661349207011604", fontcolor="0 .2 0.8661349207011604", style=bold, label="0.0097" ];
"T164_V160" -> "L115_S161" [color="0 .2 0.7991757729747517", fontcolor="0 .2 0.7991757729747517", style=bold, label="0.0289" ];
"L163_F166" -> "L115_S165" [color="0 .2 0.8929808717637797", fontcolor="0 .2 0.8929808717637797", style=bold, label="0.0020" ];
"S165_T118" -> "L115_S165" [color="0 .2 0.7524280047712751", fontcolor="0 .2 0.7524280047712751", style=bold, label="0.0422" ];
"T164_V160" -> "L115_S165" [color="0 .2 0.8289973127197958", fontcolor="0 .2 0.8289973127197958", style=bold, label="0.0203" ];
"T195_Y174" -> "L115_S165" [color="0 .2 0.8828079646838056", fontcolor="0 .2 0.8828079646838056", style=bold, label="0.0049" ];
"L124_L275" -> "L124_F282" [color="0 .2 0.8803918933167094", fontcolor="0 .2 0.8803918933167094", style=bold, label="0.0056" ];
"L272_Y219" -> "L124_F282" [color="0 .2 0.8852328672326619", fontcolor="0 .2 0.8852328672326619", style=bold, label="0.0042" ];
"L287_F282" -> "L124_F282" [color="0 .2 0.8783169288606298", fontcolor="0 .2 0.8783169288606298", style=bold, label="0.0062" ];
"A271_R131" -> "L124_L275" [color="0 .2 0.8883591081464011", fontcolor="0 .2 0.8883591081464011", style=bold, label="0.0033" ];
"G276_Y219" -> "L124_L275" [color="0 .2 0.8833832305528028", fontcolor="0 .2 0.8833832305528028", style=bold, label="0.0048" ];
"R131_E268" -> "L124_L275" [color="0 .2 0.8748677519989345", fontcolor="0 .2 0.8748677519989345", style=bold, label="0.0072" ];
"L124_Y219" -> "L124_L75" [color="0 .2 0.8874682461561165", fontcolor="0 .2 0.8874682461561165", style=bold, label="0.0036" ];
"L124_Y326" -> "L124_L75" [color="0 .2 0.8789151664928413", fontcolor="0 .2 0.8789151664928413", style=bold, label="0.0060" ];
"L287_F282" -> "L124_L75" [color="0 .2 0.8996412417841015", fontcolor="0 .2 0.8996412417841015", style=bold, label="0.0001" ];
"I121_W286" -> "L124_M215" [color="0 .2 0.8885651575560255", fontcolor="0 .2 0.8885651575560255", style=bold, label="0.0033" ];
"M215_F282" -> "L124_M215" [color="0 .2 0.8650037352118758", fontcolor="0 .2 0.8650037352118758", style=bold, label="0.0100" ];
"G276_Y219" -> "L124_M279" [color="0 .2 0.8851141653038955", fontcolor="0 .2 0.8851141653038955", style=bold, label="0.0043" ];
"L272_Y219" -> "L124_M279" [color="0 .2 0.843010205885115", fontcolor="0 .2 0.843010205885115", style=bold, label="0.0163" ];
"M215_F282" -> "L124_M279" [color="0 .2 0.8777068272160544", fontcolor="0 .2 0.8777068272160544", style=bold, label="0.0064" ];
"A128_Y219" -> "L124_Y219" [color="0 .2 0.8174810241791609", fontcolor="0 .2 0.8174810241791609", style=bold, label="0.0236" ];
"I121_S207" -> "L124_Y219" [color="0 .2 0.8582595246114745", fontcolor="0 .2 0.8582595246114745", style=bold, label="0.0119" ];
"R131_Y219" -> "L124_Y219" [color="0 .2 0.8331321577962302", fontcolor="0 .2 0.8331321577962302", style=bold, label="0.0191" ];
"C327_F332" -> "L124_Y326" [color="0 .2 0.20089695703973165", fontcolor="0 .2 0.20089695703973165", style=bold, label="0.2001" ];
"I127_Y326" -> "L124_Y326" [color="0 .2 0.898419786131699", fontcolor="0 .2 0.898419786131699", style=bold, label="0.0005" ];
"R131_E268" -> "L124_Y326" [color="0 .2 0.8634882639066992", fontcolor="0 .2 0.8634882639066992", style=bold, label="0.0104" ];
"R343_E338" -> "L124_Y326" [color="0 .2 0.8937870988716234", fontcolor="0 .2 0.8937870988716234", style=bold, label="0.0018" ];
"K149_S143" -> "L144_K149" [color="0 .2 0.8789915028649711", fontcolor="0 .2 0.8789915028649711", style=bold, label="0.0060" ];
"L144_Y141" -> "L144_K149" [color="0 .2 0.8997784200987569", fontcolor="0 .2 0.8997784200987569", style=bold, label="0.0001" ];
"L144_Y141" -> "L144_T146" [color="0 .2 0.8946120394440722", fontcolor="0 .2 0.8946120394440722", style=bold, label="0.0015" ];
"Q142_L145" -> "L144_T146" [color="0 .2 0.8838672871134421", fontcolor="0 .2 0.8838672871134421", style=bold, label="0.0046" ];
"F139_S143" -> "L144_Y141" [color="0 .2 0.8856812271630087", fontcolor="0 .2 0.8856812271630087", style=bold, label="0.0041" ];
"Q142_L144" -> "L144_Y141" [color="0 .2 0.8762124129403297", fontcolor="0 .2 0.8762124129403297", style=bold, label="0.0068" ];
"A150_L145" -> "L145_K149" [color="0 .2 0.8894031373657805", fontcolor="0 .2 0.8894031373657805", style=bold, label="0.0030" ];
"L144_T146" -> "L145_K149" [color="0 .2 0.896088450947903", fontcolor="0 .2 0.896088450947903", style=bold, label="0.0011" ];
"F139_S143" -> "L145_S143" [color="0 .2 0.8967274488476911", fontcolor="0 .2 0.8967274488476911", style=bold, label="0.0009" ];
"F166_T164" -> "L163_F166" [color="0 .2 0.7189691299373646", fontcolor="0 .2 0.7189691299373646", style=bold, label="0.0518" ];
"G162_L167" -> "L163_F166" [color="0 .2 0.8481545508145631", fontcolor="0 .2 0.8481545508145631", style=bold, label="0.0148" ];
"I169_Y199" -> "L163_F166" [color="0 .2 0.8953662463933713", fontcolor="0 .2 0.8953662463933713", style=bold, label="0.0013" ];
"G162_L167" -> "L163_L167" [color="0 .2 0.8179494842898979", fontcolor="0 .2 0.8179494842898979", style=bold, label="0.0235" ];
"L163_P168" -> "L163_L167" [color="0 .2 0.8564178167505024", fontcolor="0 .2 0.8564178167505024", style=bold, label="0.0125" ];
"F166_T164" -> "L163_P168" [color="0 .2 0.6652285880274903", fontcolor="0 .2 0.6652285880274903", style=bold, label="0.0672" ];
"G162_L167" -> "L163_P168" [color="0 .2 0.7680929089844902", fontcolor="0 .2 0.7680929089844902", style=bold, label="0.0378" ];
"L167_S165" -> "L163_P168" [color="0 .2 0.8918852165351089", fontcolor="0 .2 0.8918852165351089", style=bold, label="0.0023" ];
"G162_L167" -> "L167_S165" [color="0 .2 0.8942941792572398", fontcolor="0 .2 0.8942941792572398", style=bold, label="0.0016" ];
"P168_Y174" -> "L167_W173" [color="0 .2 0.8575849474510887", fontcolor="0 .2 0.8575849474510887", style=bold, label="0.0121" ];
"Q170_L167" -> "L167_W173" [color="0 .2 0.8888195903235484", fontcolor="0 .2 0.8888195903235484", style=bold, label="0.0032" ];
"T195_Y174" -> "L167_W173" [color="0 .2 0.8841222681136359", fontcolor="0 .2 0.8841222681136359", style=bold, label="0.0045" ];
"F282_S120" -> "L212_F282" [color="0 .2 0.8632374717689449", fontcolor="0 .2 0.8632374717689449", style=bold, label="0.0105" ];
"L287_F282" -> "L212_F282" [color="0 .2 0.7642973596468536", fontcolor="0 .2 0.7642973596468536", style=bold, label="0.0388" ];
"M215_F282" -> "L212_F282" [color="0 .2 0.8438228554515952", fontcolor="0 .2 0.8438228554515952", style=bold, label="0.0161" ];
"D331_K267" -> "L212_M279" [color="0 .2 0.8746829945343095", fontcolor="0 .2 0.8746829945343095", style=bold, label="0.0072" ];
"M279_V216" -> "L212_M279" [color="0 .2 0.8694724441352982", fontcolor="0 .2 0.8694724441352982", style=bold, label="0.0087" ];
"I121_S207" -> "L212_Y209" [color="0 .2 0.8925209058294024", fontcolor="0 .2 0.8925209058294024", style=bold, label="0.0021" ];
"A271_K267" -> "L266_K270" [color="0 .2 0.8124712312746366", fontcolor="0 .2 0.8124712312746366", style=bold, label="0.0250" ];
"R131_E268" -> "L266_K270" [color="0 .2 0.8881191179260466", fontcolor="0 .2 0.8881191179260466", style=bold, label="0.0034" ];
"E107_H172" -> "L272_F223" [color="0 .2 0.8973322515044272", fontcolor="0 .2 0.8973322515044272", style=bold, label="0.0008" ];
"L272_Y219" -> "L272_F223" [color="0 .2 0.8809829901661209", fontcolor="0 .2 0.8809829901661209", style=bold, label="0.0054" ];
"L275_F223" -> "L272_F223" [color="0 .2 0.8971943626979897", fontcolor="0 .2 0.8971943626979897", style=bold, label="0.0008" ];
"C327_F332" -> "L272_L275" [color="0 .2 0.8968612453064294", fontcolor="0 .2 0.8968612453064294", style=bold, label="0.0009" ];
"D331_K267" -> "L272_L275" [color="0 .2 0.8833242740741621", fontcolor="0 .2 0.8833242740741621", style=bold, label="0.0048" ];
"G276_K273" -> "L272_L275" [color="0 .2 0.8868499912249238", fontcolor="0 .2 0.8868499912249238", style=bold, label="0.0038" ];
"I278_T274" -> "L272_L275" [color="0 .2 0.8551360524671175", fontcolor="0 .2 0.8551360524671175", style=bold, label="0.0128" ];
"E268_K227" -> "L272_V222" [color="0 .2 0.8644240892215957", fontcolor="0 .2 0.8644240892215957", style=bold, label="0.0102" ];
"K270_T274" -> "L272_V222" [color="0 .2 0.8688973756626374", fontcolor="0 .2 0.8688973756626374", style=bold, label="0.0089" ];
"L272_Y219" -> "L272_V222" [color="0 .2 0.8790680526651058", fontcolor="0 .2 0.8790680526651058", style=bold, label="0.0060" ];
"R131_E268" -> "L272_V222" [color="0 .2 0.8000520825046566", fontcolor="0 .2 0.8000520825046566", style=bold, label="0.0286" ];
"E107_H172" -> "L272_Y219" [color="0 .2 0.8958969061655836", fontcolor="0 .2 0.8958969061655836", style=bold, label="0.0012" ];
"G276_Y219" -> "L272_Y219" [color="0 .2 0.17521321269430834", fontcolor="0 .2 0.17521321269430834", style=bold, label="0.2074" ];
"T164_V160" -> "L272_Y219" [color="0 .2 0.8673496530953716", fontcolor="0 .2 0.8673496530953716", style=bold, label="0.0093" ];
"C327_F332" -> "L275_F223" [color="0 .2 0.8693559548092787", fontcolor="0 .2 0.8693559548092787", style=bold, label="0.0088" ];
"I127_L275" -> "L275_F223" [color="0 .2 0.8842217618565301", fontcolor="0 .2 0.8842217618565301", style=bold, label="0.0045" ];
"L272_Y219" -> "L275_F223" [color="0 .2 0.8354080163910991", fontcolor="0 .2 0.8354080163910991", style=bold, label="0.0185" ];
"E268_K227" -> "L275_V222" [color="0 .2 0.8814966160817785", fontcolor="0 .2 0.8814966160817785", style=bold, label="0.0053" ];
"L272_L275" -> "L275_V222" [color="0 .2 0.8524095483823294", fontcolor="0 .2 0.8524095483823294", style=bold, label="0.0136" ];
"L272_Y219" -> "L275_V222" [color="0 .2 0.8272706175958598", fontcolor="0 .2 0.8272706175958598", style=bold, label="0.0208" ];
"D23_Q27" -> "L275_Y219" [color="0 .2 0.8897240904900904", fontcolor="0 .2 0.8897240904900904", style=bold, label="0.0029" ];
"G276_Y219" -> "L275_Y219" [color="0 .2 0.8200854037500658", fontcolor="0 .2 0.8200854037500658", style=bold, label="0.0229" ];
"R131_L275" -> "L275_Y219" [color="0 .2 0.8734349511835799", fontcolor="0 .2 0.8734349511835799", style=bold, label="0.0076" ];
"C285_L287" -> "L284_L287" [color="0 .2 0.8386267604041149", fontcolor="0 .2 0.8386267604041149", style=bold, label="0.0176" ];
"L284_W286" -> "L284_L287" [color="0 .2 0.8842779550764326", fontcolor="0 .2 0.8842779550764326", style=bold, label="0.0045" ];
"L287_F282" -> "L284_P288" [color="0 .2 0.865990384696794", fontcolor="0 .2 0.865990384696794", style=bold, label="0.0097" ];
"N318_I314" -> "L284_P288" [color="0 .2 0.8854407429500298", fontcolor="0 .2 0.8854407429500298", style=bold, label="0.0042" ];
"P288_T283" -> "L284_P288" [color="0 .2 0.8827897763553467", fontcolor="0 .2 0.8827897763553467", style=bold, label="0.0049" ];
"C285_L287" -> "L284_W286" [color="0 .2 0.7736016653423573", fontcolor="0 .2 0.7736016653423573", style=bold, label="0.0362" ];
"L287_F282" -> "L284_W286" [color="0 .2 0.8194790713826573", fontcolor="0 .2 0.8194790713826573", style=bold, label="0.0230" ];
"P288_T283" -> "L284_W286" [color="0 .2 0.835895240553169", fontcolor="0 .2 0.835895240553169", style=bold, label="0.0183" ];
"F208_V117" -> "L287_F208" [color="0 .2 0.8741589148054847", fontcolor="0 .2 0.8741589148054847", style=bold, label="0.0074" ];
"S207_T164" -> "L287_F208" [color="0 .2 0.8338685887868128", fontcolor="0 .2 0.8338685887868128", style=bold, label="0.0189" ];
"T164_Y199" -> "L287_F208" [color="0 .2 0.8556690424072608", fontcolor="0 .2 0.8556690424072608", style=bold, label="0.0127" ];
"L272_Y219" -> "L287_F282" [color="0 .2 0.8043870352388971", fontcolor="0 .2 0.8043870352388971", style=bold, label="0.0274" ];
"R343_E338" -> "L287_F282" [color="0 .2 0.869707920342601", fontcolor="0 .2 0.869707920342601", style=bold, label="0.0087" ];
"T164_Y199" -> "L287_F282" [color="0 .2 0.8426109486680426", fontcolor="0 .2 0.8426109486680426", style=bold, label="0.0164" ];
"I121_W286" -> "L287_Y209" [color="0 .2 0.8617627812641232", fontcolor="0 .2 0.8617627812641232", style=bold, label="0.0109" ];
"L284_P288" -> "L287_Y209" [color="0 .2 0.8914751058586353", fontcolor="0 .2 0.8914751058586353", style=bold, label="0.0024" ];
"M215_F282" -> "L287_Y209" [color="0 .2 0.8653467859351571", fontcolor="0 .2 0.8653467859351571", style=bold, label="0.0099" ];
"I303_Y308" -> "L302_V292" [color="0 .2 0.863638820641195", fontcolor="0 .2 0.863638820641195", style=bold, label="0.0104" ];
"Q299_V295" -> "L302_V292" [color="0 .2 0.8531978787600685", fontcolor="0 .2 0.8531978787600685", style=bold, label="0.0134" ];
"G276_Y219" -> "L311_F289" [color="0 .2 0.8834584512677641", fontcolor="0 .2 0.8834584512677641", style=bold, label="0.0047" ];
"G315_W286" -> "L311_F289" [color="0 .2 0.8769953074358758", fontcolor="0 .2 0.8769953074358758", style=bold, label="0.0066" ];
"H296_L302" -> "L311_V292" [color="0 .2 0.8709089544866051", fontcolor="0 .2 0.8709089544866051", style=bold, label="0.0083" ];
"Q299_V295" -> "L311_V292" [color="0 .2 0.878526688041223", fontcolor="0 .2 0.878526688041223", style=bold, label="0.0061" ];
"L340_F336" -> "L339_F336" [color="0 .2 0.877110167793881", fontcolor="0 .2 0.877110167793881", style=bold, label="0.0066" ];
"A335_A57" -> "L339_T56" [color="0 .2 0.8746701581003802", fontcolor="0 .2 0.8746701581003802", style=bold, label="0.0072" ];
"G315_W286" -> "L340_F49" [color="0 .2 0.8947878335250887", fontcolor="0 .2 0.8947878335250887", style=bold, label="0.0015" ];
"I325_S329" -> "L340_F49" [color="0 .2 0.8858705554769031", fontcolor="0 .2 0.8858705554769031", style=bold, label="0.0040" ];
"L340_F49" -> "L340_L53" [color="0 .2 0.8949466964215421", fontcolor="0 .2 0.8949466964215421", style=bold, label="0.0014" ];
"R63_E338" -> "L340_L53" [color="0 .2 0.8975011241623456", fontcolor="0 .2 0.8975011241623456", style=bold, label="0.0007" ];
"D79_I47" -> "L53_F49" [color="0 .2 0.8941154167334365", fontcolor="0 .2 0.8941154167334365", style=bold, label="0.0017" ];
"C327_V54" -> "L64_F332" [color="0 .2 0.885388047595409", fontcolor="0 .2 0.885388047595409", style=bold, label="0.0042" ];
"R63_D331" -> "L64_F332" [color="0 .2 0.7737441567789204", fontcolor="0 .2 0.7737441567789204", style=bold, label="0.0361" ];
"A59_Q65" -> "L64_F61" [color="0 .2 0.8703025853824466", fontcolor="0 .2 0.8703025853824466", style=bold, label="0.0085" ];
"I58_F61" -> "L64_F61" [color="0 .2 0.8778881638395559", fontcolor="0 .2 0.8778881638395559", style=bold, label="0.0063" ];
"N69_F332" -> "L64_T66" [color="0 .2 0.8905364870437804", fontcolor="0 .2 0.8905364870437804", style=bold, label="0.0027" ];
"Q65_K147" -> "L64_T66" [color="0 .2 0.8920149603027737", fontcolor="0 .2 0.8920149603027737", style=bold, label="0.0023" ];
"D79_S120" -> "L75_S120" [color="0 .2 0.8874024559226807", fontcolor="0 .2 0.8874024559226807", style=bold, label="0.0036" ];
"F71_T123" -> "L75_S120" [color="0 .2 0.8776606333940131", fontcolor="0 .2 0.8776606333940131", style=bold, label="0.0064" ];
"L124_Y326" -> "L75_S120" [color="0 .2 0.8730121712811648", fontcolor="0 .2 0.8730121712811648", style=bold, label="0.0077" ];
"I127_T68" -> "L75_T123" [color="0 .2 0.8762592634776987", fontcolor="0 .2 0.8762592634776987", style=bold, label="0.0068" ];
"L124_Y326" -> "L75_T123" [color="0 .2 0.8876218290993876", fontcolor="0 .2 0.8876218290993876", style=bold, label="0.0035" ];
"I325_S329" -> "L75_Y326" [color="0 .2 0.8660151773366949", fontcolor="0 .2 0.8660151773366949", style=bold, label="0.0097" ];
"I58_Y70" -> "L75_Y326" [color="0 .2 0.894896254514392", fontcolor="0 .2 0.894896254514392", style=bold, label="0.0015" ];
"R343_E338" -> "L75_Y326" [color="0 .2 0.8835127755567741", fontcolor="0 .2 0.8835127755567741", style=bold, label="0.0047" ];
"F49_V52" -> "L80_V48" [color="0 .2 0.8795480879629455", fontcolor="0 .2 0.8795480879629455", style=bold, label="0.0059" ];
"G83_V48" -> "L80_V48" [color="0 .2 0.8859210117239075", fontcolor="0 .2 0.8859210117239075", style=bold, label="0.0040" ];
"L53_F49" -> "L80_V52" [color="0 .2 0.891750199790336", fontcolor="0 .2 0.891750199790336", style=bold, label="0.0024" ];
"A85_V87" -> "L84_F89" [color="0 .2 0.8927580442723334", fontcolor="0 .2 0.8927580442723334", style=bold, label="0.0021" ];
"A85_W109" -> "L84_F89" [color="0 .2 0.8773544825009486", fontcolor="0 .2 0.8773544825009486", style=bold, label="0.0065" ];
"L84_V86" -> "L84_F89" [color="0 .2 0.8405665427838108", fontcolor="0 .2 0.8405665427838108", style=bold, label="0.0170" ];
"F89_V86" -> "L84_P88" [color="0 .2 0.8910046878289071", fontcolor="0 .2 0.8910046878289071", style=bold, label="0.0026" ];
"L84_V86" -> "L84_P88" [color="0 .2 0.8757185398280053", fontcolor="0 .2 0.8757185398280053", style=bold, label="0.0069" ];
"A85_G83" -> "L84_V81" [color="0 .2 0.8928005958636823", fontcolor="0 .2 0.8928005958636823", style=bold, label="0.0021" ];
"V81_V86" -> "L84_V81" [color="0 .2 0.8795713386054148", fontcolor="0 .2 0.8795713386054148", style=bold, label="0.0058" ];
"A85_G83" -> "L84_V86" [color="0 .2 0.6479950440192865", fontcolor="0 .2 0.6479950440192865", style=bold, label="0.0721" ];
"G83_V44" -> "L84_V86" [color="0 .2 0.8901826255559164", fontcolor="0 .2 0.8901826255559164", style=bold, label="0.0028" ];
"G37_L95" -> "L95_V33" [color="0 .2 0.8579751886511157", fontcolor="0 .2 0.8579751886511157", style=bold, label="0.0120" ];
"R28_V24" -> "L95_V33" [color="0 .2 0.8910200464255081", fontcolor="0 .2 0.8910200464255081", style=bold, label="0.0026" ];
"I94_M36" -> "L95_W32" [color="0 .2 0.8794059396263078", fontcolor="0 .2 0.8794059396263078", style=bold, label="0.0059" ];
"G162_L167" -> "M171_P168" [color="0 .2 0.8971683011879694", fontcolor="0 .2 0.8971683011879694", style=bold, label="0.0008" ];
"W173_Y199" -> "M171_P168" [color="0 .2 0.854774971643939", fontcolor="0 .2 0.854774971643939", style=bold, label="0.0129" ];
"L272_Y219" -> "M215_F282" [color="0 .2 0.7866275036861564", fontcolor="0 .2 0.7866275036861564", style=bold, label="0.0324" ];
"L287_F282" -> "M215_F282" [color="0 .2 0.8953632270335302", fontcolor="0 .2 0.8953632270335302", style=bold, label="0.0013" ];
"T164_Y199" -> "M215_F282" [color="0 .2 0.7263290541013334", fontcolor="0 .2 0.7263290541013334", style=bold, label="0.0497" ];
"W286_V117" -> "M215_F282" [color="0 .2 0.8970510740039133", fontcolor="0 .2 0.8970510740039133", style=bold, label="0.0008" ];
"L124_M279" -> "M215_M279" [color="0 .2 0.8729303909953908", fontcolor="0 .2 0.8729303909953908", style=bold, label="0.0077" ];
"L212_M279" -> "M215_M279" [color="0 .2 0.8657096886192229", fontcolor="0 .2 0.8657096886192229", style=bold, label="0.0098" ];
"L272_Y219" -> "M215_M279" [color="0 .2 0.7629648456192017", fontcolor="0 .2 0.7629648456192017", style=bold, label="0.0392" ];
"L287_F282" -> "M215_M279" [color="0 .2 0.8089342263432112", fontcolor="0 .2 0.8089342263432112", style=bold, label="0.0261" ];
"F282_S120" -> "M215_T283" [color="0 .2 0.8855202520797733", fontcolor="0 .2 0.8855202520797733", style=bold, label="0.0041" ];
"L124_M279" -> "M215_T283" [color="0 .2 0.8838144489411565", fontcolor="0 .2 0.8838144489411565", style=bold, label="0.0046" ];
"P288_T283" -> "M215_T283" [color="0 .2 0.882381312158843", fontcolor="0 .2 0.882381312158843", style=bold, label="0.0050" ];
"I278_F282" -> "M279_F282" [color="0 .2 0.8496617856413432", fontcolor="0 .2 0.8496617856413432", style=bold, label="0.0144" ];
"M215_F282" -> "M279_F282" [color="0 .2 0.8576248778056619", fontcolor="0 .2 0.8576248778056619", style=bold, label="0.0121" ];
"M215_M279" -> "M279_F282" [color="0 .2 0.8580579372640567", fontcolor="0 .2 0.8580579372640567", style=bold, label="0.0120" ];
"A128_M279" -> "M279_V216" [color="0 .2 0.8872290100706783", fontcolor="0 .2 0.8872290100706783", style=bold, label="0.0037" ];
"G315_W286" -> "M279_V216" [color="0 .2 0.8864925694146918", fontcolor="0 .2 0.8864925694146918", style=bold, label="0.0039" ];
"L124_M279" -> "M279_V216" [color="0 .2 0.8687032619035281", fontcolor="0 .2 0.8687032619035281", style=bold, label="0.0090" ];
"L287_F282" -> "M279_V216" [color="0 .2 0.8878677897168397", fontcolor="0 .2 0.8878677897168397", style=bold, label="0.0035" ];
"D29_Q27" -> "M279_Y219" [color="0 .2 0.8898690787762132", fontcolor="0 .2 0.8898690787762132", style=bold, label="0.0029" ];
"E268_K227" -> "M279_Y219" [color="0 .2 0.8404064363330774", fontcolor="0 .2 0.8404064363330774", style=bold, label="0.0171" ];
"I278_F282" -> "M279_Y219" [color="0 .2 0.8927955287916653", fontcolor="0 .2 0.8927955287916653", style=bold, label="0.0021" ];
"L287_F282" -> "M279_Y219" [color="0 .2 0.7744006706284903", fontcolor="0 .2 0.7744006706284903", style=bold, label="0.0359" ];
"D29_V33" -> "M36_V33" [color="0 .2 0.8933885200127372", fontcolor="0 .2 0.8933885200127372", style=bold, label="0.0019" ];
"L95_W32" -> "M36_V33" [color="0 .2 0.8428020926150493", fontcolor="0 .2 0.8428020926150493", style=bold, label="0.0164" ];
"D79_I47" -> "M40_W313" [color="0 .2 0.8759920923110591", fontcolor="0 .2 0.8759920923110591", style=bold, label="0.0069" ];
"Q26_E30" -> "M40_W313" [color="0 .2 0.8985398897641061", fontcolor="0 .2 0.8985398897641061", style=bold, label="0.0004" ];
"D113_M82" -> "M82_S319" [color="0 .2 0.7730767840542863", fontcolor="0 .2 0.7730767840542863", style=bold, label="0.0363" ];
"D79_S120" -> "M82_S319" [color="0 .2 0.8877835506580869", fontcolor="0 .2 0.8877835506580869", style=bold, label="0.0035" ];
"D113_Y316" -> "M82_V117" [color="0 .2 0.872015945682787", fontcolor="0 .2 0.872015945682787", style=bold, label="0.0080" ];
"D79_S120" -> "M82_V117" [color="0 .2 0.8821095071985247", fontcolor="0 .2 0.8821095071985247", style=bold, label="0.0051" ];
"M82_S319" -> "M82_V117" [color="0 .2 0.8896641509612524", fontcolor="0 .2 0.8896641509612524", style=bold, label="0.0030" ];
"M98_T189" -> "M96_F101" [color="0 .2 0.8986584611104023", fontcolor="0 .2 0.8986584611104023", style=bold, label="0.0004" ];
"M96_F101" -> "M96_T100" [color="0 .2 0.8802713397000334", fontcolor="0 .2 0.8802713397000334", style=bold, label="0.0056" ];
"C191_H93" -> "M98_T189" [color="0 .2 0.8975059206460441", fontcolor="0 .2 0.8975059206460441", style=bold, label="0.0007" ];
"T189_W99" -> "M98_T189" [color="0 .2 0.8993400118989587", fontcolor="0 .2 0.8993400118989587", style=bold, label="0.0002" ];
"N103_E107" -> "N103_C106" [color="0 .2 0.8668101387389558", fontcolor="0 .2 0.8668101387389558", style=bold, label="0.0095" ];
"A92_F101" -> "N103_E107" [color="0 .2 0.893303450152952", fontcolor="0 .2 0.893303450152952", style=bold, label="0.0019" ];
"C106_G102" -> "N103_E107" [color="0 .2 0.8640049804167256", fontcolor="0 .2 0.8640049804167256", style=bold, label="0.0103" ];
"E107_I169" -> "N103_E187" [color="0 .2 0.889493902898342", fontcolor="0 .2 0.889493902898342", style=bold, label="0.0030" ];
"E107_Y174" -> "N103_E187" [color="0 .2 0.8819272506890236", fontcolor="0 .2 0.8819272506890236", style=bold, label="0.0052" ];
"I169_S111" -> "N103_E187" [color="0 .2 0.8613725265980642", fontcolor="0 .2 0.8613725265980642", style=bold, label="0.0111" ];
"R175_E107" -> "N103_E187" [color="0 .2 0.8990372424808627", fontcolor="0 .2 0.8990372424808627", style=bold, label="0.0003" ];
"E107_I169" -> "N103_Y185" [color="0 .2 0.8852665699359243", fontcolor="0 .2 0.8852665699359243", style=bold, label="0.0042" ];
"N103_E187" -> "N103_Y185" [color="0 .2 0.2081870082725108", fontcolor="0 .2 0.2081870082725108", style=bold, label="0.1980" ];
"R175_E107" -> "N103_Y185" [color="0 .2 0.892216649456332", fontcolor="0 .2 0.892216649456332", style=bold, label="0.0022" ];
"Q65_K147" -> "N148_V152" [color="0 .2 0.8883095992746047", fontcolor="0 .2 0.8883095992746047", style=bold, label="0.0033" ];
"R151_Y70" -> "N148_V152" [color="0 .2 0.8959014099738608", fontcolor="0 .2 0.8959014099738608", style=bold, label="0.0012" ];
"C184_E180" -> "N183_E180" [color="0 .2 0.8807820671617114", fontcolor="0 .2 0.8807820671617114", style=bold, label="0.0055" ];
"D113_Y316" -> "N196_W173" [color="0 .2 0.8886827288106535", fontcolor="0 .2 0.8886827288106535", style=bold, label="0.0032" ];
"Q170_S111" -> "N196_W173" [color="0 .2 0.8786615541111958", fontcolor="0 .2 0.8786615541111958", style=bold, label="0.0061" ];
"R175_E107" -> "N196_W173" [color="0 .2 0.799148221253093", fontcolor="0 .2 0.799148221253093", style=bold, label="0.0289" ];
"G162_L167" -> "N196_Y174" [color="0 .2 0.8721634139703353", fontcolor="0 .2 0.8721634139703353", style=bold, label="0.0080" ];
"L163_F166" -> "N196_Y174" [color="0 .2 0.8607096323740205", fontcolor="0 .2 0.8607096323740205", style=bold, label="0.0112" ];
"T195_Y174" -> "N196_Y174" [color="0 .2 0.7996922493717219", fontcolor="0 .2 0.7996922493717219", style=bold, label="0.0287" ];
"F290_Y209" -> "N293_F290" [color="0 .2 0.8574805236302473", fontcolor="0 .2 0.8574805236302473", style=bold, label="0.0122" ];
"R343_E338" -> "N293_F290" [color="0 .2 0.8817569640139316", fontcolor="0 .2 0.8817569640139316", style=bold, label="0.0052" ];
"Y308_V292" -> "N293_F290" [color="0 .2 0.8825449479148463", fontcolor="0 .2 0.8825449479148463", style=bold, label="0.0050" ];
"H296_T195" -> "N293_H296" [color="0 .2 0.8812470007200471", fontcolor="0 .2 0.8812470007200471", style=bold, label="0.0054" ];
"R343_C341" -> "N293_H296" [color="0 .2 0.8923196373100397", fontcolor="0 .2 0.8923196373100397", style=bold, label="0.0022" ];
"D113_Y316" -> "N293_S204" [color="0 .2 0.8143967480169969", fontcolor="0 .2 0.8143967480169969", style=bold, label="0.0245" ];
"I291_Y209" -> "N293_S204" [color="0 .2 0.8701089881421243", fontcolor="0 .2 0.8701089881421243", style=bold, label="0.0086" ];
"Q299_V295" -> "N293_S204" [color="0 .2 0.8668649987327227", fontcolor="0 .2 0.8668649987327227", style=bold, label="0.0095" ];
"H296_I303" -> "N293_V297" [color="0 .2 0.8970929313758871", fontcolor="0 .2 0.8970929313758871", style=bold, label="0.0008" ];
"I294_S204" -> "N293_V297" [color="0 .2 0.8929255878602048", fontcolor="0 .2 0.8929255878602048", style=bold, label="0.0020" ];
"Q299_V295" -> "N293_V297" [color="0 .2 0.8984192071071698", fontcolor="0 .2 0.8984192071071698", style=bold, label="0.0005" ];
"D300_H296" -> "N301_H296" [color="0 .2 0.7094357135777312", fontcolor="0 .2 0.7094357135777312", style=bold, label="0.0545" ];
"F194_Y185" -> "N301_H296" [color="0 .2 0.8961707189133418", fontcolor="0 .2 0.8961707189133418", style=bold, label="0.0011" ];
"N293_S204" -> "N301_H296" [color="0 .2 0.8726099294720041", fontcolor="0 .2 0.8726099294720041", style=bold, label="0.0078" ];
"H296_L302" -> "N301_I303" [color="0 .2 0.7328225243596408", fontcolor="0 .2 0.7328225243596408", style=bold, label="0.0478" ];
"I294_I298" -> "N301_I303" [color="0 .2 0.8710584723940842", fontcolor="0 .2 0.8710584723940842", style=bold, label="0.0083" ];
"N301_H296" -> "N301_I303" [color="0 .2 0.8696580290426436", fontcolor="0 .2 0.8696580290426436", style=bold, label="0.0087" ];
"Q299_V295" -> "N301_I303" [color="0 .2 0.749859734854101", fontcolor="0 .2 0.749859734854101", style=bold, label="0.0430" ];
"L302_V292" -> "N301_Q299" [color="0 .2 0.8868617501535226", fontcolor="0 .2 0.8868617501535226", style=bold, label="0.0038" ];
"N301_I303" -> "N301_Q299" [color="0 .2 0.8526475107735668", fontcolor="0 .2 0.8526475107735668", style=bold, label="0.0136" ];
"G280_I277" -> "N312_G315" [color="0 .2 0.8837023725509349", fontcolor="0 .2 0.8837023725509349", style=bold, label="0.0047" ];
"G315_L311" -> "N312_G315" [color="0 .2 0.8913597167797009", fontcolor="0 .2 0.8913597167797009", style=bold, label="0.0025" ];
"G315_S319" -> "N312_G315" [color="0 .2 0.7836378678102457", fontcolor="0 .2 0.7836378678102457", style=bold, label="0.0333" ];
"F282_S120" -> "N312_W286" [color="0 .2 0.8733500442793057", fontcolor="0 .2 0.8733500442793057", style=bold, label="0.0076" ];
"G315_W286" -> "N312_W286" [color="0 .2 0.8685432643796527", fontcolor="0 .2 0.8685432643796527", style=bold, label="0.0090" ];
"I121_W286" -> "N312_W286" [color="0 .2 0.8669670035101322", fontcolor="0 .2 0.8669670035101322", style=bold, label="0.0095" ];
"N318_W286" -> "N312_W286" [color="0 .2 0.8605781013984999", fontcolor="0 .2 0.8605781013984999", style=bold, label="0.0113" ];
"D113_Y316" -> "N312_Y308" [color="0 .2 0.871295471970081", fontcolor="0 .2 0.871295471970081", style=bold, label="0.0082" ];
"G276_Y219" -> "N312_Y308" [color="0 .2 0.8481220327457922", fontcolor="0 .2 0.8481220327457922", style=bold, label="0.0148" ];
"G315_L311" -> "N312_Y316" [color="0 .2 0.8528708003706951", fontcolor="0 .2 0.8528708003706951", style=bold, label="0.0135" ];
"G320_Y316" -> "N312_Y316" [color="0 .2 0.8904424837366189", fontcolor="0 .2 0.8904424837366189", style=bold, label="0.0027" ];
"W313_V317" -> "N312_Y316" [color="0 .2 0.8605009295278274", fontcolor="0 .2 0.8605009295278274", style=bold, label="0.0113" ];
"N318_I314" -> "N318_C285" [color="0 .2 0.8627109215172492", fontcolor="0 .2 0.8627109215172492", style=bold, label="0.0107" ];
"G315_W286" -> "N318_F282" [color="0 .2 0.8277626361982081", fontcolor="0 .2 0.8277626361982081", style=bold, label="0.0207" ];
"L287_F282" -> "N318_F282" [color="0 .2 0.825072323401849", fontcolor="0 .2 0.825072323401849", style=bold, label="0.0214" ];
"P288_T283" -> "N318_F282" [color="0 .2 0.8722672159860737", fontcolor="0 .2 0.8722672159860737", style=bold, label="0.0079" ];
"D113_Y316" -> "N318_G315" [color="0 .2 0.8947807924930338", fontcolor="0 .2 0.8947807924930338", style=bold, label="0.0015" ];
"N318_W286" -> "N318_G315" [color="0 .2 0.8923379896835021", fontcolor="0 .2 0.8923379896835021", style=bold, label="0.0022" ];
"G315_S319" -> "N318_I314" [color="0 .2 0.6419606649313683", fontcolor="0 .2 0.6419606649313683", style=bold, label="0.0738" ];
"L124_Y326" -> "N318_I314" [color="0 .2 0.8567240274915606", fontcolor="0 .2 0.8567240274915606", style=bold, label="0.0124" ];
"W313_V317" -> "N318_I314" [color="0 .2 0.660096087892327", fontcolor="0 .2 0.660096087892327", style=bold, label="0.0687" ];
"L287_F282" -> "N318_N322" [color="0 .2 0.8932255135075662", fontcolor="0 .2 0.8932255135075662", style=bold, label="0.0019" ];
"N322_S319" -> "N318_N322" [color="0 .2 0.8843247723939454", fontcolor="0 .2 0.8843247723939454", style=bold, label="0.0045" ];
"N51_S319" -> "N318_N322" [color="0 .2 0.8448167411684971", fontcolor="0 .2 0.8448167411684971", style=bold, label="0.0158" ];
"C327_V54" -> "N318_T281" [color="0 .2 0.8797211947052008", fontcolor="0 .2 0.8797211947052008", style=bold, label="0.0058" ];
"D23_Q27" -> "N318_T281" [color="0 .2 0.889869603815371", fontcolor="0 .2 0.889869603815371", style=bold, label="0.0029" ];
"R131_E268" -> "N318_T281" [color="0 .2 0.8647371597271637", fontcolor="0 .2 0.8647371597271637", style=bold, label="0.0101" ];
"C327_F332" -> "N318_W286" [color="0 .2 0.8546447276594038", fontcolor="0 .2 0.8546447276594038", style=bold, label="0.0130" ];
"F282_S120" -> "N318_W286" [color="0 .2 0.8814748936855012", fontcolor="0 .2 0.8814748936855012", style=bold, label="0.0053" ];
"P288_T283" -> "N318_W286" [color="0 .2 0.8597700102926926", fontcolor="0 .2 0.8597700102926926", style=bold, label="0.0115" ];
"D113_Y316" -> "N322_D79" [color="0 .2 0.8065127444346453", fontcolor="0 .2 0.8065127444346453", style=bold, label="0.0268" ];
"G315_S319" -> "N322_D79" [color="0 .2 0.8571395974241184", fontcolor="0 .2 0.8571395974241184", style=bold, label="0.0123" ];
"L124_Y326" -> "N322_D79" [color="0 .2 0.8363678045425587", fontcolor="0 .2 0.8363678045425587", style=bold, label="0.0182" ];
"R343_C341" -> "N322_D79" [color="0 .2 0.8894682425887643", fontcolor="0 .2 0.8894682425887643", style=bold, label="0.0030" ];
"G320_P323" -> "N322_G320" [color="0 .2 0.8658870772052805", fontcolor="0 .2 0.8658870772052805", style=bold, label="0.0098" ];
"N322_S319" -> "N322_G320" [color="0 .2 0.898821724335517", fontcolor="0 .2 0.898821724335517", style=bold, label="0.0003" ];
"I278_F282" -> "N322_I278" [color="0 .2 0.8817016892059899", fontcolor="0 .2 0.8817016892059899", style=bold, label="0.0052" ];
"I325_T274" -> "N322_I278" [color="0 .2 0.8822951841177856", fontcolor="0 .2 0.8822951841177856", style=bold, label="0.0051" ];
"L124_Y326" -> "N322_I278" [color="0 .2 0.8666711570169815", fontcolor="0 .2 0.8666711570169815", style=bold, label="0.0095" ];
"R131_E268" -> "N322_I278" [color="0 .2 0.8653021885983121", fontcolor="0 .2 0.8653021885983121", style=bold, label="0.0099" ];
"G320_Y316" -> "N322_S319" [color="0 .2 0.8801140821394824", fontcolor="0 .2 0.8801140821394824", style=bold, label="0.0057" ];
"N322_D79" -> "N322_S319" [color="0 .2 0.8311805586540125", fontcolor="0 .2 0.8311805586540125", style=bold, label="0.0197" ];
"N51_S319" -> "N322_S319" [color="0 .2 0.7681301593938505", fontcolor="0 .2 0.7681301593938505", style=bold, label="0.0377" ];
"N318_T281" -> "N322_T281" [color="0 .2 0.8963174361395901", fontcolor="0 .2 0.8963174361395901", style=bold, label="0.0011" ];
"N322_D79" -> "N322_T281" [color="0 .2 0.8628372908576426", fontcolor="0 .2 0.8628372908576426", style=bold, label="0.0106" ];
"A76_N51" -> "N51_D79" [color="0 .2 0.8933106202307016", fontcolor="0 .2 0.8933106202307016", style=bold, label="0.0019" ];
"G320_Y316" -> "N51_D79" [color="0 .2 0.8838435359028392", fontcolor="0 .2 0.8838435359028392", style=bold, label="0.0046" ];
"G50_V54" -> "N51_I55" [color="0 .2 0.8643730679558885", fontcolor="0 .2 0.8643730679558885", style=bold, label="0.0102" ];
"N51_S319" -> "N51_P323" [color="0 .2 0.7754252945149365", fontcolor="0 .2 0.7754252945149365", style=bold, label="0.0357" ];
"P323_S319" -> "N51_P323" [color="0 .2 0.8850257877928243", fontcolor="0 .2 0.8850257877928243", style=bold, label="0.0043" ];
"G315_S319" -> "N51_S319" [color="0 .2 0.894680421886723", fontcolor="0 .2 0.894680421886723", style=bold, label="0.0015" ];
"G320_Y316" -> "N51_S319" [color="0 .2 0.7816178232407448", fontcolor="0 .2 0.7816178232407448", style=bold, label="0.0339" ];
"G50_P323" -> "N51_S319" [color="0 .2 0.7924620620648872", fontcolor="0 .2 0.7924620620648872", style=bold, label="0.0308" ];
"D79_I47" -> "N51_V48" [color="0 .2 0.8130432085319442", fontcolor="0 .2 0.8130432085319442", style=bold, label="0.0249" ];
"I47_F49" -> "N51_V48" [color="0 .2 0.884852839557281", fontcolor="0 .2 0.884852839557281", style=bold, label="0.0043" ];
"A46_P323" -> "N51_Y326" [color="0 .2 0.8884168602871735", fontcolor="0 .2 0.8884168602871735", style=bold, label="0.0033" ];
"Y326_V54" -> "N51_Y326" [color="0 .2 0.8894317598895849", fontcolor="0 .2 0.8894317598895849", style=bold, label="0.0030" ];
"F332_Y326" -> "N69_F332" [color="0 .2 0.8912995418435479", fontcolor="0 .2 0.8912995418435479", style=bold, label="0.0025" ];
"L124_Y326" -> "N69_F332" [color="0 .2 0.8923958316491268", fontcolor="0 .2 0.8923958316491268", style=bold, label="0.0022" ];
"L272_Y219" -> "N69_F332" [color="0 .2 0.8933533634475984", fontcolor="0 .2 0.8933533634475984", style=bold, label="0.0019" ];
"I58_F61" -> "N69_I58" [color="0 .2 0.8879206263414319", fontcolor="0 .2 0.8879206263414319", style=bold, label="0.0035" ];
"I58_I72" -> "N69_I58" [color="0 .2 0.8971130267867874", fontcolor="0 .2 0.8971130267867874", style=bold, label="0.0008" ];
"I58_Y70" -> "N69_I58" [color="0 .2 0.8982800821471486", fontcolor="0 .2 0.8982800821471486", style=bold, label="0.0005" ];
"G162_L167" -> "P168_S165" [color="0 .2 0.8550970452158098", fontcolor="0 .2 0.8550970452158098", style=bold, label="0.0129" ];
"L167_S165" -> "P168_S165" [color="0 .2 0.6903517204568974", fontcolor="0 .2 0.6903517204568974", style=bold, label="0.0600" ];
"S165_T118" -> "P168_S165" [color="0 .2 0.8768236969445392", fontcolor="0 .2 0.8768236969445392", style=bold, label="0.0066" ];
"T164_Y199" -> "P168_S165" [color="0 .2 0.8936659270221536", fontcolor="0 .2 0.8936659270221536", style=bold, label="0.0018" ];
"L115_S161" -> "P168_T164" [color="0 .2 0.8917677609356343", fontcolor="0 .2 0.8917677609356343", style=bold, label="0.0024" ];
"L163_L167" -> "P168_T164" [color="0 .2 0.8865309443757222", fontcolor="0 .2 0.8865309443757222", style=bold, label="0.0039" ];
"L167_S165" -> "P168_T164" [color="0 .2 0.8972206307033687", fontcolor="0 .2 0.8972206307033687", style=bold, label="0.0008" ];
"G162_L167" -> "P168_Y174" [color="0 .2 0.8819821672366673", fontcolor="0 .2 0.8819821672366673", style=bold, label="0.0052" ];
"I169_Y199" -> "P168_Y174" [color="0 .2 0.8621486946598336", fontcolor="0 .2 0.8621486946598336", style=bold, label="0.0108" ];
"M171_P168" -> "P168_Y174" [color="0 .2 0.764426770472196", fontcolor="0 .2 0.764426770472196", style=bold, label="0.0388" ];
"W173_Y199" -> "P168_Y174" [color="0 .2 0.8982038521972141", fontcolor="0 .2 0.8982038521972141", style=bold, label="0.0005" ];
"R343_C341" -> "P168_Y199" [color="0 .2 0.8869244511063303", fontcolor="0 .2 0.8869244511063303", style=bold, label="0.0037" ];
"S165_Y199" -> "P168_Y199" [color="0 .2 0.8948688860303804", fontcolor="0 .2 0.8948688860303804", style=bold, label="0.0015" ];
"T164_Y199" -> "P168_Y199" [color="0 .2 0.8298183609401124", fontcolor="0 .2 0.8298183609401124", style=bold, label="0.0201" ];
"L212_Y209" -> "P211_Y209" [color="0 .2 0.8831677106952156", fontcolor="0 .2 0.8831677106952156", style=bold, label="0.0048" ];
"F282_S120" -> "P288_T283" [color="0 .2 0.8439188025272119", fontcolor="0 .2 0.8439188025272119", style=bold, label="0.0160" ];
"I278_F282" -> "P288_T283" [color="0 .2 0.8700846869074318", fontcolor="0 .2 0.8700846869074318", style=bold, label="0.0086" ];
"L287_F282" -> "P288_T283" [color="0 .2 0.5995068077024606", fontcolor="0 .2 0.5995068077024606", style=bold, label="0.0860" ];
"R131_E268" -> "P288_T283" [color="0 .2 0.8579348502540576", fontcolor="0 .2 0.8579348502540576", style=bold, label="0.0120" ];
"G320_L324" -> "P323_S319" [color="0 .2 0.8996045796240447", fontcolor="0 .2 0.8996045796240447", style=bold, label="0.0001" ];
"I325_S329" -> "P323_S319" [color="0 .2 0.8643396442072853", fontcolor="0 .2 0.8643396442072853", style=bold, label="0.0102" ];
"N318_N322" -> "P323_S319" [color="0 .2 0.8344232588493544", fontcolor="0 .2 0.8344232588493544", style=bold, label="0.0188" ];
"C327_F332" -> "P323_V54" [color="0 .2 0.8422890740970614", fontcolor="0 .2 0.8422890740970614", style=bold, label="0.0165" ];
"I325_S329" -> "P323_V54" [color="0 .2 0.8811439879293461", fontcolor="0 .2 0.8811439879293461", style=bold, label="0.0054" ];
"N51_S319" -> "P323_V54" [color="0 .2 0.8948414695113382", fontcolor="0 .2 0.8948414695113382", style=bold, label="0.0015" ];
"A85_V87" -> "P88_V86" [color="0 .2 0.8994046800267161", fontcolor="0 .2 0.8994046800267161", style=bold, label="0.0002" ];
"F89_V86" -> "P88_V86" [color="0 .2 0.868629973476948", fontcolor="0 .2 0.868629973476948", style=bold, label="0.0090" ];
"F139_S143" -> "Q142_F139" [color="0 .2 0.892420792806346", fontcolor="0 .2 0.892420792806346", style=bold, label="0.0022" ];
"Q142_L145" -> "Q142_L144" [color="0 .2 0.8940102670272599", fontcolor="0 .2 0.8940102670272599", style=bold, label="0.0017" ];
"L145_S143" -> "Q142_L145" [color="0 .2 0.8619468937147245", fontcolor="0 .2 0.8619468937147245", style=bold, label="0.0109" ];
"K149_S143" -> "Q142_T146" [color="0 .2 0.8636767541922111", fontcolor="0 .2 0.8636767541922111", style=bold, label="0.0104" ];
"S143_T146" -> "Q142_T146" [color="0 .2 0.8988229748619501", fontcolor="0 .2 0.8988229748619501", style=bold, label="0.0003" ];
"Q142_F139" -> "Q142_T66" [color="0 .2 0.8969258147066835", fontcolor="0 .2 0.8969258147066835", style=bold, label="0.0009" ];
"Q142_T66" -> "Q142_V67" [color="0 .2 0.8693047027267237", fontcolor="0 .2 0.8693047027267237", style=bold, label="0.0088" ];
"E107_Y174" -> "Q170_E107" [color="0 .2 0.8788646720861857", fontcolor="0 .2 0.8788646720861857", style=bold, label="0.0060" ];
"Q170_L167" -> "Q170_E107" [color="0 .2 0.886274485248074", fontcolor="0 .2 0.886274485248074", style=bold, label="0.0039" ];
"Q170_S111" -> "Q170_E107" [color="0 .2 0.8338389821063625", fontcolor="0 .2 0.8338389821063625", style=bold, label="0.0189" ];
"R175_E107" -> "Q170_E107" [color="0 .2 0.7776439752626393", fontcolor="0 .2 0.7776439752626393", style=bold, label="0.0350" ];
"F108_F166" -> "Q170_F108" [color="0 .2 0.8777615226513782", fontcolor="0 .2 0.8777615226513782", style=bold, label="0.0064" ];
"Q170_S111" -> "Q170_F108" [color="0 .2 0.7857271100927207", fontcolor="0 .2 0.7857271100927207", style=bold, label="0.0327" ];
"Q170_S111" -> "Q170_L167" [color="0 .2 0.8990984723259438", fontcolor="0 .2 0.8990984723259438", style=bold, label="0.0003" ];
"S111_S165" -> "Q170_L167" [color="0 .2 0.824265077470921", fontcolor="0 .2 0.824265077470921", style=bold, label="0.0217" ];
"S165_T118" -> "Q170_L167" [color="0 .2 0.8395045461458555", fontcolor="0 .2 0.8395045461458555", style=bold, label="0.0173" ];
"W173_Y199" -> "Q170_L167" [color="0 .2 0.898353056268465", fontcolor="0 .2 0.898353056268465", style=bold, label="0.0005" ];
"G162_L167" -> "Q170_S111" [color="0 .2 0.39727788656060525", fontcolor="0 .2 0.39727788656060525", style=bold, label="0.1439" ];
"I169_Y199" -> "Q170_S111" [color="0 .2 0.8852088636806298", fontcolor="0 .2 0.8852088636806298", style=bold, label="0.0042" ];
"T164_Y199" -> "Q170_S111" [color="0 .2 0.8610390306306964", fontcolor="0 .2 0.8610390306306964", style=bold, label="0.0112" ];
"T195_Y174" -> "Q170_S111" [color="0 .2 0.8777094535191999", fontcolor="0 .2 0.8777094535191999", style=bold, label="0.0064" ];
"H178_F194" -> "Q179_T177" [color="0 .2 0.8907218869951469", fontcolor="0 .2 0.8907218869951469", style=bold, label="0.0027" ];
"H296_T195" -> "Q197_H296" [color="0 .2 0.8806084118851074", fontcolor="0 .2 0.8806084118851074", style=bold, label="0.0055" ];
"I294_I298" -> "Q197_H296" [color="0 .2 0.8721115265259125", fontcolor="0 .2 0.8721115265259125", style=bold, label="0.0080" ];
"T195_V297" -> "Q197_H296" [color="0 .2 0.8887683233398914", fontcolor="0 .2 0.8887683233398914", style=bold, label="0.0032" ];
"H296_Y308" -> "Q197_I298" [color="0 .2 0.8761683080487926", fontcolor="0 .2 0.8761683080487926", style=bold, label="0.0068" ];
"T195_V297" -> "Q197_I298" [color="0 .2 0.8678516134421945", fontcolor="0 .2 0.8678516134421945", style=bold, label="0.0092" ];
"T195_Y174" -> "Q197_I298" [color="0 .2 0.8956570030262199", fontcolor="0 .2 0.8956570030262199", style=bold, label="0.0012" ];
"A128_L275" -> "Q224_K227" [color="0 .2 0.8863951412588373", fontcolor="0 .2 0.8863951412588373", style=bold, label="0.0039" ];
"D29_T25" -> "Q26_E30" [color="0 .2 0.34845242458157055", fontcolor="0 .2 0.34845242458157055", style=bold, label="0.1578" ];
"G276_Y219" -> "Q26_E30" [color="0 .2 0.8988639779468658", fontcolor="0 .2 0.8988639779468658", style=bold, label="0.0003" ];
"L124_Y326" -> "Q26_E30" [color="0 .2 0.8828061827055527", fontcolor="0 .2 0.8828061827055527", style=bold, label="0.0049" ];
"Q26_V24" -> "Q26_E30" [color="0 .2 0.870015710234489", fontcolor="0 .2 0.870015710234489", style=bold, label="0.0086" ];
"D79_S120" -> "Q26_V24" [color="0 .2 0.8911967865248462", fontcolor="0 .2 0.8911967865248462", style=bold, label="0.0025" ];
"I278_F282" -> "Q26_V24" [color="0 .2 0.8681603796796664", fontcolor="0 .2 0.8681603796796664", style=bold, label="0.0091" ];
"R333_C327" -> "Q26_V24" [color="0 .2 0.8217452202871824", fontcolor="0 .2 0.8217452202871824", style=bold, label="0.0224" ];
"T195_Y174" -> "Q26_V24" [color="0 .2 0.8759783382854791", fontcolor="0 .2 0.8759783382854791", style=bold, label="0.0069" ];
"L124_Y326" -> "Q27_E30" [color="0 .2 0.8899496695844287", fontcolor="0 .2 0.8899496695844287", style=bold, label="0.0029" ];
"Q26_E30" -> "Q27_E30" [color="0 .2 0.6767441413256102", fontcolor="0 .2 0.6767441413256102", style=bold, label="0.0639" ];
"R175_E107" -> "Q27_E30" [color="0 .2 0.8888898557610334", fontcolor="0 .2 0.8888898557610334", style=bold, label="0.0032" ];
"R28_V31" -> "Q27_E30" [color="0 .2 0.882823925830675", fontcolor="0 .2 0.882823925830675", style=bold, label="0.0049" ];
"D23_Q26" -> "Q27_T25" [color="0 .2 0.869938347537961", fontcolor="0 .2 0.869938347537961", style=bold, label="0.0086" ];
"Q26_V24" -> "Q27_T25" [color="0 .2 0.8956620553258949", fontcolor="0 .2 0.8956620553258949", style=bold, label="0.0012" ];
"R28_V24" -> "Q27_T25" [color="0 .2 0.7901109688107307", fontcolor="0 .2 0.7901109688107307", style=bold, label="0.0314" ];
"D23_Q27" -> "Q27_V24" [color="0 .2 0.8112433136979574", fontcolor="0 .2 0.8112433136979574", style=bold, label="0.0254" ];
"Q26_V24" -> "Q27_V24" [color="0 .2 0.847373222559959", fontcolor="0 .2 0.847373222559959", style=bold, label="0.0151" ];
"R28_V24" -> "Q27_V24" [color="0 .2 0.670022361409614", fontcolor="0 .2 0.670022361409614", style=bold, label="0.0658" ];
"D29_V33" -> "Q27_V31" [color="0 .2 0.8752813793174508", fontcolor="0 .2 0.8752813793174508", style=bold, label="0.0071" ];
"Q26_E30" -> "Q27_V31" [color="0 .2 0.6812439820066079", fontcolor="0 .2 0.6812439820066079", style=bold, label="0.0626" ];
"Q27_E30" -> "Q27_V31" [color="0 .2 0.6912996864101522", fontcolor="0 .2 0.6912996864101522", style=bold, label="0.0597" ];
"H296_L302" -> "Q299_H296" [color="0 .2 0.8766634925960121", fontcolor="0 .2 0.8766634925960121", style=bold, label="0.0067" ];
"N301_H296" -> "Q299_H296" [color="0 .2 0.8755633547403316", fontcolor="0 .2 0.8755633547403316", style=bold, label="0.0070" ];
"Q299_V295" -> "Q299_H296" [color="0 .2 0.8333722707516377", fontcolor="0 .2 0.8333722707516377", style=bold, label="0.0191" ];
"G315_S319" -> "Q299_V295" [color="0 .2 0.8961785070649191", fontcolor="0 .2 0.8961785070649191", style=bold, label="0.0011" ];
"R28_V24" -> "Q299_V295" [color="0 .2 0.8317840215697629", fontcolor="0 .2 0.8317840215697629", style=bold, label="0.0195" ];
"T195_Y174" -> "Q299_V295" [color="0 .2 0.8671820319879476", fontcolor="0 .2 0.8671820319879476", style=bold, label="0.0094" ];
"Q299_H296" -> "Q299_V297" [color="0 .2 0.8876086790289731", fontcolor="0 .2 0.8876086790289731", style=bold, label="0.0035" ];
"Q299_V295" -> "Q299_V297" [color="0 .2 0.8214653596599147", fontcolor="0 .2 0.8214653596599147", style=bold, label="0.0225" ];
"R63_E338" -> "Q337_L340" [color="0 .2 0.8648351664766224", fontcolor="0 .2 0.8648351664766224", style=bold, label="0.0101" ];
"A59_Q65" -> "Q65_F61" [color="0 .2 0.877079691680127", fontcolor="0 .2 0.877079691680127", style=bold, label="0.0066" ];
"Q65_I58" -> "Q65_F61" [color="0 .2 0.8809228779757285", fontcolor="0 .2 0.8809228779757285", style=bold, label="0.0055" ];
"Q65_K60" -> "Q65_F61" [color="0 .2 0.8913410676573426", fontcolor="0 .2 0.8913410676573426", style=bold, label="0.0025" ];
"I58_I72" -> "Q65_I58" [color="0 .2 0.8918550693628209", fontcolor="0 .2 0.8918550693628209", style=bold, label="0.0023" ];
"R344_L342" -> "Q65_I58" [color="0 .2 0.8944003521466457", fontcolor="0 .2 0.8944003521466457", style=bold, label="0.0016" ];
"N69_F332" -> "Q65_K147" [color="0 .2 0.8761043488883306", fontcolor="0 .2 0.8761043488883306", style=bold, label="0.0068" ];
"R63_D331" -> "Q65_K147" [color="0 .2 0.8904680167773122", fontcolor="0 .2 0.8904680167773122", style=bold, label="0.0027" ];
"A59_F61" -> "Q65_K60" [color="0 .2 0.8578124792382898", fontcolor="0 .2 0.8578124792382898", style=bold, label="0.0121" ];
"A59_Q65" -> "Q65_K60" [color="0 .2 0.847410179179511", fontcolor="0 .2 0.847410179179511", style=bold, label="0.0151" ];
"A150_Y70" -> "Q65_Y70" [color="0 .2 0.8980213804740765", fontcolor="0 .2 0.8980213804740765", style=bold, label="0.0006" ];
"I58_Y70" -> "Q65_Y70" [color="0 .2 0.8988315183899334", fontcolor="0 .2 0.8988315183899334", style=bold, label="0.0003" ];
"R151_Y70" -> "Q65_Y70" [color="0 .2 0.8655303866620717", fontcolor="0 .2 0.8655303866620717", style=bold, label="0.0099" ];
"E107_H172" -> "R131_E268" [color="0 .2 0.8918147672164589", fontcolor="0 .2 0.8918147672164589", style=bold, label="0.0023" ];
"L124_Y219" -> "R131_E268" [color="0 .2 0.7326615734824489", fontcolor="0 .2 0.7326615734824489", style=bold, label="0.0479" ];
"L272_Y219" -> "R131_E268" [color="0 .2 0.2124349469258089", fontcolor="0 .2 0.2124349469258089", style=bold, label="0.1968" ];
"R343_E338" -> "R131_E268" [color="0 .2 0.8746834430740318", fontcolor="0 .2 0.8746834430740318", style=bold, label="0.0072" ];
"E268_K227" -> "R131_I72" [color="0 .2 0.885335241235057", fontcolor="0 .2 0.885335241235057", style=bold, label="0.0042" ];
"R131_T68" -> "R131_I72" [color="0 .2 0.8714529497361598", fontcolor="0 .2 0.8714529497361598", style=bold, label="0.0082" ];
"I325_T274" -> "R131_L272" [color="0 .2 0.8805572113356952", fontcolor="0 .2 0.8805572113356952", style=bold, label="0.0056" ];
"K270_T274" -> "R131_L272" [color="0 .2 0.8793468262263714", fontcolor="0 .2 0.8793468262263714", style=bold, label="0.0059" ];
"R131_E268" -> "R131_L272" [color="0 .2 0.7420912813859221", fontcolor="0 .2 0.7420912813859221", style=bold, label="0.0452" ];
"E268_K227" -> "R131_L275" [color="0 .2 0.785430403120746", fontcolor="0 .2 0.785430403120746", style=bold, label="0.0328" ];
"G276_K273" -> "R131_L275" [color="0 .2 0.8771950382084979", fontcolor="0 .2 0.8771950382084979", style=bold, label="0.0065" ];
"I278_T274" -> "R131_L275" [color="0 .2 0.8649254056486229", fontcolor="0 .2 0.8649254056486229", style=bold, label="0.0100" ];
"I278_L124" -> "R131_T274" [color="0 .2 0.8800305351403409", fontcolor="0 .2 0.8800305351403409", style=bold, label="0.0057" ];
"I325_T274" -> "R131_T274" [color="0 .2 0.8910586469695851", fontcolor="0 .2 0.8910586469695851", style=bold, label="0.0026" ];
"R131_E268" -> "R131_T274" [color="0 .2 0.862456806282124", fontcolor="0 .2 0.862456806282124", style=bold, label="0.0107" ];
"A134_E268" -> "R131_T68" [color="0 .2 0.8375959971124135", fontcolor="0 .2 0.8375959971124135", style=bold, label="0.0179" ];
"L124_Y326" -> "R131_T68" [color="0 .2 0.8677882704369523", fontcolor="0 .2 0.8677882704369523", style=bold, label="0.0092" ];
"R131_Y219" -> "R131_T68" [color="0 .2 0.8711873832772695", fontcolor="0 .2 0.8711873832772695", style=bold, label="0.0082" ];
"A128_V222" -> "R131_V222" [color="0 .2 0.8831958803426267", fontcolor="0 .2 0.8831958803426267", style=bold, label="0.0048" ];
"L124_M279" -> "R131_V222" [color="0 .2 0.8840279483577433", fontcolor="0 .2 0.8840279483577433", style=bold, label="0.0046" ];
"A128_Y219" -> "R131_Y219" [color="0 .2 0.8940201128524766", fontcolor="0 .2 0.8940201128524766", style=bold, label="0.0017" ];
"F166_T164" -> "R131_Y219" [color="0 .2 0.8513992637149457", fontcolor="0 .2 0.8513992637149457", style=bold, label="0.0139" ];
"G276_Y219" -> "R131_Y219" [color="0 .2 0.8998769212773752", fontcolor="0 .2 0.8998769212773752", style=bold, label="0.0000" ];
"R343_E338" -> "R131_Y219" [color="0 .2 0.8772547362808457", fontcolor="0 .2 0.8772547362808457", style=bold, label="0.0065" ];
"N148_V152" -> "R151_K147" [color="0 .2 0.8656762510253808", fontcolor="0 .2 0.8656762510253808", style=bold, label="0.0098" ];
"A150_Y70" -> "R151_Y70" [color="0 .2 0.8965224455786255", fontcolor="0 .2 0.8965224455786255", style=bold, label="0.0010" ];
"K147_V67" -> "R151_Y70" [color="0 .2 0.87262635057369", fontcolor="0 .2 0.87262635057369", style=bold, label="0.0078" ];
"Q65_K147" -> "R151_Y70" [color="0 .2 0.8799410774876422", fontcolor="0 .2 0.8799410774876422", style=bold, label="0.0057" ];
"E107_H172" -> "R175_E107" [color="0 .2 0.5538001689599615", fontcolor="0 .2 0.5538001689599615", style=bold, label="0.0991" ];
"Q170_S111" -> "R175_E107" [color="0 .2 0.7804459780444017", fontcolor="0 .2 0.7804459780444017", style=bold, label="0.0342" ];
"S165_T118" -> "R175_E107" [color="0 .2 0.879474750647246", fontcolor="0 .2 0.879474750647246", style=bold, label="0.0059" ];
"T195_Y174" -> "R175_E107" [color="0 .2 0.7938809560644533", fontcolor="0 .2 0.7938809560644533", style=bold, label="0.0304" ];
"E107_H172" -> "R175_W173" [color="0 .2 0.8990555163470415", fontcolor="0 .2 0.8990555163470415", style=bold, label="0.0003" ];
"N196_W173" -> "R175_W173" [color="0 .2 0.8406099838744046", fontcolor="0 .2 0.8406099838744046", style=bold, label="0.0170" ];
"Q170_S111" -> "R175_W173" [color="0 .2 0.8716404958420593", fontcolor="0 .2 0.8716404958420593", style=bold, label="0.0081" ];
"E268_K227" -> "R221_V218" [color="0 .2 0.8873914047587401", fontcolor="0 .2 0.8873914047587401", style=bold, label="0.0036" ];
"D29_Q26" -> "R28_Q26" [color="0 .2 0.7941243542213707", fontcolor="0 .2 0.7941243542213707", style=bold, label="0.0303" ];
"Q27_T25" -> "R28_Q26" [color="0 .2 0.8669263914740398", fontcolor="0 .2 0.8669263914740398", style=bold, label="0.0095" ];
"R28_V24" -> "R28_Q26" [color="0 .2 0.8769346337975163", fontcolor="0 .2 0.8769346337975163", style=bold, label="0.0066" ];
"D29_T25" -> "R28_T25" [color="0 .2 0.8510907767865836", fontcolor="0 .2 0.8510907767865836", style=bold, label="0.0140" ];
"R28_V24" -> "R28_T25" [color="0 .2 0.6298798886438333", fontcolor="0 .2 0.6298798886438333", style=bold, label="0.0773" ];
"R344_E338" -> "R28_T25" [color="0 .2 0.8991784794438893", fontcolor="0 .2 0.8991784794438893", style=bold, label="0.0002" ];
"D23_Q27" -> "R28_V24" [color="0 .2 0.36447328308668525", fontcolor="0 .2 0.36447328308668525", style=bold, label="0.1533" ];
"L163_F166" -> "R28_V24" [color="0 .2 0.8529232004620397", fontcolor="0 .2 0.8529232004620397", style=bold, label="0.0135" ];
"Q26_V24" -> "R28_V24" [color="0 .2 0.8437170606892048", fontcolor="0 .2 0.8437170606892048", style=bold, label="0.0161" ];
"S111_S165" -> "R28_V24" [color="0 .2 0.8922570921722452", fontcolor="0 .2 0.8922570921722452", style=bold, label="0.0022" ];
"D79_I47" -> "R28_V31" [color="0 .2 0.8349720230205913", fontcolor="0 .2 0.8349720230205913", style=bold, label="0.0186" ];
"H296_L302" -> "R28_V31" [color="0 .2 0.8638910894278516", fontcolor="0 .2 0.8638910894278516", style=bold, label="0.0103" ];
"P288_T283" -> "R28_V31" [color="0 .2 0.8681884777273656", fontcolor="0 .2 0.8681884777273656", style=bold, label="0.0091" ];
"D29_V33" -> "R28_W32" [color="0 .2 0.8947629961383216", fontcolor="0 .2 0.8947629961383216", style=bold, label="0.0015" ];
"Q27_V31" -> "R28_W32" [color="0 .2 0.8719877770747434", fontcolor="0 .2 0.8719877770747434", style=bold, label="0.0080" ];
"R28_V31" -> "R28_W32" [color="0 .2 0.8869189489627075", fontcolor="0 .2 0.8869189489627075", style=bold, label="0.0037" ];
"G315_W286" -> "R304_L302" [color="0 .2 0.8952996063009165", fontcolor="0 .2 0.8952996063009165", style=bold, label="0.0013" ];
"H296_L302" -> "R304_L302" [color="0 .2 0.895284167130231", fontcolor="0 .2 0.895284167130231", style=bold, label="0.0013" ];
"N301_I303" -> "R304_L302" [color="0 .2 0.8846635842323185", fontcolor="0 .2 0.8846635842323185", style=bold, label="0.0044" ];
"I325_S329" -> "R328_I277" [color="0 .2 0.86263431647851", fontcolor="0 .2 0.86263431647851", style=bold, label="0.0107" ];
"Q27_T25" -> "R328_I277" [color="0 .2 0.8897103336281588", fontcolor="0 .2 0.8897103336281588", style=bold, label="0.0029" ];
"D331_K267" -> "R328_L324" [color="0 .2 0.8891252972931593", fontcolor="0 .2 0.8891252972931593", style=bold, label="0.0031" ];
"R343_E338" -> "R328_L324" [color="0 .2 0.8949042100267642", fontcolor="0 .2 0.8949042100267642", style=bold, label="0.0015" ];
"C327_F332" -> "R328_P330" [color="0 .2 0.7221266316337928", fontcolor="0 .2 0.7221266316337928", style=bold, label="0.0509" ];
"F332_S329" -> "R328_P330" [color="0 .2 0.8880507742352056", fontcolor="0 .2 0.8880507742352056", style=bold, label="0.0034" ];
"G162_L167" -> "R328_T274" [color="0 .2 0.8984967353718368", fontcolor="0 .2 0.8984967353718368", style=bold, label="0.0004" ];
"I325_T274" -> "R328_T274" [color="0 .2 0.8914398205769748", fontcolor="0 .2 0.8914398205769748", style=bold, label="0.0024" ];
"L287_F282" -> "R328_T274" [color="0 .2 0.8884096162586448", fontcolor="0 .2 0.8884096162586448", style=bold, label="0.0033" ];
"R328_I277" -> "R328_T274" [color="0 .2 0.8789811549821075", fontcolor="0 .2 0.8789811549821075", style=bold, label="0.0060" ];
"C327_F332" -> "R333_C327" [color="0 .2 0.8389838038850418", fontcolor="0 .2 0.8389838038850418", style=bold, label="0.0175" ];
"C327_V54" -> "R333_C327" [color="0 .2 0.8647169257953791", fontcolor="0 .2 0.8647169257953791", style=bold, label="0.0101" ];
"F332_Y326" -> "R333_C327" [color="0 .2 0.8825827479679882", fontcolor="0 .2 0.8825827479679882", style=bold, label="0.0050" ];
"A335_D331" -> "R333_F336" [color="0 .2 0.882686328400303", fontcolor="0 .2 0.882686328400303", style=bold, label="0.0050" ];
"I334_P330" -> "R333_P330" [color="0 .2 0.8799532362898668", fontcolor="0 .2 0.8799532362898668", style=bold, label="0.0057" ];
"F336_Y326" -> "R333_Y326" [color="0 .2 0.8857298648300316", fontcolor="0 .2 0.8857298648300316", style=bold, label="0.0041" ];
"I325_S329" -> "R333_Y326" [color="0 .2 0.8370748551488318", fontcolor="0 .2 0.8370748551488318", style=bold, label="0.0180" ];
"R343_E338" -> "R343_C341" [color="0 .2 0.5632713288224116", fontcolor="0 .2 0.5632713288224116", style=bold, label="0.0964" ];
"T195_Y174" -> "R343_C341" [color="0 .2 0.7797995767922028", fontcolor="0 .2 0.7797995767922028", style=bold, label="0.0344" ];
"W286_V117" -> "R343_C341" [color="0 .2 0.8400194930976345", fontcolor="0 .2 0.8400194930976345", style=bold, label="0.0172" ];
"F166_T164" -> "R343_E338" [color="0 .2 0.7534273038050918", fontcolor="0 .2 0.7534273038050918", style=bold, label="0.0419" ];
"S111_S165" -> "R343_E338" [color="0 .2 0.8461777930955813", fontcolor="0 .2 0.8461777930955813", style=bold, label="0.0154" ];
"T195_Y174" -> "R343_E338" [color="0 .2 0.803741841446313", fontcolor="0 .2 0.803741841446313", style=bold, label="0.0275" ];
"W286_V117" -> "R343_E338" [color="0 .2 0.8545119358403288", fontcolor="0 .2 0.8545119358403288", style=bold, label="0.0130" ];
"R28_V24" -> "R343_I334" [color="0 .2 0.8922305666552797", fontcolor="0 .2 0.8922305666552797", style=bold, label="0.0022" ];
"R343_E338" -> "R343_I334" [color="0 .2 0.5125170635020955", fontcolor="0 .2 0.5125170635020955", style=bold, label="0.1109" ];
"R344_E338" -> "R343_I334" [color="0 .2 0.8317560260844334", fontcolor="0 .2 0.8317560260844334", style=bold, label="0.0195" ];
"R63_E338" -> "R343_I334" [color="0 .2 0.8545418536759599", fontcolor="0 .2 0.8545418536759599", style=bold, label="0.0130" ];
"D23_Q27" -> "R343_Q337" [color="0 .2 0.8957560466389904", fontcolor="0 .2 0.8957560466389904", style=bold, label="0.0012" ];
"R343_E338" -> "R343_Q337" [color="0 .2 0.8660389079762952", fontcolor="0 .2 0.8660389079762952", style=bold, label="0.0097" ];
"R343_I334" -> "R343_Q337" [color="0 .2 0.8812523793646494", fontcolor="0 .2 0.8812523793646494", style=bold, label="0.0054" ];
"R343_E338" -> "R343_R63" [color="0 .2 0.8798428104401823", fontcolor="0 .2 0.8798428104401823", style=bold, label="0.0058" ];
"R63_E338" -> "R343_R63" [color="0 .2 0.7270981389401037", fontcolor="0 .2 0.7270981389401037", style=bold, label="0.0495" ];
"G162_L167" -> "R344_C341" [color="0 .2 0.8843466171518297", fontcolor="0 .2 0.8843466171518297", style=bold, label="0.0045" ];
"Q26_V24" -> "R344_C341" [color="0 .2 0.8933462253843091", fontcolor="0 .2 0.8933462253843091", style=bold, label="0.0019" ];
"R343_E338" -> "R344_C341" [color="0 .2 0.8106007077395032", fontcolor="0 .2 0.8106007077395032", style=bold, label="0.0256" ];
"R344_L342" -> "R344_C341" [color="0 .2 0.801107322920972", fontcolor="0 .2 0.801107322920972", style=bold, label="0.0283" ];
"L272_Y219" -> "R344_E338" [color="0 .2 0.8639744354050385", fontcolor="0 .2 0.8639744354050385", style=bold, label="0.0103" ];
"R28_V24" -> "R344_E338" [color="0 .2 0.8593519481828537", fontcolor="0 .2 0.8593519481828537", style=bold, label="0.0116" ];
"R343_E338" -> "R344_E338" [color="0 .2 0.7583119336893107", fontcolor="0 .2 0.7583119336893107", style=bold, label="0.0405" ];
"R344_L342" -> "R344_E338" [color="0 .2 0.8274761608095778", fontcolor="0 .2 0.8274761608095778", style=bold, label="0.0208" ];
"D79_S120" -> "R344_L342" [color="0 .2 0.8873264865240666", fontcolor="0 .2 0.8873264865240666", style=bold, label="0.0036" ];
"F166_T164" -> "R344_L342" [color="0 .2 0.8713117824165754", fontcolor="0 .2 0.8713117824165754", style=bold, label="0.0082" ];
"L272_Y219" -> "R344_L342" [color="0 .2 0.8944245996403564", fontcolor="0 .2 0.8944245996403564", style=bold, label="0.0016" ];
"R28_V24" -> "R344_L342" [color="0 .2 0.8557443398409115", fontcolor="0 .2 0.8557443398409115", style=bold, label="0.0127" ];
"A335_D331" -> "R63_D331" [color="0 .2 0.8994893204947837", fontcolor="0 .2 0.8994893204947837", style=bold, label="0.0001" ];
"I325_S329" -> "R63_D331" [color="0 .2 0.8250018869126138", fontcolor="0 .2 0.8250018869126138", style=bold, label="0.0215" ];
"R63_E338" -> "R63_D331" [color="0 .2 0.3170984063172553", fontcolor="0 .2 0.3170984063172553", style=bold, label="0.1668" ];
"D29_V33" -> "R63_E338" [color="0 .2 0.8836369593939551", fontcolor="0 .2 0.8836369593939551", style=bold, label="0.0047" ];
"I325_S329" -> "R63_E338" [color="0 .2 0.861860433006531", fontcolor="0 .2 0.861860433006531", style=bold, label="0.0109" ];
"R28_V24" -> "R63_E338" [color="0 .2 0.8667157639454166", fontcolor="0 .2 0.8667157639454166", style=bold, label="0.0095" ];
"R344_E338" -> "R63_E338" [color="0 .2 0.7129872600656463", fontcolor="0 .2 0.7129872600656463", style=bold, label="0.0535" ];
"R63_D331" -> "R63_I334" [color="0 .2 0.8124554923892074", fontcolor="0 .2 0.8124554923892074", style=bold, label="0.0251" ];
"R63_T66" -> "R63_I334" [color="0 .2 0.892995768738033", fontcolor="0 .2 0.892995768738033", style=bold, label="0.0020" ];
"R131_E268" -> "R63_K267" [color="0 .2 0.8633301172082178", fontcolor="0 .2 0.8633301172082178", style=bold, label="0.0105" ];
"R63_D331" -> "R63_K267" [color="0 .2 0.8772991144735934", fontcolor="0 .2 0.8772991144735934", style=bold, label="0.0065" ];
"S329_T274" -> "R63_K267" [color="0 .2 0.8610439256009126", fontcolor="0 .2 0.8610439256009126", style=bold, label="0.0111" ];
"L64_T66" -> "R63_T66" [color="0 .2 0.8902225399911681", fontcolor="0 .2 0.8902225399911681", style=bold, label="0.0028" ];
"N69_I58" -> "R63_T66" [color="0 .2 0.89933255149533", fontcolor="0 .2 0.89933255149533", style=bold, label="0.0002" ];
"Q65_K147" -> "R63_T66" [color="0 .2 0.8947266596830721", fontcolor="0 .2 0.8947266596830721", style=bold, label="0.0015" ];
"G162_L167" -> "S111_S165" [color="0 .2 0.8517207337197287", fontcolor="0 .2 0.8517207337197287", style=bold, label="0.0138" ];
"L167_S165" -> "S111_S165" [color="0 .2 0.8600652038210223", fontcolor="0 .2 0.8600652038210223", style=bold, label="0.0114" ];
"Q170_S111" -> "S111_S165" [color="0 .2 0.8435826549316335", fontcolor="0 .2 0.8435826549316335", style=bold, label="0.0161" ];
"T164_Y199" -> "S111_S165" [color="0 .2 0.6323153309632862", fontcolor="0 .2 0.6323153309632862", style=bold, label="0.0766" ];
"G162_L167" -> "S111_V114" [color="0 .2 0.8559481390214372", fontcolor="0 .2 0.8559481390214372", style=bold, label="0.0126" ];
"L167_S165" -> "S111_V114" [color="0 .2 0.8878365025975052", fontcolor="0 .2 0.8878365025975052", style=bold, label="0.0035" ];
"R28_V24" -> "S111_V114" [color="0 .2 0.8590066663940635", fontcolor="0 .2 0.8590066663940635", style=bold, label="0.0117" ];
"F133_Y141" -> "S137_Y141" [color="0 .2 0.8944512307873513", fontcolor="0 .2 0.8944512307873513", style=bold, label="0.0016" ];
"F139_S143" -> "S143_T146" [color="0 .2 0.8884894569489107", fontcolor="0 .2 0.8884894569489107", style=bold, label="0.0033" ];
"L144_T146" -> "S143_T146" [color="0 .2 0.8550805924943423", fontcolor="0 .2 0.8550805924943423", style=bold, label="0.0129" ];
"A119_V157" -> "S161_T118" [color="0 .2 0.8792495932151113", fontcolor="0 .2 0.8792495932151113", style=bold, label="0.0059" ];
"T164_Y199" -> "S161_T118" [color="0 .2 0.8854575548164317", fontcolor="0 .2 0.8854575548164317", style=bold, label="0.0042" ];
"L115_S165" -> "S165_S207" [color="0 .2 0.7942545400192764", fontcolor="0 .2 0.7942545400192764", style=bold, label="0.0303" ];
"L167_S165" -> "S165_S207" [color="0 .2 0.892081588291501", fontcolor="0 .2 0.892081588291501", style=bold, label="0.0023" ];
"S165_T118" -> "S165_S207" [color="0 .2 0.8122649273457121", fontcolor="0 .2 0.8122649273457121", style=bold, label="0.0251" ];
"G162_L167" -> "S165_T118" [color="0 .2 0.5020571442206145", fontcolor="0 .2 0.5020571442206145", style=bold, label="0.1139" ];
"L167_S165" -> "S165_T118" [color="0 .2 0.7193274445373397", fontcolor="0 .2 0.7193274445373397", style=bold, label="0.0517" ];
"S111_S165" -> "S165_T118" [color="0 .2 0.8009790375864602", fontcolor="0 .2 0.8009790375864602", style=bold, label="0.0283" ];
"T164_Y199" -> "S165_T118" [color="0 .2 0.853490698817857", fontcolor="0 .2 0.853490698817857", style=bold, label="0.0133" ];
"G162_L167" -> "S165_V114" [color="0 .2 0.8593306218218952", fontcolor="0 .2 0.8593306218218952", style=bold, label="0.0116" ];
"Q170_S111" -> "S165_V114" [color="0 .2 0.8723669165948675", fontcolor="0 .2 0.8723669165948675", style=bold, label="0.0079" ];
"R28_V24" -> "S165_V114" [color="0 .2 0.8979394918130437", fontcolor="0 .2 0.8979394918130437", style=bold, label="0.0006" ];
"G162_L167" -> "S165_Y199" [color="0 .2 0.8837751169379895", fontcolor="0 .2 0.8837751169379895", style=bold, label="0.0046" ];
"S111_S165" -> "S165_Y199" [color="0 .2 0.8810925801847813", fontcolor="0 .2 0.8810925801847813", style=bold, label="0.0054" ];
"T164_Y199" -> "S165_Y199" [color="0 .2 0.746735595801113", fontcolor="0 .2 0.746735595801113", style=bold, label="0.0439" ];
"S111_S165" -> "S203_V206" [color="0 .2 0.8693999929483511", fontcolor="0 .2 0.8693999929483511", style=bold, label="0.0088" ];
"S207_T164" -> "S203_V206" [color="0 .2 0.8670453511973764", fontcolor="0 .2 0.8670453511973764", style=bold, label="0.0094" ];
"T164_V206" -> "S203_V206" [color="0 .2 0.8752836716246434", fontcolor="0 .2 0.8752836716246434", style=bold, label="0.0071" ];
"T195_Y174" -> "S203_V206" [color="0 .2 0.8973616320245348", fontcolor="0 .2 0.8973616320245348", style=bold, label="0.0008" ];
"R28_V24" -> "S204_S207" [color="0 .2 0.886771452508371", fontcolor="0 .2 0.886771452508371", style=bold, label="0.0038" ];
"S203_V206" -> "S204_S207" [color="0 .2 0.8836731199603193", fontcolor="0 .2 0.8836731199603193", style=bold, label="0.0047" ];
"F208_S203" -> "S204_V206" [color="0 .2 0.8749392136652255", fontcolor="0 .2 0.8749392136652255", style=bold, label="0.0072" ];
"I205_F208" -> "S204_V206" [color="0 .2 0.891476996752349", fontcolor="0 .2 0.891476996752349", style=bold, label="0.0024" ];
"S203_V206" -> "S204_V206" [color="0 .2 0.8409011720781426", fontcolor="0 .2 0.8409011720781426", style=bold, label="0.0169" ];
"F166_T164" -> "S207_T118" [color="0 .2 0.8860665833420391", fontcolor="0 .2 0.8860665833420391", style=bold, label="0.0040" ];
"I121_S207" -> "S207_T118" [color="0 .2 0.8517477208072953", fontcolor="0 .2 0.8517477208072953", style=bold, label="0.0138" ];
"S111_S165" -> "S207_T118" [color="0 .2 0.872699467306329", fontcolor="0 .2 0.872699467306329", style=bold, label="0.0078" ];
"G162_L167" -> "S207_T164" [color="0 .2 0.8930797469670809", fontcolor="0 .2 0.8930797469670809", style=bold, label="0.0020" ];
"R343_E338" -> "S207_T164" [color="0 .2 0.8250630579144695", fontcolor="0 .2 0.8250630579144695", style=bold, label="0.0214" ];
"T164_V160" -> "S207_T164" [color="0 .2 0.7489810533651537", fontcolor="0 .2 0.7489810533651537", style=bold, label="0.0432" ];
"G320_Y316" -> "S319_Y316" [color="0 .2 0.882085814445173", fontcolor="0 .2 0.882085814445173", style=bold, label="0.0051" ];
"I43_Y316" -> "S319_Y316" [color="0 .2 0.865661972708798", fontcolor="0 .2 0.865661972708798", style=bold, label="0.0098" ];
"A134_E268" -> "S329_T274" [color="0 .2 0.8782615580370446", fontcolor="0 .2 0.8782615580370446", style=bold, label="0.0062" ];
"D331_K267" -> "S329_T274" [color="0 .2 0.8034796045679747", fontcolor="0 .2 0.8034796045679747", style=bold, label="0.0276" ];
"K270_T274" -> "S329_T274" [color="0 .2 0.8863660169974852", fontcolor="0 .2 0.8863660169974852", style=bold, label="0.0039" ];
"R131_E268" -> "S329_T274" [color="0 .2 0.7398443996443554", fontcolor="0 .2 0.7398443996443554", style=bold, label="0.0458" ];
"C327_F332" -> "S329_Y326" [color="0 .2 0.6106402507692253", fontcolor="0 .2 0.6106402507692253", style=bold, label="0.0828" ];
"L124_Y326" -> "S329_Y326" [color="0 .2 0.834079874497726", fontcolor="0 .2 0.834079874497726", style=bold, label="0.0189" ];
"R131_E268" -> "S329_Y326" [color="0 .2 0.8911559897084566", fontcolor="0 .2 0.8911559897084566", style=bold, label="0.0025" ];
"D79_S120" -> "S74_W158" [color="0 .2 0.8881496259309097", fontcolor="0 .2 0.8881496259309097", style=bold, label="0.0034" ];
"F332_Y326" -> "S74_W158" [color="0 .2 0.8983773886276487", fontcolor="0 .2 0.8983773886276487", style=bold, label="0.0005" ];
"N103_Y185" -> "T110_V114" [color="0 .2 0.8903979747034048", fontcolor="0 .2 0.8903979747034048", style=bold, label="0.0027" ];
"V114_V117" -> "T110_V114" [color="0 .2 0.8949257415872852", fontcolor="0 .2 0.8949257415872852", style=bold, label="0.0015" ];
"E107_H172" -> "T110_Y174" [color="0 .2 0.8145083501625938", fontcolor="0 .2 0.8145083501625938", style=bold, label="0.0245" ];
"R175_E107" -> "T110_Y174" [color="0 .2 0.7875617846533045", fontcolor="0 .2 0.7875617846533045", style=bold, label="0.0322" ];
"Y174_Y185" -> "T110_Y174" [color="0 .2 0.8927888922493443", fontcolor="0 .2 0.8927888922493443", style=bold, label="0.0021" ];
"A119_V157" -> "T123_V157" [color="0 .2 0.8772651690172775", fontcolor="0 .2 0.8772651690172775", style=bold, label="0.0065" ];
"L124_Y326" -> "T123_V157" [color="0 .2 0.8645943877952451", fontcolor="0 .2 0.8645943877952451", style=bold, label="0.0101" ];
"F133_S137" -> "T136_Y132" [color="0 .2 0.8760597304481338", fontcolor="0 .2 0.8760597304481338", style=bold, label="0.0069" ];
"L144_K149" -> "T146_V67" [color="0 .2 0.8979922362397205", fontcolor="0 .2 0.8979922362397205", style=bold, label="0.0006" ];
"Q65_K147" -> "T146_V67" [color="0 .2 0.8773341823704298", fontcolor="0 .2 0.8773341823704298", style=bold, label="0.0065" ];
"D79_S120" -> "T164_V114" [color="0 .2 0.8775026861002696", fontcolor="0 .2 0.8775026861002696", style=bold, label="0.0064" ];
"S111_S165" -> "T164_V114" [color="0 .2 0.8214393244974671", fontcolor="0 .2 0.8214393244974671", style=bold, label="0.0225" ];
"G162_L167" -> "T164_V160" [color="0 .2 0.6581699810538", fontcolor="0 .2 0.6581699810538", style=bold, label="0.0692" ];
"G162_S165" -> "T164_V160" [color="0 .2 0.7420705945207806", fontcolor="0 .2 0.7420705945207806", style=bold, label="0.0452" ];
"S111_S165" -> "T164_V160" [color="0 .2 0.8180930938259742", fontcolor="0 .2 0.8180930938259742", style=bold, label="0.0234" ];
"R28_V24" -> "T164_V206" [color="0 .2 0.8576927593221173", fontcolor="0 .2 0.8576927593221173", style=bold, label="0.0121" ];
"S207_T118" -> "T164_V206" [color="0 .2 0.8361755148115577", fontcolor="0 .2 0.8361755148115577", style=bold, label="0.0183" ];
"S207_T164" -> "T164_V206" [color="0 .2 0.8629773966421143", fontcolor="0 .2 0.8629773966421143", style=bold, label="0.0106" ];
"I169_Y199" -> "T164_Y199" [color="0 .2 0.890937767084864", fontcolor="0 .2 0.890937767084864", style=bold, label="0.0026" ];
"L163_P168" -> "T164_Y199" [color="0 .2 0.6087836193849956", fontcolor="0 .2 0.6087836193849956", style=bold, label="0.0833" ];
"P168_Y174" -> "T164_Y199" [color="0 .2 0.8456288929569773", fontcolor="0 .2 0.8456288929569773", style=bold, label="0.0156" ];
"W173_Y199" -> "T164_Y199" [color="0 .2 0.778147169931097", fontcolor="0 .2 0.778147169931097", style=bold, label="0.0349" ];
"C191_H93" -> "T189_W99" [color="0 .2 0.8708932832962334", fontcolor="0 .2 0.8708932832962334", style=bold, label="0.0083" ];
"H296_Y308" -> "T195_V297" [color="0 .2 0.8977029105603599", fontcolor="0 .2 0.8977029105603599", style=bold, label="0.0007" ];
"I294_I298" -> "T195_V297" [color="0 .2 0.8990551054798613", fontcolor="0 .2 0.8990551054798613", style=bold, label="0.0003" ];
"N301_H296" -> "T195_V297" [color="0 .2 0.8841511957404322", fontcolor="0 .2 0.8841511957404322", style=bold, label="0.0045" ];
"F166_T164" -> "T195_Y174" [color="0 .2 0.8389658816506195", fontcolor="0 .2 0.8389658816506195", style=bold, label="0.0175" ];
"G162_L167" -> "T195_Y174" [color="0 .2 0.8833890383723797", fontcolor="0 .2 0.8833890383723797", style=bold, label="0.0048" ];
"L163_F166" -> "T195_Y174" [color="0 .2 0.8421131785999327", fontcolor="0 .2 0.8421131785999327", style=bold, label="0.0166" ];
"D29_Q27" -> "T195_Y199" [color="0 .2 0.8844139234601825", fontcolor="0 .2 0.8844139234601825", style=bold, label="0.0045" ];
"F166_T164" -> "T195_Y199" [color="0 .2 0.8878675882766737", fontcolor="0 .2 0.8878675882766737", style=bold, label="0.0035" ];
"W173_Y199" -> "T195_Y199" [color="0 .2 0.855862516339282", fontcolor="0 .2 0.855862516339282", style=bold, label="0.0126" ];
"F282_S120" -> "T283_W286" [color="0 .2 0.8975999719526411", fontcolor="0 .2 0.8975999719526411", style=bold, label="0.0007" ];
"L284_W286" -> "T283_W286" [color="0 .2 0.8871695601802848", fontcolor="0 .2 0.8871695601802848", style=bold, label="0.0037" ];
"L287_F282" -> "T283_W286" [color="0 .2 0.81917828563087", fontcolor="0 .2 0.81917828563087", style=bold, label="0.0231" ];
"I169_V114" -> "V114_V117" [color="0 .2 0.8911719016559139", fontcolor="0 .2 0.8911719016559139", style=bold, label="0.0025" ];
"N293_S204" -> "V114_V117" [color="0 .2 0.8899537269114269", fontcolor="0 .2 0.8899537269114269", style=bold, label="0.0029" ];
"W286_V117" -> "V114_V117" [color="0 .2 0.8465482808292569", fontcolor="0 .2 0.8465482808292569", style=bold, label="0.0153" ];
"E122_S161" -> "V126_V157" [color="0 .2 0.8905937372703411", fontcolor="0 .2 0.8905937372703411", style=bold, label="0.0027" ];
"S111_S165" -> "V126_V157" [color="0 .2 0.8930561039662414", fontcolor="0 .2 0.8930561039662414", style=bold, label="0.0020" ];
"A128_V222" -> "V129_V218" [color="0 .2 0.8932821379564225", fontcolor="0 .2 0.8932821379564225", style=bold, label="0.0019" ];
"Y132_V218" -> "V129_V218" [color="0 .2 0.8808938096823798", fontcolor="0 .2 0.8808938096823798", style=bold, label="0.0055" ];
"E122_V160" -> "V157_V160" [color="0 .2 0.8563934789086763", fontcolor="0 .2 0.8563934789086763", style=bold, label="0.0125" ];
"T123_V157" -> "V157_V160" [color="0 .2 0.886967092089403", fontcolor="0 .2 0.886967092089403", style=bold, label="0.0037" ];
"F208_S203" -> "V206_V210" [color="0 .2 0.894697629126446", fontcolor="0 .2 0.894697629126446", style=bold, label="0.0015" ];
"G315_W286" -> "V206_V210" [color="0 .2 0.8730663533154707", fontcolor="0 .2 0.8730663533154707", style=bold, label="0.0077" ];
"S207_T118" -> "V206_V210" [color="0 .2 0.883222331022551", fontcolor="0 .2 0.883222331022551", style=bold, label="0.0048" ];
"L212_M279" -> "V213_V216" [color="0 .2 0.8966885134610851", fontcolor="0 .2 0.8966885134610851", style=bold, label="0.0009" ];
"L287_F282" -> "V213_V216" [color="0 .2 0.8951526235677465", fontcolor="0 .2 0.8951526235677465", style=bold, label="0.0014" ];
"D29_V33" -> "V31_V34" [color="0 .2 0.8809643250242452", fontcolor="0 .2 0.8809643250242452", style=bold, label="0.0054" ];
"L84_F89" -> "V81_V86" [color="0 .2 0.8926834897143086", fontcolor="0 .2 0.8926834897143086", style=bold, label="0.0021" ];
"L84_V86" -> "V81_V86" [color="0 .2 0.8908651558345333", fontcolor="0 .2 0.8908651558345333", style=bold, label="0.0026" ];
"A85_W105" -> "W105_W99" [color="0 .2 0.8929159938803539", fontcolor="0 .2 0.8929159938803539", style=bold, label="0.0020" ];
"N103_E187" -> "W105_W99" [color="0 .2 0.8818961777680215", fontcolor="0 .2 0.8818961777680215", style=bold, label="0.0052" ];
"L163_F166" -> "W173_Y199" [color="0 .2 0.8726571084746376", fontcolor="0 .2 0.8726571084746376", style=bold, label="0.0078" ];
"N196_Y174" -> "W173_Y199" [color="0 .2 0.8665669083214506", fontcolor="0 .2 0.8665669083214506", style=bold, label="0.0096" ];
"T195_Y174" -> "W173_Y199" [color="0 .2 0.8954459898099445", fontcolor="0 .2 0.8954459898099445", style=bold, label="0.0013" ];
"G162_S165" -> "W286_V117" [color="0 .2 0.8926242204535956", fontcolor="0 .2 0.8926242204535956", style=bold, label="0.0021" ];
"N312_G315" -> "W286_Y316" [color="0 .2 0.8955142702953289", fontcolor="0 .2 0.8955142702953289", style=bold, label="0.0013" ];
"N312_W286" -> "W286_Y316" [color="0 .2 0.876738665147607", fontcolor="0 .2 0.876738665147607", style=bold, label="0.0067" ];
"C327_F332" -> "W313_V317" [color="0 .2 0.8710023007597919", fontcolor="0 .2 0.8710023007597919", style=bold, label="0.0083" ];
"D113_Y316" -> "W313_V317" [color="0 .2 0.7369541416913329", fontcolor="0 .2 0.7369541416913329", style=bold, label="0.0467" ];
"R131_E268" -> "W313_V317" [color="0 .2 0.8747409707735123", fontcolor="0 .2 0.8747409707735123", style=bold, label="0.0072" ];
"A128_V222" -> "Y132_V218" [color="0 .2 0.8347433584686127", fontcolor="0 .2 0.8347433584686127", style=bold, label="0.0187" ];
"C125_I214" -> "Y132_V218" [color="0 .2 0.8909922672094341", fontcolor="0 .2 0.8909922672094341", style=bold, label="0.0026" ];
"I72_T68" -> "Y141_V67" [color="0 .2 0.8754180934165884", fontcolor="0 .2 0.8754180934165884", style=bold, label="0.0070" ];
"L124_Y326" -> "Y141_V67" [color="0 .2 0.8968509475905669", fontcolor="0 .2 0.8968509475905669", style=bold, label="0.0009" ];
"A176_Y174" -> "Y174_Y185" [color="0 .2 0.8753980445510376", fontcolor="0 .2 0.8753980445510376", style=bold, label="0.0070" ];
"F194_Y174" -> "Y174_Y185" [color="0 .2 0.8845820441256459", fontcolor="0 .2 0.8845820441256459", style=bold, label="0.0044" ];
"T195_Y174" -> "Y174_Y185" [color="0 .2 0.8563544052314391", fontcolor="0 .2 0.8563544052314391", style=bold, label="0.0125" ];
"I169_Y199" -> "Y174_Y199" [color="0 .2 0.877979719578183", fontcolor="0 .2 0.877979719578183", style=bold, label="0.0063" ];
"N196_Y174" -> "Y174_Y199" [color="0 .2 0.8549732420391517", fontcolor="0 .2 0.8549732420391517", style=bold, label="0.0129" ];
"F166_T164" -> "Y199_V114" [color="0 .2 0.8009823366101974", fontcolor="0 .2 0.8009823366101974", style=bold, label="0.0283" ];
"S111_S165" -> "Y199_V114" [color="0 .2 0.8257165978104171", fontcolor="0 .2 0.8257165978104171", style=bold, label="0.0213" ];
"T195_Y199" -> "Y199_V114" [color="0 .2 0.8852909634110505", fontcolor="0 .2 0.8852909634110505", style=bold, label="0.0042" ];
"D113_Y316" -> "Y308_V292" [color="0 .2 0.8395080163474531", fontcolor="0 .2 0.8395080163474531", style=bold, label="0.0173" ];
"L272_Y219" -> "Y308_V292" [color="0 .2 0.8841981667828565", fontcolor="0 .2 0.8841981667828565", style=bold, label="0.0045" ];
"Q197_H296" -> "Y308_V292" [color="0 .2 0.884366062834069", fontcolor="0 .2 0.884366062834069", style=bold, label="0.0045" ];
"D113_Y316" -> "Y316_V86" [color="0 .2 0.8280259735786395", fontcolor="0 .2 0.8280259735786395", style=bold, label="0.0206" ];
"M82_S319" -> "Y316_V86" [color="0 .2 0.8978351161281937", fontcolor="0 .2 0.8978351161281937", style=bold, label="0.0006" ];
"N312_G315" -> "Y316_V86" [color="0 .2 0.8763309439818575", fontcolor="0 .2 0.8763309439818575", style=bold, label="0.0068" ];
"D113_Y316" -> "Y316_V87" [color="0 .2 0.7728880528144872", fontcolor="0 .2 0.7728880528144872", style=bold, label="0.0364" ];
"I47_Y316" -> "Y316_V87" [color="0 .2 0.8949333207420586", fontcolor="0 .2 0.8949333207420586", style=bold, label="0.0015" ];
"Y316_V86" -> "Y316_V87" [color="0 .2 0.8957766193383238", fontcolor="0 .2 0.8957766193383238", style=bold, label="0.0012" ];
"C327_F332" -> "Y326_V54" [color="0 .2 0.7206972000742948", fontcolor="0 .2 0.7206972000742948", style=bold, label="0.0513" ];
"I278_Y326" -> "Y326_V54" [color="0 .2 0.8461625558163969", fontcolor="0 .2 0.8461625558163969", style=bold, label="0.0154" ];
"I325_S329" -> "Y326_V54" [color="0 .2 0.8509891188246732", fontcolor="0 .2 0.8509891188246732", style=bold, label="0.0140" ];
}
