# Supplementary material for: Temporally resolved and interpretable machine learning model of GPCR conformational transition
Source: Nat Commun. 2025 Dec 6;17:257. doi: 10.1038/s41467-025-66958-4 (PMC12783649; doi:10.1038/s41467-025-66958-4)
Supplement: Supplementary file 3 — Supplementary Data 1 [file 41467_2025_66958_MOESM3_ESM.zip › universalgraphs/d2r.dot]

digraph G{
 ratio=fill;
 node [shape=box, style=rounded];
            edge [penwidth=1];
"A120_S163";
"A120_V159";
"A127_L72";
"A135_A137";
"A135_M138";
"A135_P139";
"A137_T134";
"A177_C182";
"A177_N175";
"A177_Q179";
"A177_R104";
"A185_I183";
"A185_P187";
"A371_R132";
"A38_V96";
"A420_I424";
"A420_L44";
"A420_P423";
"A420_V47";
"A420_Y416";
"A436_A58";
"A436_L65";
"A58_V55";
"A77_V55";
"A79_L82";
"A79_S121";
"A79_S75";
"A84_I45";
"A84_I48";
"A84_L86";
"A84_P89";
"C118_F390";
"C118_V83";
"C118_W386";
"C118_Y416";
"C126_V204";
"C385_F389";
"C385_G415";
"C385_I383";
"C385_L387";
"C385_P388";
"C385_V417";
"C401_I403";
"C56_L81";
"C56_S60";
"C56_V59";
"C56_V78";
"D114_M117";
"D114_V87";
"D114_Y416";
"D131_L72";
"D131_T68";
"D131_T69";
"D178_E181";
"D400_I397";
"D80_I48";
"D80_L76";
"D80_S121";
"E181_I183";
"E62_S60";
"E62_V59";
"E95_G98";
"E95_S409";
"E95_W413";
"E95_Y34";
"E99_L94";
"F102_Y93";
"F198_W386";
"F382_T205";
"F389_F411";
"F389_T412";
"F389_Y408";
"F390_S197";
"F390_Y199";
"F429_Y426";
"F433_T427";
"F433_V59";
"F433_Y426";
"F437_T427";
"G415_F411";
"G415_S419";
"G415_W386";
"G51_P423";
"H106_W100";
"H393_S194";
"H393_V190";
"H393_Y408";
"H398_V191";
"I122_F390";
"I122_P201";
"I128_L72";
"I128_T69";
"I156_Y71";
"I166_F189";
"I166_S193";
"I183_V111";
"I184_V111";
"I184_V190";
"I214_K211";
"I214_L216";
"I377_F429";
"I383_F202";
"I383_L387";
"I384_W386";
"I391_Y199";
"I48_M88";
"I48_S419";
"I48_Y416";
"K149_T68";
"K149_Y71";
"K221_P139";
"K370_F429";
"K435_K439";
"L113_F110";
"L123_S163";
"L125_V378";
"L125_Y426";
"L141_S148";
"L170_T112";
"L171_F164";
"L171_S167";
"L171_T112";
"L174_F189";
"L216_V136";
"L375_T372";
"L41_W413";
"L44_W413";
"L44_Y416";
"L72_T68";
"L76_S121";
"L76_Y426";
"L86_M88";
"L86_P89";
"L86_V83";
"L94_W100";
"M374_F429";
"M374_Y426";
"N124_L72";
"N175_I183";
"N175_I184";
"N175_L170";
"N175_N186";
"N180_C182";
"N180_W100";
"N186_I184";
"N396_C401";
"N396_D400";
"N396_H393";
"N396_Y408";
"N418_C385";
"N418_L125";
"N418_L414";
"N418_S121";
"N418_V381";
"N418_W386";
"N422_D80";
"N422_I425";
"N422_L125";
"N422_L76";
"N422_S121";
"N422_S419";
"N430_K370";
"N430_Y426";
"N52_L81";
"N52_P423";
"N52_S419";
"N70_F433";
"P139_V136";
"P169_T165";
"P423_V55";
"P423_Y426";
"P89_T85";
"Q179_E181";
"Q366_E368";
"Q366_K370";
"Q66_E62";
"Q66_S60";
"Q66_V59";
"R104_N180";
"R104_Q179";
"R104_W100";
"R132_I212";
"R132_T69";
"R132_V136";
"R145_N143";
"R145_Q66";
"R145_T67";
"R145_T68";
"R145_Y71";
"R151_L141";
"R151_T134";
"R217_I214";
"R217_R219";
"R217_R220";
"R217_Y213";
"R218_K221";
"R218_L216";
"R218_R220";
"R219_K221";
"R219_L216";
"R220_L216";
"R220_P139";
"R434_F429";
"R434_L438";
"R434_N430";
"R434_T427";
"R434_T428";
"R61_K439";
"R61_K63";
"S103_W100";
"S129_V208";
"S148_Y142";
"S167_T112";
"S194_S197";
"S419_V83";
"S75_V78";
"T392_Y408";
"T412_Y416";
"T427_V55";
"T68_Y142";
"T85_V49";
"V136_V215";
"V381_V421";
"V417_V421";
"V55_V59";
"V59_V74";
"W160_V78";
"W386_V381";
"W413_V91";
"W413_V92";
"Y209_V378";
"Y209_Y213";
"Y416_V83";
"Y416_V87";
"Y416_V91";
"Y426_V378";
"Y71_V152";
"Y71_V59";
"D131_T68" -> "A120_S163" [color="0 .2 0.8142785437721092", fontcolor="0 .2 0.8142785437721092", style=bold, label="0.0166" ];
"I384_W386" -> "A120_S163" [color="0 .2 0.8593310405354241", fontcolor="0 .2 0.8593310405354241", style=bold, label="0.0079" ];
"Q366_E368" -> "A120_S163" [color="0 .2 0.7841141800717591", fontcolor="0 .2 0.7841141800717591", style=bold, label="0.0224" ];
"R219_L216" -> "A120_S163" [color="0 .2 0.8840238875308937", fontcolor="0 .2 0.8840238875308937", style=bold, label="0.0031" ];
"L123_S163" -> "A120_V159" [color="0 .2 0.8368484949559302", fontcolor="0 .2 0.8368484949559302", style=bold, label="0.0122" ];
"Q366_K370" -> "A120_V159" [color="0 .2 0.8925838951991009", fontcolor="0 .2 0.8925838951991009", style=bold, label="0.0014" ];
"D131_L72" -> "A127_L72" [color="0 .2 0.8952045099508975", fontcolor="0 .2 0.8952045099508975", style=bold, label="0.0009" ];
"D131_T68" -> "A127_L72" [color="0 .2 0.6489933071044862", fontcolor="0 .2 0.6489933071044862", style=bold, label="0.0485" ];
"A135_M138" -> "A135_A137" [color="0 .2 0.8553819675602525", fontcolor="0 .2 0.8553819675602525", style=bold, label="0.0086" ];
"R217_I214" -> "A135_A137" [color="0 .2 0.891020789257853", fontcolor="0 .2 0.891020789257853", style=bold, label="0.0017" ];
"A135_P139" -> "A135_M138" [color="0 .2 0.8412153043605395", fontcolor="0 .2 0.8412153043605395", style=bold, label="0.0114" ];
"N422_D80" -> "A135_M138" [color="0 .2 0.8053958432808606", fontcolor="0 .2 0.8053958432808606", style=bold, label="0.0183" ];
"N430_Y426" -> "A135_M138" [color="0 .2 0.8794781516209401", fontcolor="0 .2 0.8794781516209401", style=bold, label="0.0040" ];
"W413_V91" -> "A135_M138" [color="0 .2 0.8730736579150696", fontcolor="0 .2 0.8730736579150696", style=bold, label="0.0052" ];
"A177_R104" -> "A135_P139" [color="0 .2 0.8659235255618098", fontcolor="0 .2 0.8659235255618098", style=bold, label="0.0066" ];
"F433_T427" -> "A135_P139" [color="0 .2 0.8322527326881048", fontcolor="0 .2 0.8322527326881048", style=bold, label="0.0131" ];
"Q366_E368" -> "A135_P139" [color="0 .2 0.8889355257870346", fontcolor="0 .2 0.8889355257870346", style=bold, label="0.0021" ];
"R145_T67" -> "A135_P139" [color="0 .2 0.8646597241831651", fontcolor="0 .2 0.8646597241831651", style=bold, label="0.0068" ];
"R151_T134" -> "A135_P139" [color="0 .2 0.8991477694480273", fontcolor="0 .2 0.8991477694480273", style=bold, label="0.0002" ];
"A135_A137" -> "A137_T134" [color="0 .2 0.7628372897655982", fontcolor="0 .2 0.7628372897655982", style=bold, label="0.0265" ];
"N175_I184" -> "A137_T134" [color="0 .2 0.8964219873024099", fontcolor="0 .2 0.8964219873024099", style=bold, label="0.0007" ];
"R132_V136" -> "A137_T134" [color="0 .2 0.8835733107723449", fontcolor="0 .2 0.8835733107723449", style=bold, label="0.0032" ];
"A177_N175" -> "A177_C182" [color="0 .2 0.8671239275011182", fontcolor="0 .2 0.8671239275011182", style=bold, label="0.0064" ];
"A177_Q179" -> "A177_C182" [color="0 .2 0.850732276985954", fontcolor="0 .2 0.850732276985954", style=bold, label="0.0095" ];
"A177_R104" -> "A177_C182" [color="0 .2 0.8311342447861438", fontcolor="0 .2 0.8311342447861438", style=bold, label="0.0133" ];
"N175_N186" -> "A177_C182" [color="0 .2 0.8621453921139572", fontcolor="0 .2 0.8621453921139572", style=bold, label="0.0073" ];
"D131_T68" -> "A177_N175" [color="0 .2 0.8554002347083993", fontcolor="0 .2 0.8554002347083993", style=bold, label="0.0086" ];
"N175_I183" -> "A177_N175" [color="0 .2 0.36134150745077886", fontcolor="0 .2 0.36134150745077886", style=bold, label="0.1041" ];
"N175_N186" -> "A177_N175" [color="0 .2 0.8534168694664955", fontcolor="0 .2 0.8534168694664955", style=bold, label="0.0090" ];
"N180_C182" -> "A177_N175" [color="0 .2 0.8727368004586047", fontcolor="0 .2 0.8727368004586047", style=bold, label="0.0053" ];
"R217_R220" -> "A177_N175" [color="0 .2 0.8229469222775135", fontcolor="0 .2 0.8229469222775135", style=bold, label="0.0149" ];
"A177_R104" -> "A177_Q179" [color="0 .2 0.8284747413611988", fontcolor="0 .2 0.8284747413611988", style=bold, label="0.0138" ];
"D131_T68" -> "A177_Q179" [color="0 .2 0.7746901910691868", fontcolor="0 .2 0.7746901910691868", style=bold, label="0.0242" ];
"D178_E181" -> "A177_Q179" [color="0 .2 0.860337616022521", fontcolor="0 .2 0.860337616022521", style=bold, label="0.0077" ];
"N175_I183" -> "A177_Q179" [color="0 .2 0.8253203740590342", fontcolor="0 .2 0.8253203740590342", style=bold, label="0.0144" ];
"R104_Q179" -> "A177_Q179" [color="0 .2 0.7918938215737894", fontcolor="0 .2 0.7918938215737894", style=bold, label="0.0209" ];
"C385_F389" -> "A177_R104" [color="0 .2 0.8849142130063681", fontcolor="0 .2 0.8849142130063681", style=bold, label="0.0029" ];
"C385_L387" -> "A177_R104" [color="0 .2 0.8971961651339118", fontcolor="0 .2 0.8971961651339118", style=bold, label="0.0005" ];
"D80_S121" -> "A177_R104" [color="0 .2 0.8733674291989943", fontcolor="0 .2 0.8733674291989943", style=bold, label="0.0051" ];
"R217_Y213" -> "A177_R104" [color="0 .2 0.8924040838784106", fontcolor="0 .2 0.8924040838784106", style=bold, label="0.0015" ];
"A177_R104" -> "A185_I183" [color="0 .2 0.8977964596004927", fontcolor="0 .2 0.8977964596004927", style=bold, label="0.0004" ];
"H398_V191" -> "A185_I183" [color="0 .2 0.8986939470984638", fontcolor="0 .2 0.8986939470984638", style=bold, label="0.0003" ];
"N175_I183" -> "A185_I183" [color="0 .2 0.8947530436920139", fontcolor="0 .2 0.8947530436920139", style=bold, label="0.0010" ];
"N186_I184" -> "A185_I183" [color="0 .2 0.7565894818262406", fontcolor="0 .2 0.7565894818262406", style=bold, label="0.0277" ];
"G415_F411" -> "A185_P187" [color="0 .2 0.8804837733940476", fontcolor="0 .2 0.8804837733940476", style=bold, label="0.0038" ];
"N175_N186" -> "A185_P187" [color="0 .2 0.8389280183710612", fontcolor="0 .2 0.8389280183710612", style=bold, label="0.0118" ];
"N186_I184" -> "A185_P187" [color="0 .2 0.6871658836756934", fontcolor="0 .2 0.6871658836756934", style=bold, label="0.0411" ];
"R151_T134" -> "A185_P187" [color="0 .2 0.8586664940298712", fontcolor="0 .2 0.8586664940298712", style=bold, label="0.0080" ];
"R219_L216" -> "A185_P187" [color="0 .2 0.8657276419208028", fontcolor="0 .2 0.8657276419208028", style=bold, label="0.0066" ];
"D131_T68" -> "A371_R132" [color="0 .2 0.8935472249977607", fontcolor="0 .2 0.8935472249977607", style=bold, label="0.0012" ];
"L86_M88" -> "A371_R132" [color="0 .2 0.8723183456146311", fontcolor="0 .2 0.8723183456146311", style=bold, label="0.0054" ];
"N422_D80" -> "A371_R132" [color="0 .2 0.896321498621487", fontcolor="0 .2 0.896321498621487", style=bold, label="0.0007" ];
"R217_Y213" -> "A371_R132" [color="0 .2 0.8709887940827183", fontcolor="0 .2 0.8709887940827183", style=bold, label="0.0056" ];
"I384_W386" -> "A38_V96" [color="0 .2 0.8937357492669207", fontcolor="0 .2 0.8937357492669207", style=bold, label="0.0012" ];
"N180_W100" -> "A38_V96" [color="0 .2 0.8890411949802726", fontcolor="0 .2 0.8890411949802726", style=bold, label="0.0021" ];
"A420_Y416" -> "A420_I424" [color="0 .2 0.8854680720364149", fontcolor="0 .2 0.8854680720364149", style=bold, label="0.0028" ];
"D80_S121" -> "A420_I424" [color="0 .2 0.8855091103921754", fontcolor="0 .2 0.8855091103921754", style=bold, label="0.0028" ];
"N418_W386" -> "A420_I424" [color="0 .2 0.8959605770117238", fontcolor="0 .2 0.8959605770117238", style=bold, label="0.0008" ];
"N422_L76" -> "A420_I424" [color="0 .2 0.8714280854765037", fontcolor="0 .2 0.8714280854765037", style=bold, label="0.0055" ];
"D80_I48" -> "A420_L44" [color="0 .2 0.8410842655577564", fontcolor="0 .2 0.8410842655577564", style=bold, label="0.0114" ];
"N180_W100" -> "A420_L44" [color="0 .2 0.8771944739650847", fontcolor="0 .2 0.8771944739650847", style=bold, label="0.0044" ];
"N52_S419" -> "A420_L44" [color="0 .2 0.8349046649081193", fontcolor="0 .2 0.8349046649081193", style=bold, label="0.0126" ];
"G415_S419" -> "A420_P423" [color="0 .2 0.866050669101873", fontcolor="0 .2 0.866050669101873", style=bold, label="0.0066" ];
"G51_P423" -> "A420_P423" [color="0 .2 0.8874615336067541", fontcolor="0 .2 0.8874615336067541", style=bold, label="0.0024" ];
"N422_D80" -> "A420_P423" [color="0 .2 0.7997969618064804", fontcolor="0 .2 0.7997969618064804", style=bold, label="0.0194" ];
"R434_T427" -> "A420_P423" [color="0 .2 0.8704002790922062", fontcolor="0 .2 0.8704002790922062", style=bold, label="0.0057" ];
"G51_P423" -> "A420_V47" [color="0 .2 0.8738914117277847", fontcolor="0 .2 0.8738914117277847", style=bold, label="0.0050" ];
"N418_W386" -> "A420_V47" [color="0 .2 0.8546816778218412", fontcolor="0 .2 0.8546816778218412", style=bold, label="0.0088" ];
"N422_D80" -> "A420_V47" [color="0 .2 0.8259748255803704", fontcolor="0 .2 0.8259748255803704", style=bold, label="0.0143" ];
"D114_Y416" -> "A420_Y416" [color="0 .2 0.7161736344168579", fontcolor="0 .2 0.7161736344168579", style=bold, label="0.0355" ];
"G415_S419" -> "A420_Y416" [color="0 .2 0.7774393742042603", fontcolor="0 .2 0.7774393742042603", style=bold, label="0.0237" ];
"G415_W386" -> "A420_Y416" [color="0 .2 0.8405495136483234", fontcolor="0 .2 0.8405495136483234", style=bold, label="0.0115" ];
"N418_L414" -> "A420_Y416" [color="0 .2 0.8466585082396448", fontcolor="0 .2 0.8466585082396448", style=bold, label="0.0103" ];
"R217_Y213" -> "A436_A58" [color="0 .2 0.8673260368150216", fontcolor="0 .2 0.8673260368150216", style=bold, label="0.0063" ];
"R434_T427" -> "A436_A58" [color="0 .2 0.8654462897971762", fontcolor="0 .2 0.8654462897971762", style=bold, label="0.0067" ];
"R61_K439" -> "A436_A58" [color="0 .2 0.8645272761136268", fontcolor="0 .2 0.8645272761136268", style=bold, label="0.0069" ];
"D131_T68" -> "A436_L65" [color="0 .2 0.8819705610674429", fontcolor="0 .2 0.8819705610674429", style=bold, label="0.0035" ];
"N124_L72" -> "A436_L65" [color="0 .2 0.8685649736617376", fontcolor="0 .2 0.8685649736617376", style=bold, label="0.0061" ];
"N70_F433" -> "A436_L65" [color="0 .2 0.8812809784649487", fontcolor="0 .2 0.8812809784649487", style=bold, label="0.0036" ];
"A77_V55" -> "A58_V55" [color="0 .2 0.8520498056666015", fontcolor="0 .2 0.8520498056666015", style=bold, label="0.0093" ];
"V55_V59" -> "A58_V55" [color="0 .2 0.8901707929038042", fontcolor="0 .2 0.8901707929038042", style=bold, label="0.0019" ];
"R434_T427" -> "A77_V55" [color="0 .2 0.8550772411537666", fontcolor="0 .2 0.8550772411537666", style=bold, label="0.0087" ];
"V55_V59" -> "A77_V55" [color="0 .2 0.8795610129039829", fontcolor="0 .2 0.8795610129039829", style=bold, label="0.0040" ];
"D114_Y416" -> "A79_L82" [color="0 .2 0.8788945369151708", fontcolor="0 .2 0.8788945369151708", style=bold, label="0.0041" ];
"D80_S121" -> "A79_L82" [color="0 .2 0.8204173486238131", fontcolor="0 .2 0.8204173486238131", style=bold, label="0.0154" ];
"L86_M88" -> "A79_L82" [color="0 .2 0.8977605613479529", fontcolor="0 .2 0.8977605613479529", style=bold, label="0.0004" ];
"T85_V87" -> "A79_S121" [color="0 .2 0.8962119279141318", fontcolor="0 .2 0.8962119279141318", style=bold, label="0.0007" ];
"C56_V78" -> "A79_S75" [color="0 .2 0.8379229816006338", fontcolor="0 .2 0.8379229816006338", style=bold, label="0.0120" ];
"D80_L76" -> "A79_S75" [color="0 .2 0.7162302300730666", fontcolor="0 .2 0.7162302300730666", style=bold, label="0.0355" ];
"S75_V78" -> "A79_S75" [color="0 .2 0.7499938505927836", fontcolor="0 .2 0.7499938505927836", style=bold, label="0.0290" ];
"A135_P139" -> "A84_I45" [color="0 .2 0.8895374873669785", fontcolor="0 .2 0.8895374873669785", style=bold, label="0.0020" ];
"A84_I48" -> "A84_I45" [color="0 .2 0.8805242256058187", fontcolor="0 .2 0.8805242256058187", style=bold, label="0.0038" ];
"D80_I48" -> "A84_I48" [color="0 .2 0.876556518815992", fontcolor="0 .2 0.876556518815992", style=bold, label="0.0045" ];
"I48_M88" -> "A84_I48" [color="0 .2 0.8863572269477665", fontcolor="0 .2 0.8863572269477665", style=bold, label="0.0026" ];
"L86_M88" -> "A84_I48" [color="0 .2 0.8768177843595458", fontcolor="0 .2 0.8768177843595458", style=bold, label="0.0045" ];
"N422_D80" -> "A84_I48" [color="0 .2 0.8481791069491258", fontcolor="0 .2 0.8481791069491258", style=bold, label="0.0100" ];
"A84_I45" -> "A84_L86" [color="0 .2 0.8825726898809783", fontcolor="0 .2 0.8825726898809783", style=bold, label="0.0034" ];
"T85_V87" -> "A84_L86" [color="0 .2 0.6548475586334679", fontcolor="0 .2 0.6548475586334679", style=bold, label="0.0474" ];
"A84_L86" -> "A84_P89" [color="0 .2 0.8334437403117263", fontcolor="0 .2 0.8334437403117263", style=bold, label="0.0129" ];
"G415_W386" -> "A84_P89" [color="0 .2 0.8968011122741646", fontcolor="0 .2 0.8968011122741646", style=bold, label="0.0006" ];
"C118_V83" -> "C118_F390" [color="0 .2 0.8314681918060887", fontcolor="0 .2 0.8314681918060887", style=bold, label="0.0132" ];
"C118_Y416" -> "C118_F390" [color="0 .2 0.8750006409191062", fontcolor="0 .2 0.8750006409191062", style=bold, label="0.0048" ];
"G415_S419" -> "C118_F390" [color="0 .2 0.8930748662502214", fontcolor="0 .2 0.8930748662502214", style=bold, label="0.0013" ];
"N422_D80" -> "C118_F390" [color="0 .2 0.8592054675711593", fontcolor="0 .2 0.8592054675711593", style=bold, label="0.0079" ];
"R434_T427" -> "C118_F390" [color="0 .2 0.8406259451986019", fontcolor="0 .2 0.8406259451986019", style=bold, label="0.0115" ];
"C118_Y416" -> "C118_V83" [color="0 .2 0.8338976442772095", fontcolor="0 .2 0.8338976442772095", style=bold, label="0.0128" ];
"D80_S121" -> "C118_V83" [color="0 .2 0.6077674396723909", fontcolor="0 .2 0.6077674396723909", style=bold, label="0.0565" ];
"I166_F189" -> "C118_V83" [color="0 .2 0.8866695209985357", fontcolor="0 .2 0.8866695209985357", style=bold, label="0.0026" ];
"N418_S121" -> "C118_V83" [color="0 .2 0.8868636186003627", fontcolor="0 .2 0.8868636186003627", style=bold, label="0.0025" ];
"C118_F390" -> "C118_W386" [color="0 .2 0.8969398846138246", fontcolor="0 .2 0.8969398846138246", style=bold, label="0.0006" ];
"C118_V83" -> "C118_W386" [color="0 .2 0.8926513990098133", fontcolor="0 .2 0.8926513990098133", style=bold, label="0.0014" ];
"D114_Y416" -> "C118_W386" [color="0 .2 0.8640270224134529", fontcolor="0 .2 0.8640270224134529", style=bold, label="0.0070" ];
"G415_W386" -> "C118_W386" [color="0 .2 0.5832633826921636", fontcolor="0 .2 0.5832633826921636", style=bold, label="0.0612" ];
"I166_F189" -> "C118_W386" [color="0 .2 0.8148658669063995", fontcolor="0 .2 0.8148658669063995", style=bold, label="0.0165" ];
"A79_S121" -> "C118_Y416" [color="0 .2 0.7781439816459674", fontcolor="0 .2 0.7781439816459674", style=bold, label="0.0236" ];
"A177_R104" -> "C126_V204" [color="0 .2 0.8808073333493253", fontcolor="0 .2 0.8808073333493253", style=bold, label="0.0037" ];
"G415_S419" -> "C126_V204" [color="0 .2 0.8126292946169533", fontcolor="0 .2 0.8126292946169533", style=bold, label="0.0169" ];
"G415_W386" -> "C126_V204" [color="0 .2 0.8839664352083216", fontcolor="0 .2 0.8839664352083216", style=bold, label="0.0031" ];
"S129_V208" -> "C126_V204" [color="0 .2 0.8655181616926484", fontcolor="0 .2 0.8655181616926484", style=bold, label="0.0067" ];
"G415_S419" -> "C385_F389" [color="0 .2 0.8896496228932174", fontcolor="0 .2 0.8896496228932174", style=bold, label="0.0020" ];
"G415_W386" -> "C385_F389" [color="0 .2 0.7599445233312682", fontcolor="0 .2 0.7599445233312682", style=bold, label="0.0271" ];
"L86_M88" -> "C385_F389" [color="0 .2 0.8705210074483567", fontcolor="0 .2 0.8705210074483567", style=bold, label="0.0057" ];
"W386_V381" -> "C385_F389" [color="0 .2 0.7599666835244949", fontcolor="0 .2 0.7599666835244949", style=bold, label="0.0271" ];
"I384_W386" -> "C385_G415" [color="0 .2 0.7260083331017584", fontcolor="0 .2 0.7260083331017584", style=bold, label="0.0336" ];
"N175_I183" -> "C385_G415" [color="0 .2 0.8399990666779547", fontcolor="0 .2 0.8399990666779547", style=bold, label="0.0116" ];
"N186_I184" -> "C385_G415" [color="0 .2 0.7837708673858158", fontcolor="0 .2 0.7837708673858158", style=bold, label="0.0225" ];
"N418_L414" -> "C385_G415" [color="0 .2 0.6163840495449218", fontcolor="0 .2 0.6163840495449218", style=bold, label="0.0548" ];
"N422_D80" -> "C385_G415" [color="0 .2 0.8469833958123195", fontcolor="0 .2 0.8469833958123195", style=bold, label="0.0102" ];
"I383_L387" -> "C385_I383" [color="0 .2 0.8695483231361008", fontcolor="0 .2 0.8695483231361008", style=bold, label="0.0059" ];
"I384_W386" -> "C385_I383" [color="0 .2 0.538602072796363", fontcolor="0 .2 0.538602072796363", style=bold, label="0.0699" ];
"N418_S121" -> "C385_I383" [color="0 .2 0.8933680667523939", fontcolor="0 .2 0.8933680667523939", style=bold, label="0.0013" ];
"W386_V381" -> "C385_I383" [color="0 .2 0.5957366463305444", fontcolor="0 .2 0.5957366463305444", style=bold, label="0.0588" ];
"C385_F389" -> "C385_L387" [color="0 .2 0.8727824177902458", fontcolor="0 .2 0.8727824177902458", style=bold, label="0.0053" ];
"I384_W386" -> "C385_L387" [color="0 .2 -0.09999999999999998", fontcolor="0 .2 -0.09999999999999998", style=bold, label="0.1933" ];
"N418_L414" -> "C385_L387" [color="0 .2 0.7782170172325878", fontcolor="0 .2 0.7782170172325878", style=bold, label="0.0235" ];
"C385_F389" -> "C385_P388" [color="0 .2 0.8885612920896095", fontcolor="0 .2 0.8885612920896095", style=bold, label="0.0022" ];
"C385_L387" -> "C385_P388" [color="0 .2 0.6628780171586619", fontcolor="0 .2 0.6628780171586619", style=bold, label="0.0458" ];
"I384_W386" -> "C385_P388" [color="0 .2 0.6794221637417682", fontcolor="0 .2 0.6794221637417682", style=bold, label="0.0426" ];
"C385_L387" -> "C385_V417" [color="0 .2 0.8935699639057304", fontcolor="0 .2 0.8935699639057304", style=bold, label="0.0012" ];
"F198_W386" -> "C385_V417" [color="0 .2 0.890394617824264", fontcolor="0 .2 0.890394617824264", style=bold, label="0.0019" ];
"G415_S419" -> "C385_V417" [color="0 .2 0.8690963530459457", fontcolor="0 .2 0.8690963530459457", style=bold, label="0.0060" ];
"N418_L414" -> "C385_V417" [color="0 .2 0.6760307038791669", fontcolor="0 .2 0.6760307038791669", style=bold, label="0.0433" ];
"C385_G415" -> "C401_I403" [color="0 .2 0.8859435269363569", fontcolor="0 .2 0.8859435269363569", style=bold, label="0.0027" ];
"H393_Y408" -> "C401_I403" [color="0 .2 0.8758425917269436", fontcolor="0 .2 0.8758425917269436", style=bold, label="0.0047" ];
"N175_I183" -> "C401_I403" [color="0 .2 0.8793496033572858", fontcolor="0 .2 0.8793496033572858", style=bold, label="0.0040" ];
"N396_Y408" -> "C401_I403" [color="0 .2 0.8534332371303831", fontcolor="0 .2 0.8534332371303831", style=bold, label="0.0090" ];
"L86_M88" -> "C56_L81" [color="0 .2 0.8690437919702814", fontcolor="0 .2 0.8690437919702814", style=bold, label="0.0060" ];
"N422_D80" -> "C56_L81" [color="0 .2 0.8730707500639527", fontcolor="0 .2 0.8730707500639527", style=bold, label="0.0052" ];
"N52_S419" -> "C56_L81" [color="0 .2 0.8781544988347233", fontcolor="0 .2 0.8781544988347233", style=bold, label="0.0042" ];
"C56_V59" -> "C56_S60" [color="0 .2 0.8468944815038533", fontcolor="0 .2 0.8468944815038533", style=bold, label="0.0103" ];
"V55_V59" -> "C56_S60" [color="0 .2 0.7954135928013116", fontcolor="0 .2 0.7954135928013116", style=bold, label="0.0202" ];
"D131_T68" -> "C56_V59" [color="0 .2 0.8668802700741159", fontcolor="0 .2 0.8668802700741159", style=bold, label="0.0064" ];
"R434_T427" -> "C56_V59" [color="0 .2 0.8766997577333543", fontcolor="0 .2 0.8766997577333543", style=bold, label="0.0045" ];
"A77_V55" -> "C56_V78" [color="0 .2 0.8438202059090756", fontcolor="0 .2 0.8438202059090756", style=bold, label="0.0109" ];
"R217_Y213" -> "C56_V78" [color="0 .2 0.8816799849206501", fontcolor="0 .2 0.8816799849206501", style=bold, label="0.0035" ];
"W160_V78" -> "C56_V78" [color="0 .2 0.8431165718535722", fontcolor="0 .2 0.8431165718535722", style=bold, label="0.0110" ];
"C118_V83" -> "D114_M117" [color="0 .2 0.8797029350168655", fontcolor="0 .2 0.8797029350168655", style=bold, label="0.0039" ];
"D80_S121" -> "D114_M117" [color="0 .2 0.8144782493246167", fontcolor="0 .2 0.8144782493246167", style=bold, label="0.0165" ];
"N422_D80" -> "D114_M117" [color="0 .2 0.8950995164271718", fontcolor="0 .2 0.8950995164271718", style=bold, label="0.0009" ];
"D114_Y416" -> "D114_V87" [color="0 .2 0.7337220299507919", fontcolor="0 .2 0.7337220299507919", style=bold, label="0.0321" ];
"D80_S121" -> "D114_V87" [color="0 .2 0.8606463076219713", fontcolor="0 .2 0.8606463076219713", style=bold, label="0.0076" ];
"E95_S409" -> "D114_V87" [color="0 .2 0.8830186735774865", fontcolor="0 .2 0.8830186735774865", style=bold, label="0.0033" ];
"A79_S121" -> "D114_Y416" [color="0 .2 0.8084479557116768", fontcolor="0 .2 0.8084479557116768", style=bold, label="0.0177" ];
"C118_Y416" -> "D114_Y416" [color="0 .2 0.5529435510279448", fontcolor="0 .2 0.5529435510279448", style=bold, label="0.0671" ];
"N186_I184" -> "D114_Y416" [color="0 .2 0.8153201029367091", fontcolor="0 .2 0.8153201029367091", style=bold, label="0.0164" ];
"D131_T68" -> "D131_L72" [color="0 .2 0.877581897824864", fontcolor="0 .2 0.877581897824864", style=bold, label="0.0043" ];
"G415_W386" -> "D131_L72" [color="0 .2 0.8845827672193625", fontcolor="0 .2 0.8845827672193625", style=bold, label="0.0030" ];
"N124_L72" -> "D131_L72" [color="0 .2 0.8444082700750583", fontcolor="0 .2 0.8444082700750583", style=bold, label="0.0107" ];
"A177_R104" -> "D131_T68" [color="0 .2 0.8754399612219392", fontcolor="0 .2 0.8754399612219392", style=bold, label="0.0047" ];
"A420_Y416" -> "D131_T68" [color="0 .2 0.875677907330728", fontcolor="0 .2 0.875677907330728", style=bold, label="0.0047" ];
"G415_W386" -> "D131_T68" [color="0 .2 0.7122526229426398", fontcolor="0 .2 0.7122526229426398", style=bold, label="0.0363" ];
"L86_M88" -> "D131_T68" [color="0 .2 0.819516134079954", fontcolor="0 .2 0.819516134079954", style=bold, label="0.0156" ];
"N422_D80" -> "D131_T68" [color="0 .2 0.7345203973044832", fontcolor="0 .2 0.7345203973044832", style=bold, label="0.0320" ];
"R217_Y213" -> "D131_T68" [color="0 .2 0.778005475394554", fontcolor="0 .2 0.778005475394554", style=bold, label="0.0236" ];
"A177_R104" -> "D131_T69" [color="0 .2 0.8452896282216159", fontcolor="0 .2 0.8452896282216159", style=bold, label="0.0106" ];
"D131_T68" -> "D131_T69" [color="0 .2 0.8307829311525115", fontcolor="0 .2 0.8307829311525115", style=bold, label="0.0134" ];
"G415_S419" -> "D131_T69" [color="0 .2 0.7587848562449959", fontcolor="0 .2 0.7587848562449959", style=bold, label="0.0273" ];
"D131_T68" -> "D178_E181" [color="0 .2 0.8588702984034198", fontcolor="0 .2 0.8588702984034198", style=bold, label="0.0080" ];
"D80_S121" -> "D178_E181" [color="0 .2 0.8153194383031038", fontcolor="0 .2 0.8153194383031038", style=bold, label="0.0164" ];
"N175_I183" -> "D178_E181" [color="0 .2 0.6448081288536964", fontcolor="0 .2 0.6448081288536964", style=bold, label="0.0493" ];
"N180_C182" -> "D178_E181" [color="0 .2 0.7699445978626883", fontcolor="0 .2 0.7699445978626883", style=bold, label="0.0251" ];
"N422_D80" -> "D178_E181" [color="0 .2 0.8364737154964077", fontcolor="0 .2 0.8364737154964077", style=bold, label="0.0123" ];
"Q179_E181" -> "D178_E181" [color="0 .2 0.7840422574670167", fontcolor="0 .2 0.7840422574670167", style=bold, label="0.0224" ];
"H393_S194" -> "D400_I397" [color="0 .2 0.8723007409132664", fontcolor="0 .2 0.8723007409132664", style=bold, label="0.0054" ];
"N396_C401" -> "D400_I397" [color="0 .2 0.8391049525447201", fontcolor="0 .2 0.8391049525447201", style=bold, label="0.0118" ];
"N396_D400" -> "D400_I397" [color="0 .2 0.7424677784354958", fontcolor="0 .2 0.7424677784354958", style=bold, label="0.0305" ];
"A420_V47" -> "D80_I48" [color="0 .2 0.8698084494453536", fontcolor="0 .2 0.8698084494453536", style=bold, label="0.0058" ];
"G415_W386" -> "D80_I48" [color="0 .2 0.8908391360120498", fontcolor="0 .2 0.8908391360120498", style=bold, label="0.0018" ];
"N422_D80" -> "D80_I48" [color="0 .2 0.8438712815182651", fontcolor="0 .2 0.8438712815182651", style=bold, label="0.0109" ];
"W413_V91" -> "D80_I48" [color="0 .2 0.8771876309310518", fontcolor="0 .2 0.8771876309310518", style=bold, label="0.0044" ];
"A177_R104" -> "D80_L76" [color="0 .2 0.8803582542504675", fontcolor="0 .2 0.8803582542504675", style=bold, label="0.0038" ];
"D80_S121" -> "D80_L76" [color="0 .2 0.8737585724916969", fontcolor="0 .2 0.8737585724916969", style=bold, label="0.0051" ];
"G415_S419" -> "D80_L76" [color="0 .2 0.8784094298121851", fontcolor="0 .2 0.8784094298121851", style=bold, label="0.0042" ];
"A79_S121" -> "D80_S121" [color="0 .2 0.5093660590130866", fontcolor="0 .2 0.5093660590130866", style=bold, label="0.0755" ];
"C118_Y416" -> "D80_S121" [color="0 .2 0.7586906669756893", fontcolor="0 .2 0.7586906669756893", style=bold, label="0.0273" ];
"D114_Y416" -> "D80_S121" [color="0 .2 0.7689884809551195", fontcolor="0 .2 0.7689884809551195", style=bold, label="0.0253" ];
"T85_V87" -> "D80_S121" [color="0 .2 0.8989575132299303", fontcolor="0 .2 0.8989575132299303", style=bold, label="0.0002" ];
"A177_Q179" -> "E181_I183" [color="0 .2 0.8742589612515852", fontcolor="0 .2 0.8742589612515852", style=bold, label="0.0050" ];
"A177_R104" -> "E181_I183" [color="0 .2 0.8057438487912247", fontcolor="0 .2 0.8057438487912247", style=bold, label="0.0182" ];
"D131_T68" -> "E181_I183" [color="0 .2 0.8584032817745223", fontcolor="0 .2 0.8584032817745223", style=bold, label="0.0080" ];
"D178_E181" -> "E181_I183" [color="0 .2 0.8078025472121773", fontcolor="0 .2 0.8078025472121773", style=bold, label="0.0178" ];
"E62_V59" -> "E62_S60" [color="0 .2 0.7056254187802937", fontcolor="0 .2 0.7056254187802937", style=bold, label="0.0376" ];
"Q66_S60" -> "E62_S60" [color="0 .2 0.8922531094848044", fontcolor="0 .2 0.8922531094848044", style=bold, label="0.0015" ];
"D131_T68" -> "E62_V59" [color="0 .2 0.8668619838626065", fontcolor="0 .2 0.8668619838626065", style=bold, label="0.0064" ];
"F433_T427" -> "E62_V59" [color="0 .2 0.8978614559737057", fontcolor="0 .2 0.8978614559737057", style=bold, label="0.0004" ];
"R61_K439" -> "E62_V59" [color="0 .2 0.895051399244226", fontcolor="0 .2 0.895051399244226", style=bold, label="0.0010" ];
"E95_W413" -> "E95_G98" [color="0 .2 0.8932062221358623", fontcolor="0 .2 0.8932062221358623", style=bold, label="0.0013" ];
"R132_T69" -> "E95_G98" [color="0 .2 0.8740031689720312", fontcolor="0 .2 0.8740031689720312", style=bold, label="0.0050" ];
"S103_W100" -> "E95_G98" [color="0 .2 0.8897504531660339", fontcolor="0 .2 0.8897504531660339", style=bold, label="0.0020" ];
"G415_W386" -> "E95_S409" [color="0 .2 0.8455964441921068", fontcolor="0 .2 0.8455964441921068", style=bold, label="0.0105" ];
"N186_I184" -> "E95_S409" [color="0 .2 0.7555074234004799", fontcolor="0 .2 0.7555074234004799", style=bold, label="0.0279" ];
"N418_L414" -> "E95_S409" [color="0 .2 0.8815635645251769", fontcolor="0 .2 0.8815635645251769", style=bold, label="0.0036" ];
"N418_S121" -> "E95_S409" [color="0 .2 0.8974076395807178", fontcolor="0 .2 0.8974076395807178", style=bold, label="0.0005" ];
"W413_V92" -> "E95_S409" [color="0 .2 0.6700283155804412", fontcolor="0 .2 0.6700283155804412", style=bold, label="0.0445" ];
"D131_T68" -> "E95_W413" [color="0 .2 0.8725915749426415", fontcolor="0 .2 0.8725915749426415", style=bold, label="0.0053" ];
"E95_S409" -> "E95_W413" [color="0 .2 0.6484336373037416", fontcolor="0 .2 0.6484336373037416", style=bold, label="0.0486" ];
"R104_Q179" -> "E95_W413" [color="0 .2 0.8779760081869024", fontcolor="0 .2 0.8779760081869024", style=bold, label="0.0043" ];
"W386_V381" -> "E95_W413" [color="0 .2 0.8448909057761765", fontcolor="0 .2 0.8448909057761765", style=bold, label="0.0107" ];
"E95_S409" -> "E95_Y34" [color="0 .2 0.8657752479688017", fontcolor="0 .2 0.8657752479688017", style=bold, label="0.0066" ];
"I166_F189" -> "E95_Y34" [color="0 .2 0.8831146731212651", fontcolor="0 .2 0.8831146731212651", style=bold, label="0.0033" ];
"N418_L414" -> "E95_Y34" [color="0 .2 0.8094064955358529", fontcolor="0 .2 0.8094064955358529", style=bold, label="0.0175" ];
"R104_Q179" -> "E95_Y34" [color="0 .2 0.8959226507654786", fontcolor="0 .2 0.8959226507654786", style=bold, label="0.0008" ];
"L94_W100" -> "E99_L94" [color="0 .2 0.876066347008704", fontcolor="0 .2 0.876066347008704", style=bold, label="0.0046" ];
"R104_Q179" -> "E99_L94" [color="0 .2 0.8997886759965005", fontcolor="0 .2 0.8997886759965005", style=bold, label="0.0000" ];
"W386_V381" -> "E99_L94" [color="0 .2 0.8934380366876713", fontcolor="0 .2 0.8934380366876713", style=bold, label="0.0013" ];
"A177_R104" -> "F102_Y93" [color="0 .2 0.8726032501498423", fontcolor="0 .2 0.8726032501498423", style=bold, label="0.0053" ];
"D80_S121" -> "F102_Y93" [color="0 .2 0.8934814206750357", fontcolor="0 .2 0.8934814206750357", style=bold, label="0.0013" ];
"G415_F411" -> "F102_Y93" [color="0 .2 0.8918963600876706", fontcolor="0 .2 0.8918963600876706", style=bold, label="0.0016" ];
"F390_Y199" -> "F198_W386" [color="0 .2 0.7698976194942099", fontcolor="0 .2 0.7698976194942099", style=bold, label="0.0252" ];
"N422_D80" -> "F198_W386" [color="0 .2 0.8515229347997558", fontcolor="0 .2 0.8515229347997558", style=bold, label="0.0094" ];
"R219_L216" -> "F198_W386" [color="0 .2 0.8470503723558647", fontcolor="0 .2 0.8470503723558647", style=bold, label="0.0102" ];
"W386_V381" -> "F198_W386" [color="0 .2 0.8136717791273256", fontcolor="0 .2 0.8136717791273256", style=bold, label="0.0167" ];
"F198_W386" -> "F382_T205" [color="0 .2 0.8789716940805491", fontcolor="0 .2 0.8789716940805491", style=bold, label="0.0041" ];
"G415_S419" -> "F382_T205" [color="0 .2 0.8553539507753616", fontcolor="0 .2 0.8553539507753616", style=bold, label="0.0086" ];
"W386_V381" -> "F382_T205" [color="0 .2 0.7913618108073173", fontcolor="0 .2 0.7913618108073173", style=bold, label="0.0210" ];
"Y209_V378" -> "F382_T205" [color="0 .2 0.8805002507633268", fontcolor="0 .2 0.8805002507633268", style=bold, label="0.0038" ];
"G415_S419" -> "F389_F411" [color="0 .2 0.8640966748700468", fontcolor="0 .2 0.8640966748700468", style=bold, label="0.0069" ];
"H393_Y408" -> "F389_F411" [color="0 .2 0.827847923482708", fontcolor="0 .2 0.827847923482708", style=bold, label="0.0139" ];
"I384_W386" -> "F389_F411" [color="0 .2 0.8038738757859812", fontcolor="0 .2 0.8038738757859812", style=bold, label="0.0186" ];
"C385_F389" -> "F389_T412" [color="0 .2 0.8751182513952335", fontcolor="0 .2 0.8751182513952335", style=bold, label="0.0048" ];
"G415_W386" -> "F389_T412" [color="0 .2 0.8594870620649782", fontcolor="0 .2 0.8594870620649782", style=bold, label="0.0078" ];
"H393_Y408" -> "F389_T412" [color="0 .2 0.7901133390622589", fontcolor="0 .2 0.7901133390622589", style=bold, label="0.0212" ];
"N180_W100" -> "F389_T412" [color="0 .2 0.8374501648433056", fontcolor="0 .2 0.8374501648433056", style=bold, label="0.0121" ];
"H393_S194" -> "F389_Y408" [color="0 .2 0.815711894588456", fontcolor="0 .2 0.815711894588456", style=bold, label="0.0163" ];
"H393_Y408" -> "F389_Y408" [color="0 .2 0.5192417246216805", fontcolor="0 .2 0.5192417246216805", style=bold, label="0.0736" ];
"I384_W386" -> "F389_Y408" [color="0 .2 0.8306878306414192", fontcolor="0 .2 0.8306878306414192", style=bold, label="0.0134" ];
"N396_Y408" -> "F389_Y408" [color="0 .2 0.8860015968019898", fontcolor="0 .2 0.8860015968019898", style=bold, label="0.0027" ];
"F198_W386" -> "F390_S197" [color="0 .2 0.8897023418213996", fontcolor="0 .2 0.8897023418213996", style=bold, label="0.0020" ];
"F390_Y199" -> "F390_S197" [color="0 .2 0.8774443380369854", fontcolor="0 .2 0.8774443380369854", style=bold, label="0.0044" ];
"I166_F189" -> "F390_S197" [color="0 .2 0.8538604201345351", fontcolor="0 .2 0.8538604201345351", style=bold, label="0.0089" ];
"N175_N186" -> "F390_S197" [color="0 .2 0.8968030060918618", fontcolor="0 .2 0.8968030060918618", style=bold, label="0.0006" ];
"C385_F389" -> "F390_Y199" [color="0 .2 0.8021751432971969", fontcolor="0 .2 0.8021751432971969", style=bold, label="0.0189" ];
"H398_V191" -> "F390_Y199" [color="0 .2 0.8859559326586142", fontcolor="0 .2 0.8859559326586142", style=bold, label="0.0027" ];
"N418_W386" -> "F390_Y199" [color="0 .2 0.6590321332733736", fontcolor="0 .2 0.6590321332733736", style=bold, label="0.0466" ];
"N422_D80" -> "F390_Y199" [color="0 .2 0.7432697023346362", fontcolor="0 .2 0.7432697023346362", style=bold, label="0.0303" ];
"R434_T427" -> "F390_Y199" [color="0 .2 0.8317127752156859", fontcolor="0 .2 0.8317127752156859", style=bold, label="0.0132" ];
"D131_T68" -> "F429_Y426" [color="0 .2 0.8392938454863522", fontcolor="0 .2 0.8392938454863522", style=bold, label="0.0117" ];
"N418_L414" -> "F429_Y426" [color="0 .2 0.781967701995241", fontcolor="0 .2 0.781967701995241", style=bold, label="0.0228" ];
"N430_Y426" -> "F429_Y426" [color="0 .2 0.8329871148076581", fontcolor="0 .2 0.8329871148076581", style=bold, label="0.0130" ];
"Q366_E368" -> "F429_Y426" [color="0 .2 0.8278778884644048", fontcolor="0 .2 0.8278778884644048", style=bold, label="0.0139" ];
"Q366_K370" -> "F429_Y426" [color="0 .2 0.8467290707994286", fontcolor="0 .2 0.8467290707994286", style=bold, label="0.0103" ];
"D80_S121" -> "F433_T427" [color="0 .2 0.8120986138162817", fontcolor="0 .2 0.8120986138162817", style=bold, label="0.0170" ];
"I384_W386" -> "F433_T427" [color="0 .2 0.8699285532387918", fontcolor="0 .2 0.8699285532387918", style=bold, label="0.0058" ];
"N430_Y426" -> "F433_T427" [color="0 .2 0.7402738204206205", fontcolor="0 .2 0.7402738204206205", style=bold, label="0.0309" ];
"R434_T427" -> "F433_T427" [color="0 .2 0.765656715224001", fontcolor="0 .2 0.765656715224001", style=bold, label="0.0260" ];
"F433_Y426" -> "F433_V59" [color="0 .2 0.8209043910610516", fontcolor="0 .2 0.8209043910610516", style=bold, label="0.0153" ];
"R217_Y213" -> "F433_V59" [color="0 .2 0.885424934813194", fontcolor="0 .2 0.885424934813194", style=bold, label="0.0028" ];
"Y71_V59" -> "F433_V59" [color="0 .2 0.8954846177809761", fontcolor="0 .2 0.8954846177809761", style=bold, label="0.0009" ];
"F429_Y426" -> "F433_Y426" [color="0 .2 0.8626663202900439", fontcolor="0 .2 0.8626663202900439", style=bold, label="0.0072" ];
"N418_L414" -> "F433_Y426" [color="0 .2 0.8028505528165841", fontcolor="0 .2 0.8028505528165841", style=bold, label="0.0188" ];
"N430_Y426" -> "F433_Y426" [color="0 .2 0.7165246171682087", fontcolor="0 .2 0.7165246171682087", style=bold, label="0.0355" ];
"R434_T427" -> "F433_Y426" [color="0 .2 0.669492018379864", fontcolor="0 .2 0.669492018379864", style=bold, label="0.0446" ];
"N430_Y426" -> "F437_T427" [color="0 .2 0.8644345561459876", fontcolor="0 .2 0.8644345561459876", style=bold, label="0.0069" ];
"Q366_E368" -> "F437_T427" [color="0 .2 0.897024254659769", fontcolor="0 .2 0.897024254659769", style=bold, label="0.0006" ];
"R217_I214" -> "F437_T427" [color="0 .2 0.8764363770231587", fontcolor="0 .2 0.8764363770231587", style=bold, label="0.0046" ];
"W386_V381" -> "F437_T427" [color="0 .2 0.8703904300410326", fontcolor="0 .2 0.8703904300410326", style=bold, label="0.0057" ];
"D131_T68" -> "G415_F411" [color="0 .2 0.8097412771694186", fontcolor="0 .2 0.8097412771694186", style=bold, label="0.0174" ];
"E95_S409" -> "G415_F411" [color="0 .2 0.8222012481758041", fontcolor="0 .2 0.8222012481758041", style=bold, label="0.0150" ];
"G415_S419" -> "G415_F411" [color="0 .2 0.7850331581381603", fontcolor="0 .2 0.7850331581381603", style=bold, label="0.0222" ];
"N186_I184" -> "G415_F411" [color="0 .2 0.8904781857806044", fontcolor="0 .2 0.8904781857806044", style=bold, label="0.0018" ];
"R151_T134" -> "G415_F411" [color="0 .2 0.81871138201534", fontcolor="0 .2 0.81871138201534", style=bold, label="0.0157" ];
"D114_Y416" -> "G415_S419" [color="0 .2 0.5002502921538224", fontcolor="0 .2 0.5002502921538224", style=bold, label="0.0773" ];
"D80_S121" -> "G415_S419" [color="0 .2 0.5990966860879587", fontcolor="0 .2 0.5990966860879587", style=bold, label="0.0582" ];
"L86_M88" -> "G415_S419" [color="0 .2 0.8669229333037193", fontcolor="0 .2 0.8669229333037193", style=bold, label="0.0064" ];
"D114_Y416" -> "G415_W386" [color="0 .2 0.8164292073582132", fontcolor="0 .2 0.8164292073582132", style=bold, label="0.0162" ];
"D80_S121" -> "G415_W386" [color="0 .2 0.8859224184010338", fontcolor="0 .2 0.8859224184010338", style=bold, label="0.0027" ];
"G415_S419" -> "G415_W386" [color="0 .2 0.8119667068297834", fontcolor="0 .2 0.8119667068297834", style=bold, label="0.0170" ];
"N186_I184" -> "G415_W386" [color="0 .2 0.895775337788747", fontcolor="0 .2 0.895775337788747", style=bold, label="0.0008" ];
"N418_L414" -> "G415_W386" [color="0 .2 0.8795030372604477", fontcolor="0 .2 0.8795030372604477", style=bold, label="0.0040" ];
"A177_R104" -> "G51_P423" [color="0 .2 0.8791772649439806", fontcolor="0 .2 0.8791772649439806", style=bold, label="0.0040" ];
"F433_Y426" -> "G51_P423" [color="0 .2 0.8558791073007619", fontcolor="0 .2 0.8558791073007619", style=bold, label="0.0085" ];
"N418_W386" -> "G51_P423" [color="0 .2 0.8566597737269541", fontcolor="0 .2 0.8566597737269541", style=bold, label="0.0084" ];
"N422_D80" -> "G51_P423" [color="0 .2 0.5714259555193968", fontcolor="0 .2 0.5714259555193968", style=bold, label="0.0635" ];
"R434_T427" -> "G51_P423" [color="0 .2 0.8129962455837494", fontcolor="0 .2 0.8129962455837494", style=bold, label="0.0168" ];
"E95_S409" -> "H106_W100" [color="0 .2 0.8665368899854975", fontcolor="0 .2 0.8665368899854975", style=bold, label="0.0065" ];
"S103_W100" -> "H106_W100" [color="0 .2 0.8591636938946052", fontcolor="0 .2 0.8591636938946052", style=bold, label="0.0079" ];
"W386_V381" -> "H106_W100" [color="0 .2 0.8631807730384047", fontcolor="0 .2 0.8631807730384047", style=bold, label="0.0071" ];
"C385_F389" -> "H393_S194" [color="0 .2 0.866875483745852", fontcolor="0 .2 0.866875483745852", style=bold, label="0.0064" ];
"F390_S197" -> "H393_S194" [color="0 .2 0.8940884185854943", fontcolor="0 .2 0.8940884185854943", style=bold, label="0.0011" ];
"F390_Y199" -> "H393_S194" [color="0 .2 0.6409074050791093", fontcolor="0 .2 0.6409074050791093", style=bold, label="0.0501" ];
"R217_Y213" -> "H393_S194" [color="0 .2 0.8887297043422685", fontcolor="0 .2 0.8887297043422685", style=bold, label="0.0022" ];
"D80_S121" -> "H393_V190" [color="0 .2 0.837054444916992", fontcolor="0 .2 0.837054444916992", style=bold, label="0.0122" ];
"H393_S194" -> "H393_V190" [color="0 .2 0.7739463816944663", fontcolor="0 .2 0.7739463816944663", style=bold, label="0.0244" ];
"R132_T69" -> "H393_V190" [color="0 .2 0.8744760956853055", fontcolor="0 .2 0.8744760956853055", style=bold, label="0.0049" ];
"C385_F389" -> "H393_Y408" [color="0 .2 0.8676864953015755", fontcolor="0 .2 0.8676864953015755", style=bold, label="0.0062" ];
"D131_T68" -> "H393_Y408" [color="0 .2 0.849408436321006", fontcolor="0 .2 0.849408436321006", style=bold, label="0.0098" ];
"G415_S419" -> "H393_Y408" [color="0 .2 0.8147981222663219", fontcolor="0 .2 0.8147981222663219", style=bold, label="0.0165" ];
"N180_W100" -> "H393_Y408" [color="0 .2 0.8092819810815257", fontcolor="0 .2 0.8092819810815257", style=bold, label="0.0175" ];
"D131_T68" -> "H398_V191" [color="0 .2 0.7907944211910606", fontcolor="0 .2 0.7907944211910606", style=bold, label="0.0211" ];
"I384_W386" -> "H398_V191" [color="0 .2 0.8003161820234921", fontcolor="0 .2 0.8003161820234921", style=bold, label="0.0193" ];
"N175_I183" -> "H398_V191" [color="0 .2 0.8457974065935826", fontcolor="0 .2 0.8457974065935826", style=bold, label="0.0105" ];
"N422_L76" -> "H398_V191" [color="0 .2 0.7992951179490378", fontcolor="0 .2 0.7992951179490378", style=bold, label="0.0195" ];
"C385_G415" -> "I122_F390" [color="0 .2 0.8801823450901839", fontcolor="0 .2 0.8801823450901839", style=bold, label="0.0038" ];
"G415_W386" -> "I122_F390" [color="0 .2 0.7815560219052747", fontcolor="0 .2 0.7815560219052747", style=bold, label="0.0229" ];
"N175_I183" -> "I122_F390" [color="0 .2 0.8924417158222145", fontcolor="0 .2 0.8924417158222145", style=bold, label="0.0015" ];
"R104_N180" -> "I122_F390" [color="0 .2 0.8968618872189525", fontcolor="0 .2 0.8968618872189525", style=bold, label="0.0006" ];
"A177_N175" -> "I122_P201" [color="0 .2 0.8880143508552748", fontcolor="0 .2 0.8880143508552748", style=bold, label="0.0023" ];
"C126_V204" -> "I122_P201" [color="0 .2 0.8592625230830414", fontcolor="0 .2 0.8592625230830414", style=bold, label="0.0079" ];
"I122_F390" -> "I122_P201" [color="0 .2 0.8594303140431928", fontcolor="0 .2 0.8594303140431928", style=bold, label="0.0078" ];
"D131_T68" -> "I128_L72" [color="0 .2 0.8693711720418692", fontcolor="0 .2 0.8693711720418692", style=bold, label="0.0059" ];
"G415_S419" -> "I128_L72" [color="0 .2 0.8942646789849461", fontcolor="0 .2 0.8942646789849461", style=bold, label="0.0011" ];
"L76_S121" -> "I128_L72" [color="0 .2 0.8980636073260642", fontcolor="0 .2 0.8980636073260642", style=bold, label="0.0004" ];
"D131_T68" -> "I128_T69" [color="0 .2 0.6847463718676682", fontcolor="0 .2 0.6847463718676682", style=bold, label="0.0416" ];
"S148_Y142" -> "I128_T69" [color="0 .2 0.8834383017391353", fontcolor="0 .2 0.8834383017391353", style=bold, label="0.0032" ];
"R145_T67" -> "I156_Y71" [color="0 .2 0.8809675818428359", fontcolor="0 .2 0.8809675818428359", style=bold, label="0.0037" ];
"Y71_V152" -> "I156_Y71" [color="0 .2 0.8615574666400687", fontcolor="0 .2 0.8615574666400687", style=bold, label="0.0074" ];
"D80_S121" -> "I166_F189" [color="0 .2 0.6494965013690277", fontcolor="0 .2 0.6494965013690277", style=bold, label="0.0484" ];
"N175_I183" -> "I166_F189" [color="0 .2 0.7109020200315592", fontcolor="0 .2 0.7109020200315592", style=bold, label="0.0366" ];
"N418_W386" -> "I166_F189" [color="0 .2 0.6888447885645215", fontcolor="0 .2 0.6888447885645215", style=bold, label="0.0408" ];
"N422_D80" -> "I166_F189" [color="0 .2 0.797276370876788", fontcolor="0 .2 0.797276370876788", style=bold, label="0.0199" ];
"Q366_E368" -> "I166_F189" [color="0 .2 0.7120163190889961", fontcolor="0 .2 0.7120163190889961", style=bold, label="0.0363" ];
"A185_P187" -> "I166_S193" [color="0 .2 0.8972861822315714", fontcolor="0 .2 0.8972861822315714", style=bold, label="0.0005" ];
"I166_F189" -> "I166_S193" [color="0 .2 0.5482209766364514", fontcolor="0 .2 0.5482209766364514", style=bold, label="0.0680" ];
"N422_L125" -> "I166_S193" [color="0 .2 0.8891178788709782", fontcolor="0 .2 0.8891178788709782", style=bold, label="0.0021" ];
"A177_R104" -> "I183_V111" [color="0 .2 0.8575211995246828", fontcolor="0 .2 0.8575211995246828", style=bold, label="0.0082" ];
"G415_W386" -> "I183_V111" [color="0 .2 0.8840174811996637", fontcolor="0 .2 0.8840174811996637", style=bold, label="0.0031" ];
"N175_I183" -> "I183_V111" [color="0 .2 0.8053304538342321", fontcolor="0 .2 0.8053304538342321", style=bold, label="0.0183" ];
"N186_I184" -> "I183_V111" [color="0 .2 0.8632109163109882", fontcolor="0 .2 0.8632109163109882", style=bold, label="0.0071" ];
"D131_T68" -> "I184_V111" [color="0 .2 0.8787547756420501", fontcolor="0 .2 0.8787547756420501", style=bold, label="0.0041" ];
"D80_S121" -> "I184_V111" [color="0 .2 0.8464761512109364", fontcolor="0 .2 0.8464761512109364", style=bold, label="0.0103" ];
"L86_M88" -> "I184_V111" [color="0 .2 0.8559207910669637", fontcolor="0 .2 0.8559207910669637", style=bold, label="0.0085" ];
"N186_I184" -> "I184_V111" [color="0 .2 0.8511445499239843", fontcolor="0 .2 0.8511445499239843", style=bold, label="0.0094" ];
"A177_R104" -> "I184_V190" [color="0 .2 0.828236341182128", fontcolor="0 .2 0.828236341182128", style=bold, label="0.0139" ];
"F390_Y199" -> "I184_V190" [color="0 .2 0.8897586812407957", fontcolor="0 .2 0.8897586812407957", style=bold, label="0.0020" ];
"N175_I184" -> "I184_V190" [color="0 .2 0.8899480146998505", fontcolor="0 .2 0.8899480146998505", style=bold, label="0.0019" ];
"N175_L170" -> "I184_V190" [color="0 .2 0.8899122791173009", fontcolor="0 .2 0.8899122791173009", style=bold, label="0.0020" ];
"R434_T427" -> "I184_V190" [color="0 .2 0.8480880596545498", fontcolor="0 .2 0.8480880596545498", style=bold, label="0.0100" ];
"N180_W100" -> "I214_K211" [color="0 .2 0.8433529761342299", fontcolor="0 .2 0.8433529761342299", style=bold, label="0.0110" ];
"N418_L414" -> "I214_K211" [color="0 .2 0.8735983195648196", fontcolor="0 .2 0.8735983195648196", style=bold, label="0.0051" ];
"Q366_E368" -> "I214_K211" [color="0 .2 0.8637759882367396", fontcolor="0 .2 0.8637759882367396", style=bold, label="0.0070" ];
"R217_Y213" -> "I214_K211" [color="0 .2 0.866110274692797", fontcolor="0 .2 0.866110274692797", style=bold, label="0.0066" ];
"A177_N175" -> "I214_L216" [color="0 .2 0.8842037024911815", fontcolor="0 .2 0.8842037024911815", style=bold, label="0.0031" ];
"N422_D80" -> "I214_L216" [color="0 .2 0.8537513055823464", fontcolor="0 .2 0.8537513055823464", style=bold, label="0.0089" ];
"Q366_E368" -> "I214_L216" [color="0 .2 0.8733823922898883", fontcolor="0 .2 0.8733823922898883", style=bold, label="0.0051" ];
"R217_I214" -> "I214_L216" [color="0 .2 0.8759786347675426", fontcolor="0 .2 0.8759786347675426", style=bold, label="0.0046" ];
"I166_F189" -> "I377_F429" [color="0 .2 0.8781719418987954", fontcolor="0 .2 0.8781719418987954", style=bold, label="0.0042" ];
"I384_W386" -> "I377_F429" [color="0 .2 0.8782803998236302", fontcolor="0 .2 0.8782803998236302", style=bold, label="0.0042" ];
"Q366_E368" -> "I377_F429" [color="0 .2 0.8806984596685054", fontcolor="0 .2 0.8806984596685054", style=bold, label="0.0037" ];
"R217_I214" -> "I377_F429" [color="0 .2 0.887297128814185", fontcolor="0 .2 0.887297128814185", style=bold, label="0.0025" ];
"G415_W386" -> "I383_F202" [color="0 .2 0.829664048687773", fontcolor="0 .2 0.829664048687773", style=bold, label="0.0136" ];
"I384_W386" -> "I383_F202" [color="0 .2 0.7940466892043296", fontcolor="0 .2 0.7940466892043296", style=bold, label="0.0205" ];
"N418_L414" -> "I383_F202" [color="0 .2 0.8536338498742586", fontcolor="0 .2 0.8536338498742586", style=bold, label="0.0090" ];
"G415_W386" -> "I383_L387" [color="0 .2 0.8782280580554749", fontcolor="0 .2 0.8782280580554749", style=bold, label="0.0042" ];
"I383_F202" -> "I383_L387" [color="0 .2 0.8825638447279924", fontcolor="0 .2 0.8825638447279924", style=bold, label="0.0034" ];
"I384_W386" -> "I383_L387" [color="0 .2 0.8298342978756595", fontcolor="0 .2 0.8298342978756595", style=bold, label="0.0136" ];
"W386_V381" -> "I383_L387" [color="0 .2 0.8675953965891119", fontcolor="0 .2 0.8675953965891119", style=bold, label="0.0063" ];
"C385_F389" -> "I384_W386" [color="0 .2 0.41930943598935355", fontcolor="0 .2 0.41930943598935355", style=bold, label="0.0929" ];
"D80_S121" -> "I384_W386" [color="0 .2 0.8731503855059175", fontcolor="0 .2 0.8731503855059175", style=bold, label="0.0052" ];
"G415_W386" -> "I384_W386" [color="0 .2 0.8168476000219245", fontcolor="0 .2 0.8168476000219245", style=bold, label="0.0161" ];
"N418_W386" -> "I384_W386" [color="0 .2 0.8929397350614137", fontcolor="0 .2 0.8929397350614137", style=bold, label="0.0014" ];
"W386_V381" -> "I384_W386" [color="0 .2 0.8868752669010646", fontcolor="0 .2 0.8868752669010646", style=bold, label="0.0025" ];
"F198_W386" -> "I391_Y199" [color="0 .2 0.8463782119668307", fontcolor="0 .2 0.8463782119668307", style=bold, label="0.0104" ];
"F390_Y199" -> "I391_Y199" [color="0 .2 0.6111447782324491", fontcolor="0 .2 0.6111447782324491", style=bold, label="0.0558" ];
"I166_F189" -> "I391_Y199" [color="0 .2 0.8426996407062256", fontcolor="0 .2 0.8426996407062256", style=bold, label="0.0111" ];
"D80_I48" -> "I48_M88" [color="0 .2 0.8764468711865289", fontcolor="0 .2 0.8764468711865289", style=bold, label="0.0046" ];
"R104_Q179" -> "I48_M88" [color="0 .2 0.8800638686797081", fontcolor="0 .2 0.8800638686797081", style=bold, label="0.0039" ];
"W413_V92" -> "I48_M88" [color="0 .2 0.8869871595250153", fontcolor="0 .2 0.8869871595250153", style=bold, label="0.0025" ];
"A420_Y416" -> "I48_S419" [color="0 .2 0.8638565032739943", fontcolor="0 .2 0.8638565032739943", style=bold, label="0.0070" ];
"C385_G415" -> "I48_S419" [color="0 .2 0.8631373836175082", fontcolor="0 .2 0.8631373836175082", style=bold, label="0.0071" ];
"G415_S419" -> "I48_S419" [color="0 .2 0.8217780598509244", fontcolor="0 .2 0.8217780598509244", style=bold, label="0.0151" ];
"N418_S121" -> "I48_S419" [color="0 .2 0.8963048520841841", fontcolor="0 .2 0.8963048520841841", style=bold, label="0.0007" ];
"D114_Y416" -> "I48_Y416" [color="0 .2 0.8636442660372307", fontcolor="0 .2 0.8636442660372307", style=bold, label="0.0070" ];
"D131_T68" -> "I48_Y416" [color="0 .2 0.8410484936444493", fontcolor="0 .2 0.8410484936444493", style=bold, label="0.0114" ];
"G415_S419" -> "I48_Y416" [color="0 .2 0.8895525242187525", fontcolor="0 .2 0.8895525242187525", style=bold, label="0.0020" ];
"N418_L414" -> "I48_Y416" [color="0 .2 0.8963826611408445", fontcolor="0 .2 0.8963826611408445", style=bold, label="0.0007" ];
"N52_S419" -> "I48_Y416" [color="0 .2 0.7996899310596576", fontcolor="0 .2 0.7996899310596576", style=bold, label="0.0194" ];
"D131_T68" -> "K149_T68" [color="0 .2 0.2983780417009213", fontcolor="0 .2 0.2983780417009213", style=bold, label="0.1163" ];
"R145_T67" -> "K149_T68" [color="0 .2 0.8879228615673794", fontcolor="0 .2 0.8879228615673794", style=bold, label="0.0023" ];
"R219_L216" -> "K149_T68" [color="0 .2 0.8912904142939915", fontcolor="0 .2 0.8912904142939915", style=bold, label="0.0017" ];
"D131_T68" -> "K149_Y71" [color="0 .2 0.7566760803452137", fontcolor="0 .2 0.7566760803452137", style=bold, label="0.0277" ];
"I166_F189" -> "K149_Y71" [color="0 .2 0.8876716908033044", fontcolor="0 .2 0.8876716908033044", style=bold, label="0.0024" ];
"N186_I184" -> "K149_Y71" [color="0 .2 0.872866206861208", fontcolor="0 .2 0.872866206861208", style=bold, label="0.0052" ];
"N422_D80" -> "K149_Y71" [color="0 .2 0.8889709499617635", fontcolor="0 .2 0.8889709499617635", style=bold, label="0.0021" ];
"W386_V381" -> "K149_Y71" [color="0 .2 0.8623030105083459", fontcolor="0 .2 0.8623030105083459", style=bold, label="0.0073" ];
"D80_S121" -> "K221_P139" [color="0 .2 0.8952701043650383", fontcolor="0 .2 0.8952701043650383", style=bold, label="0.0009" ];
"G415_W386" -> "K221_P139" [color="0 .2 0.8641275883771228", fontcolor="0 .2 0.8641275883771228", style=bold, label="0.0069" ];
"R217_I214" -> "K221_P139" [color="0 .2 0.8970222906295424", fontcolor="0 .2 0.8970222906295424", style=bold, label="0.0006" ];
"R217_Y213" -> "K221_P139" [color="0 .2 0.8942195264155484", fontcolor="0 .2 0.8942195264155484", style=bold, label="0.0011" ];
"H398_V191" -> "K370_F429" [color="0 .2 0.8221971631666423", fontcolor="0 .2 0.8221971631666423", style=bold, label="0.0150" ];
"N175_I183" -> "K370_F429" [color="0 .2 0.8763584756177979", fontcolor="0 .2 0.8763584756177979", style=bold, label="0.0046" ];
"Q366_K370" -> "K370_F429" [color="0 .2 0.8890577570615471", fontcolor="0 .2 0.8890577570615471", style=bold, label="0.0021" ];
"R217_Y213" -> "K370_F429" [color="0 .2 0.8691595560269205", fontcolor="0 .2 0.8691595560269205", style=bold, label="0.0060" ];
"R434_T427" -> "K370_F429" [color="0 .2 0.8970607482534957", fontcolor="0 .2 0.8970607482534957", style=bold, label="0.0006" ];
"R217_Y213" -> "K435_K439" [color="0 .2 0.8706025911184269", fontcolor="0 .2 0.8706025911184269", style=bold, label="0.0057" ];
"R434_L438" -> "K435_K439" [color="0 .2 0.7670903070646778", fontcolor="0 .2 0.7670903070646778", style=bold, label="0.0257" ];
"I166_F189" -> "L113_F110" [color="0 .2 0.898299851126347", fontcolor="0 .2 0.898299851126347", style=bold, label="0.0003" ];
"N418_S121" -> "L113_F110" [color="0 .2 0.8857304032509626", fontcolor="0 .2 0.8857304032509626", style=bold, label="0.0028" ];
"S103_W100" -> "L113_F110" [color="0 .2 0.8858722840683837", fontcolor="0 .2 0.8858722840683837", style=bold, label="0.0027" ];
"A120_S163" -> "L123_S163" [color="0 .2 0.8521325985707044", fontcolor="0 .2 0.8521325985707044", style=bold, label="0.0093" ];
"C385_G415" -> "L123_S163" [color="0 .2 0.8816940509279352", fontcolor="0 .2 0.8816940509279352", style=bold, label="0.0035" ];
"Q366_E368" -> "L123_S163" [color="0 .2 0.8582768810657734", fontcolor="0 .2 0.8582768810657734", style=bold, label="0.0081" ];
"R151_T134" -> "L123_S163" [color="0 .2 0.8857476816431636", fontcolor="0 .2 0.8857476816431636", style=bold, label="0.0028" ];
"G415_W386" -> "L125_V378" [color="0 .2 0.878639512199259", fontcolor="0 .2 0.878639512199259", style=bold, label="0.0041" ];
"N418_L125" -> "L125_V378" [color="0 .2 0.8780348886331809", fontcolor="0 .2 0.8780348886331809", style=bold, label="0.0042" ];
"R132_T69" -> "L125_V378" [color="0 .2 0.8548737494449694", fontcolor="0 .2 0.8548737494449694", style=bold, label="0.0087" ];
"Y209_V378" -> "L125_V378" [color="0 .2 0.8407201870071334", fontcolor="0 .2 0.8407201870071334", style=bold, label="0.0115" ];
"E95_S409" -> "L125_Y426" [color="0 .2 0.8709313759919757", fontcolor="0 .2 0.8709313759919757", style=bold, label="0.0056" ];
"F433_T427" -> "L125_Y426" [color="0 .2 0.8679129276621657", fontcolor="0 .2 0.8679129276621657", style=bold, label="0.0062" ];
"F433_Y426" -> "L125_Y426" [color="0 .2 0.8536337840834659", fontcolor="0 .2 0.8536337840834659", style=bold, label="0.0090" ];
"L76_Y426" -> "L125_Y426" [color="0 .2 0.8542679064113771", fontcolor="0 .2 0.8542679064113771", style=bold, label="0.0088" ];
"N418_W386" -> "L125_Y426" [color="0 .2 0.7716118433815902", fontcolor="0 .2 0.7716118433815902", style=bold, label="0.0248" ];
"A135_P139" -> "L141_S148" [color="0 .2 0.7767504094224534", fontcolor="0 .2 0.7767504094224534", style=bold, label="0.0238" ];
"G415_W386" -> "L141_S148" [color="0 .2 0.8763351982654984", fontcolor="0 .2 0.8763351982654984", style=bold, label="0.0046" ];
"Q366_E368" -> "L141_S148" [color="0 .2 0.8546845272329661", fontcolor="0 .2 0.8546845272329661", style=bold, label="0.0088" ];
"R145_T67" -> "L141_S148" [color="0 .2 0.8388614692455227", fontcolor="0 .2 0.8388614692455227", style=bold, label="0.0118" ];
"A177_R104" -> "L170_T112" [color="0 .2 0.8747782759309446", fontcolor="0 .2 0.8747782759309446", style=bold, label="0.0049" ];
"N186_I184" -> "L170_T112" [color="0 .2 0.8843512498127335", fontcolor="0 .2 0.8843512498127335", style=bold, label="0.0030" ];
"A177_R104" -> "L171_F164" [color="0 .2 0.8697662618930897", fontcolor="0 .2 0.8697662618930897", style=bold, label="0.0058" ];
"G415_S419" -> "L171_F164" [color="0 .2 0.8861066677197486", fontcolor="0 .2 0.8861066677197486", style=bold, label="0.0027" ];
"L171_S167" -> "L171_F164" [color="0 .2 0.7484213259240189", fontcolor="0 .2 0.7484213259240189", style=bold, label="0.0293" ];
"L174_F189" -> "L171_F164" [color="0 .2 0.8662200953137041", fontcolor="0 .2 0.8662200953137041", style=bold, label="0.0065" ];
"C385_F389" -> "L171_S167" [color="0 .2 0.8684982044607384", fontcolor="0 .2 0.8684982044607384", style=bold, label="0.0061" ];
"D131_T68" -> "L171_S167" [color="0 .2 0.7404946694511125", fontcolor="0 .2 0.7404946694511125", style=bold, label="0.0308" ];
"N175_L170" -> "L171_S167" [color="0 .2 0.8620817373225711", fontcolor="0 .2 0.8620817373225711", style=bold, label="0.0073" ];
"N180_W100" -> "L171_S167" [color="0 .2 0.8666536160272275", fontcolor="0 .2 0.8666536160272275", style=bold, label="0.0064" ];
"A177_R104" -> "L171_T112" [color="0 .2 0.8943208376301273", fontcolor="0 .2 0.8943208376301273", style=bold, label="0.0011" ];
"L171_S167" -> "L171_T112" [color="0 .2 0.8822247243762923", fontcolor="0 .2 0.8822247243762923", style=bold, label="0.0034" ];
"N175_I183" -> "L171_T112" [color="0 .2 0.8952863051566027", fontcolor="0 .2 0.8952863051566027", style=bold, label="0.0009" ];
"N186_I184" -> "L171_T112" [color="0 .2 0.8651156814783882", fontcolor="0 .2 0.8651156814783882", style=bold, label="0.0067" ];
"A177_N175" -> "L174_F189" [color="0 .2 0.8461957890309948", fontcolor="0 .2 0.8461957890309948", style=bold, label="0.0104" ];
"F433_T427" -> "L174_F189" [color="0 .2 0.8664783199978976", fontcolor="0 .2 0.8664783199978976", style=bold, label="0.0065" ];
"L86_M88" -> "L174_F189" [color="0 .2 0.790547210837064", fontcolor="0 .2 0.790547210837064", style=bold, label="0.0212" ];
"N175_I183" -> "L174_F189" [color="0 .2 0.791931676818183", fontcolor="0 .2 0.791931676818183", style=bold, label="0.0209" ];
"N175_N186" -> "L174_F189" [color="0 .2 0.8409066359455231", fontcolor="0 .2 0.8409066359455231", style=bold, label="0.0114" ];
"G415_W386" -> "L216_V136" [color="0 .2 0.8856819750934064", fontcolor="0 .2 0.8856819750934064", style=bold, label="0.0028" ];
"I214_K211" -> "L216_V136" [color="0 .2 0.8534472456442991", fontcolor="0 .2 0.8534472456442991", style=bold, label="0.0090" ];
"R217_I214" -> "L216_V136" [color="0 .2 0.8504639621624063", fontcolor="0 .2 0.8504639621624063", style=bold, label="0.0096" ];
"R217_Y213" -> "L216_V136" [color="0 .2 0.7691797794417583", fontcolor="0 .2 0.7691797794417583", style=bold, label="0.0253" ];
"N422_L76" -> "L375_T372" [color="0 .2 0.899407829806523", fontcolor="0 .2 0.899407829806523", style=bold, label="0.0001" ];
"R151_T134" -> "L375_T372" [color="0 .2 0.8949633837254954", fontcolor="0 .2 0.8949633837254954", style=bold, label="0.0010" ];
"D131_T68" -> "L41_W413" [color="0 .2 0.8656111000999278", fontcolor="0 .2 0.8656111000999278", style=bold, label="0.0066" ];
"D80_S121" -> "L41_W413" [color="0 .2 0.8660023517191978", fontcolor="0 .2 0.8660023517191978", style=bold, label="0.0066" ];
"H398_V191" -> "L41_W413" [color="0 .2 0.8868273383956711", fontcolor="0 .2 0.8868273383956711", style=bold, label="0.0025" ];
"E95_W413" -> "L44_W413" [color="0 .2 0.8957421214734704", fontcolor="0 .2 0.8957421214734704", style=bold, label="0.0008" ];
"G415_W386" -> "L44_W413" [color="0 .2 0.8741730192847948", fontcolor="0 .2 0.8741730192847948", style=bold, label="0.0050" ];
"N418_L414" -> "L44_W413" [color="0 .2 0.8965424676825339", fontcolor="0 .2 0.8965424676825339", style=bold, label="0.0007" ];
"R217_Y213" -> "L44_W413" [color="0 .2 0.8692224823660283", fontcolor="0 .2 0.8692224823660283", style=bold, label="0.0059" ];
"D114_Y416" -> "L44_Y416" [color="0 .2 0.8725714542257639", fontcolor="0 .2 0.8725714542257639", style=bold, label="0.0053" ];
"G415_F411" -> "L44_Y416" [color="0 .2 0.8865263501225763", fontcolor="0 .2 0.8865263501225763", style=bold, label="0.0026" ];
"G415_S419" -> "L44_Y416" [color="0 .2 0.7725411716233239", fontcolor="0 .2 0.7725411716233239", style=bold, label="0.0246" ];
"Y416_V83" -> "L44_Y416" [color="0 .2 0.8853902827759819", fontcolor="0 .2 0.8853902827759819", style=bold, label="0.0028" ];
"D131_T68" -> "L72_T68" [color="0 .2 0.5080886777014376", fontcolor="0 .2 0.5080886777014376", style=bold, label="0.0758" ];
"D131_T69" -> "L72_T68" [color="0 .2 0.8865317968329245", fontcolor="0 .2 0.8865317968329245", style=bold, label="0.0026" ];
"F433_Y426" -> "L72_T68" [color="0 .2 0.893239903509646", fontcolor="0 .2 0.893239903509646", style=bold, label="0.0013" ];
"R145_T68" -> "L72_T68" [color="0 .2 0.8763170575389232", fontcolor="0 .2 0.8763170575389232", style=bold, label="0.0046" ];
"D131_T68" -> "L76_S121" [color="0 .2 0.8153956383282464", fontcolor="0 .2 0.8153956383282464", style=bold, label="0.0164" ];
"D80_S121" -> "L76_S121" [color="0 .2 0.6978552007644541", fontcolor="0 .2 0.6978552007644541", style=bold, label="0.0391" ];
"N418_L414" -> "L76_S121" [color="0 .2 0.8685206210399771", fontcolor="0 .2 0.8685206210399771", style=bold, label="0.0061" ];
"N422_D80" -> "L76_S121" [color="0 .2 0.8749933910605592", fontcolor="0 .2 0.8749933910605592", style=bold, label="0.0048" ];
"D80_S121" -> "L76_Y426" [color="0 .2 0.8243538799520282", fontcolor="0 .2 0.8243538799520282", style=bold, label="0.0146" ];
"E95_S409" -> "L76_Y426" [color="0 .2 0.770187143072093", fontcolor="0 .2 0.770187143072093", style=bold, label="0.0251" ];
"F429_Y426" -> "L76_Y426" [color="0 .2 0.8622746966578737", fontcolor="0 .2 0.8622746966578737", style=bold, label="0.0073" ];
"N422_D80" -> "L76_Y426" [color="0 .2 0.8919306302231854", fontcolor="0 .2 0.8919306302231854", style=bold, label="0.0016" ];
"R218_R220" -> "L76_Y426" [color="0 .2 0.8773953312675418", fontcolor="0 .2 0.8773953312675418", style=bold, label="0.0044" ];
"L86_P89" -> "L86_M88" [color="0 .2 0.7091985308394018", fontcolor="0 .2 0.7091985308394018", style=bold, label="0.0369" ];
"T85_V87" -> "L86_M88" [color="0 .2 0.5398549328785354", fontcolor="0 .2 0.5398549328785354", style=bold, label="0.0696" ];
"T85_V87" -> "L86_P89" [color="0 .2 0.4123935386744215", fontcolor="0 .2 0.4123935386744215", style=bold, label="0.0943" ];
"A84_L86" -> "L86_V83" [color="0 .2 0.829914876269921", fontcolor="0 .2 0.829914876269921", style=bold, label="0.0135" ];
"D80_I48" -> "L86_V83" [color="0 .2 0.8961976026037441", fontcolor="0 .2 0.8961976026037441", style=bold, label="0.0007" ];
"N422_D80" -> "L86_V83" [color="0 .2 0.8706491026420862", fontcolor="0 .2 0.8706491026420862", style=bold, label="0.0057" ];
"E95_G98" -> "L94_W100" [color="0 .2 0.8675046728954697", fontcolor="0 .2 0.8675046728954697", style=bold, label="0.0063" ];
"S103_W100" -> "L94_W100" [color="0 .2 0.8913120958948244", fontcolor="0 .2 0.8913120958948244", style=bold, label="0.0017" ];
"D131_T68" -> "M374_F429" [color="0 .2 0.82251365254565", fontcolor="0 .2 0.82251365254565", style=bold, label="0.0150" ];
"F429_Y426" -> "M374_F429" [color="0 .2 0.8886012430764643", fontcolor="0 .2 0.8886012430764643", style=bold, label="0.0022" ];
"G415_S419" -> "M374_F429" [color="0 .2 0.8392992691385932", fontcolor="0 .2 0.8392992691385932", style=bold, label="0.0117" ];
"N180_W100" -> "M374_F429" [color="0 .2 0.8682177590953996", fontcolor="0 .2 0.8682177590953996", style=bold, label="0.0061" ];
"A135_P139" -> "M374_Y426" [color="0 .2 0.8798879932261291", fontcolor="0 .2 0.8798879932261291", style=bold, label="0.0039" ];
"D131_T68" -> "M374_Y426" [color="0 .2 0.8592418236271585", fontcolor="0 .2 0.8592418236271585", style=bold, label="0.0079" ];
"D80_S121" -> "M374_Y426" [color="0 .2 0.7918677938655", fontcolor="0 .2 0.7918677938655", style=bold, label="0.0209" ];
"N175_I183" -> "M374_Y426" [color="0 .2 0.6337476518536049", fontcolor="0 .2 0.6337476518536049", style=bold, label="0.0515" ];
"R219_L216" -> "M374_Y426" [color="0 .2 0.8212766351511852", fontcolor="0 .2 0.8212766351511852", style=bold, label="0.0152" ];
"G415_W386" -> "N124_L72" [color="0 .2 0.8527929505742118", fontcolor="0 .2 0.8527929505742118", style=bold, label="0.0091" ];
"R217_I214" -> "N124_L72" [color="0 .2 0.8523344189078927", fontcolor="0 .2 0.8523344189078927", style=bold, label="0.0092" ];
"R217_Y213" -> "N124_L72" [color="0 .2 0.8427145770986273", fontcolor="0 .2 0.8427145770986273", style=bold, label="0.0111" ];
"R434_T427" -> "N124_L72" [color="0 .2 0.8567479910513154", fontcolor="0 .2 0.8567479910513154", style=bold, label="0.0084" ];
"A177_R104" -> "N175_I183" [color="0 .2 0.5162479944297254", fontcolor="0 .2 0.5162479944297254", style=bold, label="0.0742" ];
"I384_W386" -> "N175_I183" [color="0 .2 0.8694453415717234", fontcolor="0 .2 0.8694453415717234", style=bold, label="0.0059" ];
"N175_I184" -> "N175_I183" [color="0 .2 0.7461091403082918", fontcolor="0 .2 0.7461091403082918", style=bold, label="0.0297" ];
"N418_L414" -> "N175_I183" [color="0 .2 0.8393520700389137", fontcolor="0 .2 0.8393520700389137", style=bold, label="0.0117" ];
"R217_Y213" -> "N175_I183" [color="0 .2 0.822166934115327", fontcolor="0 .2 0.822166934115327", style=bold, label="0.0150" ];
"W386_V381" -> "N175_I183" [color="0 .2 0.8904980751519076", fontcolor="0 .2 0.8904980751519076", style=bold, label="0.0018" ];
"D80_S121" -> "N175_I184" [color="0 .2 0.8371071804716373", fontcolor="0 .2 0.8371071804716373", style=bold, label="0.0122" ];
"N186_I184" -> "N175_I184" [color="0 .2 0.8595799354481002", fontcolor="0 .2 0.8595799354481002", style=bold, label="0.0078" ];
"N418_W386" -> "N175_I184" [color="0 .2 0.7754730204312331", fontcolor="0 .2 0.7754730204312331", style=bold, label="0.0241" ];
"W386_V381" -> "N175_I184" [color="0 .2 0.8257273493989523", fontcolor="0 .2 0.8257273493989523", style=bold, label="0.0144" ];
"A177_N175" -> "N175_L170" [color="0 .2 0.8402258492283576", fontcolor="0 .2 0.8402258492283576", style=bold, label="0.0116" ];
"D131_T68" -> "N175_L170" [color="0 .2 0.8735018143173283", fontcolor="0 .2 0.8735018143173283", style=bold, label="0.0051" ];
"N175_I183" -> "N175_L170" [color="0 .2 0.7655554778150018", fontcolor="0 .2 0.7655554778150018", style=bold, label="0.0260" ];
"N180_W100" -> "N175_L170" [color="0 .2 0.815869888076073", fontcolor="0 .2 0.815869888076073", style=bold, label="0.0163" ];
"N186_I184" -> "N175_L170" [color="0 .2 0.8400750564982775", fontcolor="0 .2 0.8400750564982775", style=bold, label="0.0116" ];
"D131_T68" -> "N175_N186" [color="0 .2 0.6654996122968808", fontcolor="0 .2 0.6654996122968808", style=bold, label="0.0453" ];
"L86_M88" -> "N175_N186" [color="0 .2 0.8899189105766262", fontcolor="0 .2 0.8899189105766262", style=bold, label="0.0019" ];
"N186_I184" -> "N175_N186" [color="0 .2 0.7932112048199514", fontcolor="0 .2 0.7932112048199514", style=bold, label="0.0206" ];
"N418_L414" -> "N175_N186" [color="0 .2 0.8070945867956005", fontcolor="0 .2 0.8070945867956005", style=bold, label="0.0180" ];
"R217_Y213" -> "N175_N186" [color="0 .2 0.8460860702076118", fontcolor="0 .2 0.8460860702076118", style=bold, label="0.0104" ];
"D131_T68" -> "N180_C182" [color="0 .2 0.8456478161905954", fontcolor="0 .2 0.8456478161905954", style=bold, label="0.0105" ];
"I384_W386" -> "N180_C182" [color="0 .2 0.8704131032958112", fontcolor="0 .2 0.8704131032958112", style=bold, label="0.0057" ];
"N180_W100" -> "N180_C182" [color="0 .2 0.8281888975420914", fontcolor="0 .2 0.8281888975420914", style=bold, label="0.0139" ];
"N186_I184" -> "N180_C182" [color="0 .2 0.8810154870184924", fontcolor="0 .2 0.8810154870184924", style=bold, label="0.0037" ];
"Q179_E181" -> "N180_C182" [color="0 .2 0.7936532324268444", fontcolor="0 .2 0.7936532324268444", style=bold, label="0.0206" ];
"D80_S121" -> "N180_W100" [color="0 .2 0.8480061310494589", fontcolor="0 .2 0.8480061310494589", style=bold, label="0.0101" ];
"G415_W386" -> "N180_W100" [color="0 .2 0.6413711962985702", fontcolor="0 .2 0.6413711962985702", style=bold, label="0.0500" ];
"L86_M88" -> "N180_W100" [color="0 .2 0.7691478422861886", fontcolor="0 .2 0.7691478422861886", style=bold, label="0.0253" ];
"N186_I184" -> "N180_W100" [color="0 .2 0.8250671600226611", fontcolor="0 .2 0.8250671600226611", style=bold, label="0.0145" ];
"R217_I214" -> "N180_W100" [color="0 .2 0.7221319148419829", fontcolor="0 .2 0.7221319148419829", style=bold, label="0.0344" ];
"C118_Y416" -> "N186_I184" [color="0 .2 0.8844857661995843", fontcolor="0 .2 0.8844857661995843", style=bold, label="0.0030" ];
"L86_M88" -> "N186_I184" [color="0 .2 0.8873696702922751", fontcolor="0 .2 0.8873696702922751", style=bold, label="0.0024" ];
"T85_V87" -> "N186_I184" [color="0 .2 0.8845906142743226", fontcolor="0 .2 0.8845906142743226", style=bold, label="0.0030" ];
"D80_S121" -> "N396_C401" [color="0 .2 0.7957841118768617", fontcolor="0 .2 0.7957841118768617", style=bold, label="0.0201" ];
"N396_Y408" -> "N396_C401" [color="0 .2 0.748820603698759", fontcolor="0 .2 0.748820603698759", style=bold, label="0.0292" ];
"Q366_E368" -> "N396_C401" [color="0 .2 0.874729311035574", fontcolor="0 .2 0.874729311035574", style=bold, label="0.0049" ];
"D131_T68" -> "N396_D400" [color="0 .2 0.8522958653180496", fontcolor="0 .2 0.8522958653180496", style=bold, label="0.0092" ];
"H398_V191" -> "N396_D400" [color="0 .2 0.8556519892533268", fontcolor="0 .2 0.8556519892533268", style=bold, label="0.0086" ];
"N396_C401" -> "N396_D400" [color="0 .2 0.5830569525158484", fontcolor="0 .2 0.5830569525158484", style=bold, label="0.0613" ];
"N422_D80" -> "N396_D400" [color="0 .2 0.881758743455433", fontcolor="0 .2 0.881758743455433", style=bold, label="0.0035" ];
"Y209_Y213" -> "N396_D400" [color="0 .2 0.8905787527239659", fontcolor="0 .2 0.8905787527239659", style=bold, label="0.0018" ];
"F390_Y199" -> "N396_H393" [color="0 .2 0.8988106138216114", fontcolor="0 .2 0.8988106138216114", style=bold, label="0.0002" ];
"H393_S194" -> "N396_H393" [color="0 .2 0.8467309639262537", fontcolor="0 .2 0.8467309639262537", style=bold, label="0.0103" ];
"H393_V190" -> "N396_H393" [color="0 .2 0.8817477959218667", fontcolor="0 .2 0.8817477959218667", style=bold, label="0.0035" ];
"C385_G415" -> "N396_Y408" [color="0 .2 0.8834739794805216", fontcolor="0 .2 0.8834739794805216", style=bold, label="0.0032" ];
"E95_S409" -> "N396_Y408" [color="0 .2 0.8670165008615693", fontcolor="0 .2 0.8670165008615693", style=bold, label="0.0064" ];
"G415_W386" -> "N396_Y408" [color="0 .2 0.8122062757279931", fontcolor="0 .2 0.8122062757279931", style=bold, label="0.0170" ];
"R219_L216" -> "N396_Y408" [color="0 .2 0.8962133226388316", fontcolor="0 .2 0.8962133226388316", style=bold, label="0.0007" ];
"C385_F389" -> "N418_C385" [color="0 .2 0.8468228409715868", fontcolor="0 .2 0.8468228409715868", style=bold, label="0.0103" ];
"C385_G415" -> "N418_C385" [color="0 .2 0.8819377841027325", fontcolor="0 .2 0.8819377841027325", style=bold, label="0.0035" ];
"G415_F411" -> "N418_C385" [color="0 .2 0.8799611304600194", fontcolor="0 .2 0.8799611304600194", style=bold, label="0.0039" ];
"N418_S121" -> "N418_C385" [color="0 .2 0.8265342764797887", fontcolor="0 .2 0.8265342764797887", style=bold, label="0.0142" ];
"D80_S121" -> "N418_L125" [color="0 .2 0.8393815750757327", fontcolor="0 .2 0.8393815750757327", style=bold, label="0.0117" ];
"N175_I183" -> "N418_L125" [color="0 .2 0.8818838440979935", fontcolor="0 .2 0.8818838440979935", style=bold, label="0.0035" ];
"N418_S121" -> "N418_L125" [color="0 .2 0.8214356909422331", fontcolor="0 .2 0.8214356909422331", style=bold, label="0.0152" ];
"N422_D80" -> "N418_L125" [color="0 .2 0.8849801178293926", fontcolor="0 .2 0.8849801178293926", style=bold, label="0.0029" ];
"D80_S121" -> "N418_L414" [color="0 .2 0.739504383254543", fontcolor="0 .2 0.739504383254543", style=bold, label="0.0310" ];
"G415_S419" -> "N418_L414" [color="0 .2 -0.024347185086865508", fontcolor="0 .2 -0.024347185086865508", style=bold, label="0.1787" ];
"N186_I184" -> "N418_L414" [color="0 .2 0.8061515824120727", fontcolor="0 .2 0.8061515824120727", style=bold, label="0.0181" ];
"C385_F389" -> "N418_S121" [color="0 .2 0.8702818380415368", fontcolor="0 .2 0.8702818380415368", style=bold, label="0.0057" ];
"D114_Y416" -> "N418_S121" [color="0 .2 0.819256962474578", fontcolor="0 .2 0.819256962474578", style=bold, label="0.0156" ];
"N418_L414" -> "N418_S121" [color="0 .2 0.6639012957173094", fontcolor="0 .2 0.6639012957173094", style=bold, label="0.0456" ];
"W386_V381" -> "N418_S121" [color="0 .2 0.803889886599642", fontcolor="0 .2 0.803889886599642", style=bold, label="0.0186" ];
"D131_T68" -> "N418_V381" [color="0 .2 0.8423239623370247", fontcolor="0 .2 0.8423239623370247", style=bold, label="0.0111" ];
"G415_W386" -> "N418_V381" [color="0 .2 0.8833315440465831", fontcolor="0 .2 0.8833315440465831", style=bold, label="0.0032" ];
"I384_W386" -> "N418_V381" [color="0 .2 0.8571258811031074", fontcolor="0 .2 0.8571258811031074", style=bold, label="0.0083" ];
"W386_V381" -> "N418_V381" [color="0 .2 0.822394599002924", fontcolor="0 .2 0.822394599002924", style=bold, label="0.0150" ];
"D114_Y416" -> "N418_W386" [color="0 .2 0.8742506898487001", fontcolor="0 .2 0.8742506898487001", style=bold, label="0.0050" ];
"G415_S419" -> "N418_W386" [color="0 .2 0.7988182784540176", fontcolor="0 .2 0.7988182784540176", style=bold, label="0.0196" ];
"G415_W386" -> "N418_W386" [color="0 .2 0.72813062988771", fontcolor="0 .2 0.72813062988771", style=bold, label="0.0332" ];
"N418_L414" -> "N418_W386" [color="0 .2 0.8219571648276445", fontcolor="0 .2 0.8219571648276445", style=bold, label="0.0151" ];
"N422_D80" -> "N418_W386" [color="0 .2 0.7913614729721936", fontcolor="0 .2 0.7913614729721936", style=bold, label="0.0210" ];
"D114_Y416" -> "N422_D80" [color="0 .2 0.8754588943429956", fontcolor="0 .2 0.8754588943429956", style=bold, label="0.0047" ];
"E95_S409" -> "N422_D80" [color="0 .2 0.8254853091527005", fontcolor="0 .2 0.8254853091527005", style=bold, label="0.0144" ];
"G415_W386" -> "N422_D80" [color="0 .2 0.40141376423532005", fontcolor="0 .2 0.40141376423532005", style=bold, label="0.0964" ];
"N418_S121" -> "N422_D80" [color="0 .2 0.8030022428752918", fontcolor="0 .2 0.8030022428752918", style=bold, label="0.0188" ];
"A177_N175" -> "N422_I425" [color="0 .2 0.8847531055323749", fontcolor="0 .2 0.8847531055323749", style=bold, label="0.0029" ];
"D80_S121" -> "N422_I425" [color="0 .2 0.8713714025368395", fontcolor="0 .2 0.8713714025368395", style=bold, label="0.0055" ];
"L76_Y426" -> "N422_I425" [color="0 .2 0.884841218626927", fontcolor="0 .2 0.884841218626927", style=bold, label="0.0029" ];
"N422_D80" -> "N422_I425" [color="0 .2 0.7027358153599339", fontcolor="0 .2 0.7027358153599339", style=bold, label="0.0381" ];
"R434_T427" -> "N422_I425" [color="0 .2 0.8847249420864565", fontcolor="0 .2 0.8847249420864565", style=bold, label="0.0030" ];
"D80_S121" -> "N422_L125" [color="0 .2 0.7448248336252893", fontcolor="0 .2 0.7448248336252893", style=bold, label="0.0300" ];
"G51_P423" -> "N422_L125" [color="0 .2 0.8874288178770067", fontcolor="0 .2 0.8874288178770067", style=bold, label="0.0024" ];
"N418_W386" -> "N422_L125" [color="0 .2 0.7706899693918675", fontcolor="0 .2 0.7706899693918675", style=bold, label="0.0250" ];
"N422_D80" -> "N422_L125" [color="0 .2 0.8446138994463649", fontcolor="0 .2 0.8446138994463649", style=bold, label="0.0107" ];
"D131_T68" -> "N422_L76" [color="0 .2 0.8616728405179197", fontcolor="0 .2 0.8616728405179197", style=bold, label="0.0074" ];
"D80_S121" -> "N422_L76" [color="0 .2 0.7755301024902712", fontcolor="0 .2 0.7755301024902712", style=bold, label="0.0241" ];
"N422_D80" -> "N422_L76" [color="0 .2 0.6200426413211486", fontcolor="0 .2 0.6200426413211486", style=bold, label="0.0541" ];
"R219_L216" -> "N422_L76" [color="0 .2 0.8731872432380786", fontcolor="0 .2 0.8731872432380786", style=bold, label="0.0052" ];
"C118_F390" -> "N422_S121" [color="0 .2 0.8853980044381122", fontcolor="0 .2 0.8853980044381122", style=bold, label="0.0028" ];
"D80_S121" -> "N422_S121" [color="0 .2 0.6074590502292352", fontcolor="0 .2 0.6074590502292352", style=bold, label="0.0566" ];
"N422_D80" -> "N422_S121" [color="0 .2 0.7755411845503115", fontcolor="0 .2 0.7755411845503115", style=bold, label="0.0241" ];
"A420_Y416" -> "N422_S419" [color="0 .2 0.7824755390137803", fontcolor="0 .2 0.7824755390137803", style=bold, label="0.0227" ];
"H398_V191" -> "N422_S419" [color="0 .2 0.8605946397589431", fontcolor="0 .2 0.8605946397589431", style=bold, label="0.0076" ];
"I48_S419" -> "N422_S419" [color="0 .2 0.8754873352927431", fontcolor="0 .2 0.8754873352927431", style=bold, label="0.0047" ];
"N422_D80" -> "N422_S419" [color="0 .2 0.7029810569068158", fontcolor="0 .2 0.7029810569068158", style=bold, label="0.0381" ];
"H398_V191" -> "N430_K370" [color="0 .2 0.8770257720691366", fontcolor="0 .2 0.8770257720691366", style=bold, label="0.0044" ];
"R217_Y213" -> "N430_K370" [color="0 .2 0.8576954409017009", fontcolor="0 .2 0.8576954409017009", style=bold, label="0.0082" ];
"R434_T428" -> "N430_K370" [color="0 .2 0.8730664234752628", fontcolor="0 .2 0.8730664234752628", style=bold, label="0.0052" ];
"A420_I424" -> "N430_Y426" [color="0 .2 0.8696731095400031", fontcolor="0 .2 0.8696731095400031", style=bold, label="0.0059" ];
"D131_T68" -> "N430_Y426" [color="0 .2 0.8629956860672309", fontcolor="0 .2 0.8629956860672309", style=bold, label="0.0072" ];
"N180_W100" -> "N430_Y426" [color="0 .2 0.8980706297331125", fontcolor="0 .2 0.8980706297331125", style=bold, label="0.0004" ];
"N418_L414" -> "N430_Y426" [color="0 .2 0.8744804195691865", fontcolor="0 .2 0.8744804195691865", style=bold, label="0.0049" ];
"R434_T427" -> "N430_Y426" [color="0 .2 0.6022146049837107", fontcolor="0 .2 0.6022146049837107", style=bold, label="0.0576" ];
"C56_L81" -> "N52_L81" [color="0 .2 0.8268150182322761", fontcolor="0 .2 0.8268150182322761", style=bold, label="0.0141" ];
"D80_S121" -> "N52_L81" [color="0 .2 0.8133884119847912", fontcolor="0 .2 0.8133884119847912", style=bold, label="0.0167" ];
"N52_S419" -> "N52_L81" [color="0 .2 0.821438538080951", fontcolor="0 .2 0.821438538080951", style=bold, label="0.0152" ];
"D80_S121" -> "N52_P423" [color="0 .2 0.7316151886162281", fontcolor="0 .2 0.7316151886162281", style=bold, label="0.0326" ];
"F433_T427" -> "N52_P423" [color="0 .2 0.839177451047975", fontcolor="0 .2 0.839177451047975", style=bold, label="0.0118" ];
"G51_P423" -> "N52_P423" [color="0 .2 0.8775917460257442", fontcolor="0 .2 0.8775917460257442", style=bold, label="0.0043" ];
"R219_L216" -> "N52_P423" [color="0 .2 0.8753535414123177", fontcolor="0 .2 0.8753535414123177", style=bold, label="0.0048" ];
"D80_S121" -> "N52_S419" [color="0 .2 0.7339023297102404", fontcolor="0 .2 0.7339023297102404", style=bold, label="0.0321" ];
"G51_P423" -> "N52_S419" [color="0 .2 0.8396626382117929", fontcolor="0 .2 0.8396626382117929", style=bold, label="0.0117" ];
"N422_D80" -> "N52_S419" [color="0 .2 0.8750743128169793", fontcolor="0 .2 0.8750743128169793", style=bold, label="0.0048" ];
"N422_S419" -> "N52_S419" [color="0 .2 0.7559328315784865", fontcolor="0 .2 0.7559328315784865", style=bold, label="0.0279" ];
"F433_Y426" -> "N70_F433" [color="0 .2 0.8664071027999259", fontcolor="0 .2 0.8664071027999259", style=bold, label="0.0065" ];
"R217_Y213" -> "N70_F433" [color="0 .2 0.8746839465049863", fontcolor="0 .2 0.8746839465049863", style=bold, label="0.0049" ];
"R434_T427" -> "N70_F433" [color="0 .2 0.8304297916675323", fontcolor="0 .2 0.8304297916675323", style=bold, label="0.0134" ];
"A135_A137" -> "P139_V136" [color="0 .2 0.8737140332823162", fontcolor="0 .2 0.8737140332823162", style=bold, label="0.0051" ];
"A135_P139" -> "P139_V136" [color="0 .2 0.7561724538352532", fontcolor="0 .2 0.7561724538352532", style=bold, label="0.0278" ];
"T68_Y142" -> "P139_V136" [color="0 .2 0.8943146278054975", fontcolor="0 .2 0.8943146278054975", style=bold, label="0.0011" ];
"A185_P187" -> "P169_T165" [color="0 .2 0.8873135484484728", fontcolor="0 .2 0.8873135484484728", style=bold, label="0.0025" ];
"L171_F164" -> "P169_T165" [color="0 .2 0.7820972056009854", fontcolor="0 .2 0.7820972056009854", style=bold, label="0.0228" ];
"L171_S167" -> "P169_T165" [color="0 .2 0.8940926384366401", fontcolor="0 .2 0.8940926384366401", style=bold, label="0.0011" ];
"L86_M88" -> "P169_T165" [color="0 .2 0.8698196207149146", fontcolor="0 .2 0.8698196207149146", style=bold, label="0.0058" ];
"G415_S419" -> "P423_V55" [color="0 .2 0.8735159036307557", fontcolor="0 .2 0.8735159036307557", style=bold, label="0.0051" ];
"G51_P423" -> "P423_V55" [color="0 .2 0.7889074425035781", fontcolor="0 .2 0.7889074425035781", style=bold, label="0.0215" ];
"N422_D80" -> "P423_V55" [color="0 .2 0.8509553731992923", fontcolor="0 .2 0.8509553731992923", style=bold, label="0.0095" ];
"N430_Y426" -> "P423_V55" [color="0 .2 0.8753410993032995", fontcolor="0 .2 0.8753410993032995", style=bold, label="0.0048" ];
"N52_S419" -> "P423_V55" [color="0 .2 0.891473277591513", fontcolor="0 .2 0.891473277591513", style=bold, label="0.0016" ];
"F433_Y426" -> "P423_Y426" [color="0 .2 0.840451434849457", fontcolor="0 .2 0.840451434849457", style=bold, label="0.0115" ];
"G51_P423" -> "P423_Y426" [color="0 .2 0.8571072391222241", fontcolor="0 .2 0.8571072391222241", style=bold, label="0.0083" ];
"N422_D80" -> "P423_Y426" [color="0 .2 0.7764480853211823", fontcolor="0 .2 0.7764480853211823", style=bold, label="0.0239" ];
"N430_Y426" -> "P423_Y426" [color="0 .2 0.862688105983967", fontcolor="0 .2 0.862688105983967", style=bold, label="0.0072" ];
"A84_I45" -> "P89_T85" [color="0 .2 0.88886352404489", fontcolor="0 .2 0.88886352404489", style=bold, label="0.0022" ];
"A84_L86" -> "P89_T85" [color="0 .2 0.825079214500637", fontcolor="0 .2 0.825079214500637", style=bold, label="0.0145" ];
"D131_T68" -> "Q179_E181" [color="0 .2 0.8728058979834361", fontcolor="0 .2 0.8728058979834361", style=bold, label="0.0053" ];
"N422_D80" -> "Q179_E181" [color="0 .2 0.8475968260893694", fontcolor="0 .2 0.8475968260893694", style=bold, label="0.0101" ];
"R434_T427" -> "Q179_E181" [color="0 .2 0.8714587632567273", fontcolor="0 .2 0.8714587632567273", style=bold, label="0.0055" ];
"C385_G415" -> "Q366_E368" [color="0 .2 0.8216184657946833", fontcolor="0 .2 0.8216184657946833", style=bold, label="0.0152" ];
"D131_T68" -> "Q366_E368" [color="0 .2 0.8192126612556201", fontcolor="0 .2 0.8192126612556201", style=bold, label="0.0156" ];
"G415_S419" -> "Q366_E368" [color="0 .2 0.8211534304165174", fontcolor="0 .2 0.8211534304165174", style=bold, label="0.0152" ];
"N175_I183" -> "Q366_E368" [color="0 .2 0.8614258571788372", fontcolor="0 .2 0.8614258571788372", style=bold, label="0.0075" ];
"N180_W100" -> "Q366_E368" [color="0 .2 0.7897895190312539", fontcolor="0 .2 0.7897895190312539", style=bold, label="0.0213" ];
"R217_Y213" -> "Q366_E368" [color="0 .2 0.8723162380342598", fontcolor="0 .2 0.8723162380342598", style=bold, label="0.0054" ];
"D178_E181" -> "Q366_K370" [color="0 .2 0.8626590270057309", fontcolor="0 .2 0.8626590270057309", style=bold, label="0.0072" ];
"N175_I183" -> "Q366_K370" [color="0 .2 0.7813650480448291", fontcolor="0 .2 0.7813650480448291", style=bold, label="0.0229" ];
"N180_W100" -> "Q366_K370" [color="0 .2 0.8577748372034276", fontcolor="0 .2 0.8577748372034276", style=bold, label="0.0082" ];
"N418_L414" -> "Q366_K370" [color="0 .2 0.7919927508155447", fontcolor="0 .2 0.7919927508155447", style=bold, label="0.0209" ];
"Q366_E368" -> "Q366_K370" [color="0 .2 0.7957239871700595", fontcolor="0 .2 0.7957239871700595", style=bold, label="0.0202" ];
"R217_Y213" -> "Q366_K370" [color="0 .2 0.8928075362769416", fontcolor="0 .2 0.8928075362769416", style=bold, label="0.0014" ];
"D131_T68" -> "Q66_E62" [color="0 .2 0.8812417819045858", fontcolor="0 .2 0.8812417819045858", style=bold, label="0.0036" ];
"D80_S121" -> "Q66_E62" [color="0 .2 0.8627504354389497", fontcolor="0 .2 0.8627504354389497", style=bold, label="0.0072" ];
"D131_T68" -> "Q66_S60" [color="0 .2 0.7758328839270168", fontcolor="0 .2 0.7758328839270168", style=bold, label="0.0240" ];
"N430_Y426" -> "Q66_S60" [color="0 .2 0.8803386043664653", fontcolor="0 .2 0.8803386043664653", style=bold, label="0.0038" ];
"Q66_E62" -> "Q66_S60" [color="0 .2 0.7946304955835173", fontcolor="0 .2 0.7946304955835173", style=bold, label="0.0204" ];
"D131_T68" -> "Q66_V59" [color="0 .2 0.8846418720121371", fontcolor="0 .2 0.8846418720121371", style=bold, label="0.0030" ];
"N418_L414" -> "Q66_V59" [color="0 .2 0.8945854791849823", fontcolor="0 .2 0.8945854791849823", style=bold, label="0.0010" ];
"Q66_E62" -> "Q66_V59" [color="0 .2 0.8104687247327034", fontcolor="0 .2 0.8104687247327034", style=bold, label="0.0173" ];
"Q66_S60" -> "Q66_V59" [color="0 .2 0.7899467743114357", fontcolor="0 .2 0.7899467743114357", style=bold, label="0.0213" ];
"A177_R104" -> "R104_N180" [color="0 .2 0.8768433665433542", fontcolor="0 .2 0.8768433665433542", style=bold, label="0.0045" ];
"D131_T68" -> "R104_N180" [color="0 .2 0.8482102052208331", fontcolor="0 .2 0.8482102052208331", style=bold, label="0.0100" ];
"D80_S121" -> "R104_N180" [color="0 .2 0.8703123107278656", fontcolor="0 .2 0.8703123107278656", style=bold, label="0.0057" ];
"N180_W100" -> "R104_N180" [color="0 .2 0.7432076530542201", fontcolor="0 .2 0.7432076530542201", style=bold, label="0.0303" ];
"N186_I184" -> "R104_N180" [color="0 .2 0.8603730621550812", fontcolor="0 .2 0.8603730621550812", style=bold, label="0.0077" ];
"D131_T68" -> "R104_Q179" [color="0 .2 0.7084809712045104", fontcolor="0 .2 0.7084809712045104", style=bold, label="0.0370" ];
"D178_E181" -> "R104_Q179" [color="0 .2 0.7877336575487482", fontcolor="0 .2 0.7877336575487482", style=bold, label="0.0217" ];
"I166_F189" -> "R104_Q179" [color="0 .2 0.8275437462430718", fontcolor="0 .2 0.8275437462430718", style=bold, label="0.0140" ];
"N180_W100" -> "R104_Q179" [color="0 .2 0.8075303382122897", fontcolor="0 .2 0.8075303382122897", style=bold, label="0.0179" ];
"N186_I184" -> "R104_Q179" [color="0 .2 0.8167287676951089", fontcolor="0 .2 0.8167287676951089", style=bold, label="0.0161" ];
"A177_R104" -> "R104_W100" [color="0 .2 0.8819591021525167", fontcolor="0 .2 0.8819591021525167", style=bold, label="0.0035" ];
"N175_I183" -> "R104_W100" [color="0 .2 0.8945839590922506", fontcolor="0 .2 0.8945839590922506", style=bold, label="0.0010" ];
"N180_W100" -> "R104_W100" [color="0 .2 0.8669002579708253", fontcolor="0 .2 0.8669002579708253", style=bold, label="0.0064" ];
"R104_N180" -> "R104_W100" [color="0 .2 0.8557789896144959", fontcolor="0 .2 0.8557789896144959", style=bold, label="0.0085" ];
"G415_W386" -> "R132_I212" [color="0 .2 0.8783987058619639", fontcolor="0 .2 0.8783987058619639", style=bold, label="0.0042" ];
"N175_I183" -> "R132_I212" [color="0 .2 0.829291165936534", fontcolor="0 .2 0.829291165936534", style=bold, label="0.0137" ];
"N418_L414" -> "R132_I212" [color="0 .2 0.865829172723541", fontcolor="0 .2 0.865829172723541", style=bold, label="0.0066" ];
"V136_V215" -> "R132_I212" [color="0 .2 0.8459086021280041", fontcolor="0 .2 0.8459086021280041", style=bold, label="0.0105" ];
"A177_R104" -> "R132_T69" [color="0 .2 0.8506579986763869", fontcolor="0 .2 0.8506579986763869", style=bold, label="0.0095" ];
"D131_T68" -> "R132_T69" [color="0 .2 0.6904630116143124", fontcolor="0 .2 0.6904630116143124", style=bold, label="0.0405" ];
"D80_S121" -> "R132_T69" [color="0 .2 0.7811329263477987", fontcolor="0 .2 0.7811329263477987", style=bold, label="0.0230" ];
"N175_I183" -> "R132_T69" [color="0 .2 0.6798185385574939", fontcolor="0 .2 0.6798185385574939", style=bold, label="0.0426" ];
"N422_D80" -> "R132_T69" [color="0 .2 0.8790480289649193", fontcolor="0 .2 0.8790480289649193", style=bold, label="0.0041" ];
"G415_W386" -> "R132_V136" [color="0 .2 0.8803515274418308", fontcolor="0 .2 0.8803515274418308", style=bold, label="0.0038" ];
"L141_S148" -> "R132_V136" [color="0 .2 0.8731762775843119", fontcolor="0 .2 0.8731762775843119", style=bold, label="0.0052" ];
"Y209_Y213" -> "R132_V136" [color="0 .2 0.8665907092085976", fontcolor="0 .2 0.8665907092085976", style=bold, label="0.0065" ];
"N124_L72" -> "R145_N143" [color="0 .2 0.8854607861399059", fontcolor="0 .2 0.8854607861399059", style=bold, label="0.0028" ];
"R145_T67" -> "R145_N143" [color="0 .2 0.8874821796102105", fontcolor="0 .2 0.8874821796102105", style=bold, label="0.0024" ];
"R145_Y71" -> "R145_N143" [color="0 .2 0.8926979106293791", fontcolor="0 .2 0.8926979106293791", style=bold, label="0.0014" ];
"T68_Y142" -> "R145_N143" [color="0 .2 0.8229649733756068", fontcolor="0 .2 0.8229649733756068", style=bold, label="0.0149" ];
"K149_Y71" -> "R145_Q66" [color="0 .2 0.8850173555445612", fontcolor="0 .2 0.8850173555445612", style=bold, label="0.0029" ];
"R145_T67" -> "R145_Q66" [color="0 .2 0.4717879320957761", fontcolor="0 .2 0.4717879320957761", style=bold, label="0.0828" ];
"R145_Y71" -> "R145_Q66" [color="0 .2 0.5899349545625662", fontcolor="0 .2 0.5899349545625662", style=bold, label="0.0599" ];
"D131_T68" -> "R145_T67" [color="0 .2 0.5701741779690894", fontcolor="0 .2 0.5701741779690894", style=bold, label="0.0638" ];
"D80_S121" -> "R145_T67" [color="0 .2 0.8797572812004285", fontcolor="0 .2 0.8797572812004285", style=bold, label="0.0039" ];
"N418_L414" -> "R145_T67" [color="0 .2 0.8518051442442128", fontcolor="0 .2 0.8518051442442128", style=bold, label="0.0093" ];
"Q366_E368" -> "R145_T67" [color="0 .2 0.8189236170593023", fontcolor="0 .2 0.8189236170593023", style=bold, label="0.0157" ];
"R151_T134" -> "R145_T67" [color="0 .2 0.8608423919187651", fontcolor="0 .2 0.8608423919187651", style=bold, label="0.0076" ];
"D131_T68" -> "R145_T68" [color="0 .2 0.8389123887027417", fontcolor="0 .2 0.8389123887027417", style=bold, label="0.0118" ];
"R145_T67" -> "R145_T68" [color="0 .2 -0.06924701219417084", fontcolor="0 .2 -0.06924701219417084", style=bold, label="0.1874" ];
"R145_Y71" -> "R145_T68" [color="0 .2 0.8329114742628165", fontcolor="0 .2 0.8329114742628165", style=bold, label="0.0130" ];
"D178_E181" -> "R145_Y71" [color="0 .2 0.8593727297019602", fontcolor="0 .2 0.8593727297019602", style=bold, label="0.0079" ];
"F390_Y199" -> "R145_Y71" [color="0 .2 0.8833894538362516", fontcolor="0 .2 0.8833894538362516", style=bold, label="0.0032" ];
"N418_S121" -> "R145_Y71" [color="0 .2 0.8434656986108375", fontcolor="0 .2 0.8434656986108375", style=bold, label="0.0109" ];
"R145_T67" -> "R145_Y71" [color="0 .2 0.8883249824921187", fontcolor="0 .2 0.8883249824921187", style=bold, label="0.0023" ];
"L141_S148" -> "R151_L141" [color="0 .2 0.8188356416663533", fontcolor="0 .2 0.8188356416663533", style=bold, label="0.0157" ];
"N186_I184" -> "R151_L141" [color="0 .2 0.8505780147356381", fontcolor="0 .2 0.8505780147356381", style=bold, label="0.0096" ];
"W386_V381" -> "R151_L141" [color="0 .2 0.8764633004879375", fontcolor="0 .2 0.8764633004879375", style=bold, label="0.0046" ];
"D80_S121" -> "R151_T134" [color="0 .2 0.8134935656761506", fontcolor="0 .2 0.8134935656761506", style=bold, label="0.0167" ];
"L86_M88" -> "R151_T134" [color="0 .2 0.7421523716479579", fontcolor="0 .2 0.7421523716479579", style=bold, label="0.0305" ];
"N175_I183" -> "R151_T134" [color="0 .2 0.6871651167737179", fontcolor="0 .2 0.6871651167737179", style=bold, label="0.0411" ];
"N422_D80" -> "R151_T134" [color="0 .2 0.8384950706577264", fontcolor="0 .2 0.8384950706577264", style=bold, label="0.0119" ];
"Q366_E368" -> "R151_T134" [color="0 .2 0.8115123241809756", fontcolor="0 .2 0.8115123241809756", style=bold, label="0.0171" ];
"A177_R104" -> "R217_I214" [color="0 .2 0.8705405894704652", fontcolor="0 .2 0.8705405894704652", style=bold, label="0.0057" ];
"D131_T68" -> "R217_I214" [color="0 .2 0.7743945472087299", fontcolor="0 .2 0.7743945472087299", style=bold, label="0.0243" ];
"D80_S121" -> "R217_I214" [color="0 .2 0.8717249349258991", fontcolor="0 .2 0.8717249349258991", style=bold, label="0.0055" ];
"N418_W386" -> "R217_I214" [color="0 .2 0.8517967819164457", fontcolor="0 .2 0.8517967819164457", style=bold, label="0.0093" ];
"N422_D80" -> "R217_I214" [color="0 .2 0.865052487050505", fontcolor="0 .2 0.865052487050505", style=bold, label="0.0068" ];
"R217_Y213" -> "R217_I214" [color="0 .2 0.6695336103095093", fontcolor="0 .2 0.6695336103095093", style=bold, label="0.0446" ];
"D131_T68" -> "R217_R219" [color="0 .2 0.8936982668096781", fontcolor="0 .2 0.8936982668096781", style=bold, label="0.0012" ];
"L86_M88" -> "R217_R219" [color="0 .2 0.8566931619627002", fontcolor="0 .2 0.8566931619627002", style=bold, label="0.0084" ];
"N418_W386" -> "R217_R219" [color="0 .2 0.8106464971189724", fontcolor="0 .2 0.8106464971189724", style=bold, label="0.0173" ];
"R217_R220" -> "R217_R219" [color="0 .2 0.5819804413144449", fontcolor="0 .2 0.5819804413144449", style=bold, label="0.0615" ];
"G415_S419" -> "R217_R220" [color="0 .2 0.8429415449915056", fontcolor="0 .2 0.8429415449915056", style=bold, label="0.0110" ];
"L86_M88" -> "R217_R220" [color="0 .2 0.8260512817238066", fontcolor="0 .2 0.8260512817238066", style=bold, label="0.0143" ];
"N175_I183" -> "R217_R220" [color="0 .2 0.7367921537712874", fontcolor="0 .2 0.7367921537712874", style=bold, label="0.0316" ];
"N175_N186" -> "R217_R220" [color="0 .2 0.8275388376852532", fontcolor="0 .2 0.8275388376852532", style=bold, label="0.0140" ];
"R217_Y213" -> "R217_R220" [color="0 .2 0.7431943049935444", fontcolor="0 .2 0.7431943049935444", style=bold, label="0.0303" ];
"C385_L387" -> "R217_Y213" [color="0 .2 0.8756069736935401", fontcolor="0 .2 0.8756069736935401", style=bold, label="0.0047" ];
"D80_S121" -> "R217_Y213" [color="0 .2 0.8520412665819703", fontcolor="0 .2 0.8520412665819703", style=bold, label="0.0093" ];
"E95_S409" -> "R217_Y213" [color="0 .2 0.6935954999985559", fontcolor="0 .2 0.6935954999985559", style=bold, label="0.0399" ];
"N418_W386" -> "R217_Y213" [color="0 .2 0.8680147965533156", fontcolor="0 .2 0.8680147965533156", style=bold, label="0.0062" ];
"N422_D80" -> "R217_Y213" [color="0 .2 0.771097138380014", fontcolor="0 .2 0.771097138380014", style=bold, label="0.0249" ];
"W386_V381" -> "R217_Y213" [color="0 .2 0.8544936836984522", fontcolor="0 .2 0.8544936836984522", style=bold, label="0.0088" ];
"G415_W386" -> "R218_K221" [color="0 .2 0.8510640534352782", fontcolor="0 .2 0.8510640534352782", style=bold, label="0.0095" ];
"Q366_E368" -> "R218_K221" [color="0 .2 0.8143264409572253", fontcolor="0 .2 0.8143264409572253", style=bold, label="0.0166" ];
"R217_Y213" -> "R218_K221" [color="0 .2 0.8068359360152605", fontcolor="0 .2 0.8068359360152605", style=bold, label="0.0180" ];
"R218_R220" -> "R218_K221" [color="0 .2 0.697937611177111", fontcolor="0 .2 0.697937611177111", style=bold, label="0.0391" ];
"F390_Y199" -> "R218_L216" [color="0 .2 0.8896620023494813", fontcolor="0 .2 0.8896620023494813", style=bold, label="0.0020" ];
"N418_W386" -> "R218_L216" [color="0 .2 0.8583050739807302", fontcolor="0 .2 0.8583050739807302", style=bold, label="0.0081" ];
"R218_R220" -> "R218_L216" [color="0 .2 0.768378727954605", fontcolor="0 .2 0.768378727954605", style=bold, label="0.0254" ];
"R219_L216" -> "R218_L216" [color="0 .2 0.5141268894373895", fontcolor="0 .2 0.5141268894373895", style=bold, label="0.0746" ];
"D131_T68" -> "R218_R220" [color="0 .2 0.8490757373790466", fontcolor="0 .2 0.8490757373790466", style=bold, label="0.0098" ];
"N422_D80" -> "R218_R220" [color="0 .2 0.838001845069239", fontcolor="0 .2 0.838001845069239", style=bold, label="0.0120" ];
"R217_R219" -> "R218_R220" [color="0 .2 0.8594312904861429", fontcolor="0 .2 0.8594312904861429", style=bold, label="0.0078" ];
"R217_R220" -> "R218_R220" [color="0 .2 0.5815898682827569", fontcolor="0 .2 0.5815898682827569", style=bold, label="0.0616" ];
"R219_L216" -> "R218_R220" [color="0 .2 0.7750484699622866", fontcolor="0 .2 0.7750484699622866", style=bold, label="0.0242" ];
"N422_D80" -> "R219_K221" [color="0 .2 0.8539091444369783", fontcolor="0 .2 0.8539091444369783", style=bold, label="0.0089" ];
"R217_R219" -> "R219_K221" [color="0 .2 0.8922480044945689", fontcolor="0 .2 0.8922480044945689", style=bold, label="0.0015" ];
"R217_R220" -> "R219_K221" [color="0 .2 0.883617768970208", fontcolor="0 .2 0.883617768970208", style=bold, label="0.0032" ];
"R218_K221" -> "R219_K221" [color="0 .2 0.5921831696604005", fontcolor="0 .2 0.5921831696604005", style=bold, label="0.0595" ];
"L86_M88" -> "R219_L216" [color="0 .2 0.835770279641342", fontcolor="0 .2 0.835770279641342", style=bold, label="0.0124" ];
"N180_W100" -> "R219_L216" [color="0 .2 0.7901340717235664", fontcolor="0 .2 0.7901340717235664", style=bold, label="0.0212" ];
"N422_D80" -> "R219_L216" [color="0 .2 0.8211767016718519", fontcolor="0 .2 0.8211767016718519", style=bold, label="0.0152" ];
"R217_I214" -> "R219_L216" [color="0 .2 0.7788723184450688", fontcolor="0 .2 0.7788723184450688", style=bold, label="0.0234" ];
"R217_R219" -> "R219_L216" [color="0 .2 0.5830892215577597", fontcolor="0 .2 0.5830892215577597", style=bold, label="0.0613" ];
"R217_Y213" -> "R219_L216" [color="0 .2 0.7984283307225957", fontcolor="0 .2 0.7984283307225957", style=bold, label="0.0196" ];
"R217_R220" -> "R220_L216" [color="0 .2 0.7978851786208532", fontcolor="0 .2 0.7978851786208532", style=bold, label="0.0197" ];
"R218_L216" -> "R220_L216" [color="0 .2 0.8776517306095498", fontcolor="0 .2 0.8776517306095498", style=bold, label="0.0043" ];
"R218_R220" -> "R220_L216" [color="0 .2 0.8483730823218657", fontcolor="0 .2 0.8483730823218657", style=bold, label="0.0100" ];
"R219_L216" -> "R220_L216" [color="0 .2 0.6030257278682676", fontcolor="0 .2 0.6030257278682676", style=bold, label="0.0574" ];
"D80_S121" -> "R220_P139" [color="0 .2 0.8750333254664586", fontcolor="0 .2 0.8750333254664586", style=bold, label="0.0048" ];
"I48_M88" -> "R220_P139" [color="0 .2 0.8899383021598162", fontcolor="0 .2 0.8899383021598162", style=bold, label="0.0019" ];
"R217_Y213" -> "R220_P139" [color="0 .2 0.8455919878761405", fontcolor="0 .2 0.8455919878761405", style=bold, label="0.0105" ];
"D80_S121" -> "R434_F429" [color="0 .2 0.8651570627617187", fontcolor="0 .2 0.8651570627617187", style=bold, label="0.0067" ];
"R434_T427" -> "R434_F429" [color="0 .2 0.8438911927250462", fontcolor="0 .2 0.8438911927250462", style=bold, label="0.0108" ];
"R434_T428" -> "R434_F429" [color="0 .2 0.8324895912131438", fontcolor="0 .2 0.8324895912131438", style=bold, label="0.0131" ];
"D80_S121" -> "R434_L438" [color="0 .2 0.8783874325616202", fontcolor="0 .2 0.8783874325616202", style=bold, label="0.0042" ];
"R217_Y213" -> "R434_L438" [color="0 .2 0.8671574725099331", fontcolor="0 .2 0.8671574725099331", style=bold, label="0.0063" ];
"R219_L216" -> "R434_L438" [color="0 .2 0.8415327722400219", fontcolor="0 .2 0.8415327722400219", style=bold, label="0.0113" ];
"W386_V381" -> "R434_L438" [color="0 .2 0.8583547215297426", fontcolor="0 .2 0.8583547215297426", style=bold, label="0.0081" ];
"F429_Y426" -> "R434_N430" [color="0 .2 0.890769006969985", fontcolor="0 .2 0.890769006969985", style=bold, label="0.0018" ];
"N430_Y426" -> "R434_N430" [color="0 .2 0.8696629706807866", fontcolor="0 .2 0.8696629706807866", style=bold, label="0.0059" ];
"R434_F429" -> "R434_N430" [color="0 .2 0.8654455596025451", fontcolor="0 .2 0.8654455596025451", style=bold, label="0.0067" ];
"W386_V381" -> "R434_N430" [color="0 .2 0.8805351033766624", fontcolor="0 .2 0.8805351033766624", style=bold, label="0.0038" ];
"D131_T68" -> "R434_T427" [color="0 .2 0.8385599679234966", fontcolor="0 .2 0.8385599679234966", style=bold, label="0.0119" ];
"D80_S121" -> "R434_T427" [color="0 .2 0.7757796468685847", fontcolor="0 .2 0.7757796468685847", style=bold, label="0.0240" ];
"G415_W386" -> "R434_T427" [color="0 .2 0.7545612145473537", fontcolor="0 .2 0.7545612145473537", style=bold, label="0.0281" ];
"H398_V191" -> "R434_T427" [color="0 .2 0.839192738357768", fontcolor="0 .2 0.839192738357768", style=bold, label="0.0118" ];
"N180_W100" -> "R434_T427" [color="0 .2 0.6434308174793075", fontcolor="0 .2 0.6434308174793075", style=bold, label="0.0496" ];
"N418_L414" -> "R434_T427" [color="0 .2 0.8766309149083378", fontcolor="0 .2 0.8766309149083378", style=bold, label="0.0045" ];
"F433_Y426" -> "R434_T428" [color="0 .2 0.8341095601768114", fontcolor="0 .2 0.8341095601768114", style=bold, label="0.0127" ];
"N430_Y426" -> "R434_T428" [color="0 .2 0.8910997231982116", fontcolor="0 .2 0.8910997231982116", style=bold, label="0.0017" ];
"R217_Y213" -> "R434_T428" [color="0 .2 0.8116323901050704", fontcolor="0 .2 0.8116323901050704", style=bold, label="0.0171" ];
"R434_T427" -> "R434_T428" [color="0 .2 0.8775624818524258", fontcolor="0 .2 0.8775624818524258", style=bold, label="0.0043" ];
"A177_R104" -> "R61_K439" [color="0 .2 0.8675037221546197", fontcolor="0 .2 0.8675037221546197", style=bold, label="0.0063" ];
"G415_S419" -> "R61_K439" [color="0 .2 0.823157646326251", fontcolor="0 .2 0.823157646326251", style=bold, label="0.0149" ];
"N430_Y426" -> "R61_K439" [color="0 .2 0.8951339064531477", fontcolor="0 .2 0.8951339064531477", style=bold, label="0.0009" ];
"Q366_E368" -> "R61_K439" [color="0 .2 0.8640529367846622", fontcolor="0 .2 0.8640529367846622", style=bold, label="0.0069" ];
"E62_S60" -> "R61_K63" [color="0 .2 0.7596480340612695", fontcolor="0 .2 0.7596480340612695", style=bold, label="0.0271" ];
"A177_R104" -> "S103_W100" [color="0 .2 0.736953904000559", fontcolor="0 .2 0.736953904000559", style=bold, label="0.0315" ];
"N418_L414" -> "S103_W100" [color="0 .2 0.8331981885460286", fontcolor="0 .2 0.8331981885460286", style=bold, label="0.0129" ];
"N418_S121" -> "S103_W100" [color="0 .2 0.8804711004696141", fontcolor="0 .2 0.8804711004696141", style=bold, label="0.0038" ];
"L86_M88" -> "S129_V208" [color="0 .2 0.8600124000065672", fontcolor="0 .2 0.8600124000065672", style=bold, label="0.0077" ];
"R132_I212" -> "S129_V208" [color="0 .2 0.836020208367393", fontcolor="0 .2 0.836020208367393", style=bold, label="0.0124" ];
"W386_V381" -> "S129_V208" [color="0 .2 0.8775613775997473", fontcolor="0 .2 0.8775613775997473", style=bold, label="0.0043" ];
"Y209_V378" -> "S129_V208" [color="0 .2 0.8877650491460846", fontcolor="0 .2 0.8877650491460846", style=bold, label="0.0024" ];
"A135_P139" -> "S148_Y142" [color="0 .2 0.8511622652551538", fontcolor="0 .2 0.8511622652551538", style=bold, label="0.0094" ];
"D80_S121" -> "S148_Y142" [color="0 .2 0.8983219521982819", fontcolor="0 .2 0.8983219521982819", style=bold, label="0.0003" ];
"L174_F189" -> "S148_Y142" [color="0 .2 0.870355574159687", fontcolor="0 .2 0.870355574159687", style=bold, label="0.0057" ];
"N180_W100" -> "S148_Y142" [color="0 .2 0.888688947540956", fontcolor="0 .2 0.888688947540956", style=bold, label="0.0022" ];
"N418_L414" -> "S148_Y142" [color="0 .2 0.8546472009075234", fontcolor="0 .2 0.8546472009075234", style=bold, label="0.0088" ];
"L171_S167" -> "S167_T112" [color="0 .2 0.8541198754745859", fontcolor="0 .2 0.8541198754745859", style=bold, label="0.0089" ];
"L171_T112" -> "S167_T112" [color="0 .2 0.8578747146026929", fontcolor="0 .2 0.8578747146026929", style=bold, label="0.0081" ];
"P169_T165" -> "S167_T112" [color="0 .2 0.8468156745752969", fontcolor="0 .2 0.8468156745752969", style=bold, label="0.0103" ];
"R145_T67" -> "S167_T112" [color="0 .2 0.88939232864946", fontcolor="0 .2 0.88939232864946", style=bold, label="0.0021" ];
"D131_T68" -> "S194_S197" [color="0 .2 0.8746012462921817", fontcolor="0 .2 0.8746012462921817", style=bold, label="0.0049" ];
"N180_W100" -> "S194_S197" [color="0 .2 0.8486723844875553", fontcolor="0 .2 0.8486723844875553", style=bold, label="0.0099" ];
"R217_Y213" -> "S194_S197" [color="0 .2 0.8881009270848987", fontcolor="0 .2 0.8881009270848987", style=bold, label="0.0023" ];
"D114_Y416" -> "S419_V83" [color="0 .2 0.8403336799901543", fontcolor="0 .2 0.8403336799901543", style=bold, label="0.0115" ];
"L86_V83" -> "S419_V83" [color="0 .2 0.8950951728899262", fontcolor="0 .2 0.8950951728899262", style=bold, label="0.0009" ];
"N418_W386" -> "S419_V83" [color="0 .2 0.8797523544704721", fontcolor="0 .2 0.8797523544704721", style=bold, label="0.0039" ];
"D131_T68" -> "S75_V78" [color="0 .2 0.8902876136410393", fontcolor="0 .2 0.8902876136410393", style=bold, label="0.0019" ];
"G415_S419" -> "S75_V78" [color="0 .2 0.8938986922028613", fontcolor="0 .2 0.8938986922028613", style=bold, label="0.0012" ];
"H393_Y408" -> "T392_Y408" [color="0 .2 0.6976725907199582", fontcolor="0 .2 0.6976725907199582", style=bold, label="0.0391" ];
"N396_Y408" -> "T392_Y408" [color="0 .2 0.796565504741549", fontcolor="0 .2 0.796565504741549", style=bold, label="0.0200" ];
"N418_L414" -> "T392_Y408" [color="0 .2 0.8912305154873911", fontcolor="0 .2 0.8912305154873911", style=bold, label="0.0017" ];
"R217_Y213" -> "T392_Y408" [color="0 .2 0.8782974314089737", fontcolor="0 .2 0.8782974314089737", style=bold, label="0.0042" ];
"E95_S409" -> "T412_Y416" [color="0 .2 0.8936076350574319", fontcolor="0 .2 0.8936076350574319", style=bold, label="0.0012" ];
"G415_F411" -> "T412_Y416" [color="0 .2 0.5738771589530312", fontcolor="0 .2 0.5738771589530312", style=bold, label="0.0630" ];
"N418_L414" -> "T412_Y416" [color="0 .2 0.8888796327864397", fontcolor="0 .2 0.8888796327864397", style=bold, label="0.0021" ];
"D80_S121" -> "T427_V55" [color="0 .2 0.6716097919707811", fontcolor="0 .2 0.6716097919707811", style=bold, label="0.0442" ];
"N175_I183" -> "T427_V55" [color="0 .2 0.8894334264633192", fontcolor="0 .2 0.8894334264633192", style=bold, label="0.0020" ];
"N430_Y426" -> "T427_V55" [color="0 .2 0.8428387270166153", fontcolor="0 .2 0.8428387270166153", style=bold, label="0.0111" ];
"R434_T427" -> "T427_V55" [color="0 .2 0.8378566563669334", fontcolor="0 .2 0.8378566563669334", style=bold, label="0.0120" ];
"A135_M138" -> "T68_Y142" [color="0 .2 0.8643899047548208", fontcolor="0 .2 0.8643899047548208", style=bold, label="0.0069" ];
"D131_T68" -> "T68_Y142" [color="0 .2 0.12063897632730747", fontcolor="0 .2 0.12063897632730747", style=bold, label="0.1507" ];
"E95_S409" -> "T68_Y142" [color="0 .2 0.8882728976759742", fontcolor="0 .2 0.8882728976759742", style=bold, label="0.0023" ];
"L141_S148" -> "T68_Y142" [color="0 .2 0.8940522325010841", fontcolor="0 .2 0.8940522325010841", style=bold, label="0.0011" ];
"R151_T134" -> "T68_Y142" [color="0 .2 0.8483060616279265", fontcolor="0 .2 0.8483060616279265", style=bold, label="0.0100" ];
"A84_I45" -> "T85_V49" [color="0 .2 0.836921669760163", fontcolor="0 .2 0.836921669760163", style=bold, label="0.0122" ];
"I48_Y416" -> "T85_V49" [color="0 .2 0.8789404274929911", fontcolor="0 .2 0.8789404274929911", style=bold, label="0.0041" ];
"T85_V87" -> "T85_V49" [color="0 .2 0.8743580462087425", fontcolor="0 .2 0.8743580462087425", style=bold, label="0.0050" ];
"N180_W100" -> "V136_V215" [color="0 .2 0.8511296932177964", fontcolor="0 .2 0.8511296932177964", style=bold, label="0.0094" ];
"R132_T69" -> "V136_V215" [color="0 .2 0.8298130767562225", fontcolor="0 .2 0.8298130767562225", style=bold, label="0.0136" ];
"R217_Y213" -> "V136_V215" [color="0 .2 0.8514027912212306", fontcolor="0 .2 0.8514027912212306", style=bold, label="0.0094" ];
"R434_T427" -> "V136_V215" [color="0 .2 0.8850118759143147", fontcolor="0 .2 0.8850118759143147", style=bold, label="0.0029" ];
"G415_S419" -> "V381_V421" [color="0 .2 0.8983090217764444", fontcolor="0 .2 0.8983090217764444", style=bold, label="0.0003" ];
"N418_L414" -> "V381_V421" [color="0 .2 0.8968237127426617", fontcolor="0 .2 0.8968237127426617", style=bold, label="0.0006" ];
"N418_W386" -> "V381_V421" [color="0 .2 0.872277267091492", fontcolor="0 .2 0.872277267091492", style=bold, label="0.0054" ];
"W386_V381" -> "V381_V421" [color="0 .2 0.8968379648030607", fontcolor="0 .2 0.8968379648030607", style=bold, label="0.0006" ];
"A420_P423" -> "V417_V421" [color="0 .2 0.877803987549652", fontcolor="0 .2 0.877803987549652", style=bold, label="0.0043" ];
"A420_Y416" -> "V417_V421" [color="0 .2 0.8171977795294729", fontcolor="0 .2 0.8171977795294729", style=bold, label="0.0160" ];
"N418_L414" -> "V417_V421" [color="0 .2 0.8967334634717287", fontcolor="0 .2 0.8967334634717287", style=bold, label="0.0006" ];
"F390_Y199" -> "V55_V59" [color="0 .2 0.8943202219199836", fontcolor="0 .2 0.8943202219199836", style=bold, label="0.0011" ];
"Q66_S60" -> "V55_V59" [color="0 .2 0.8942577419271929", fontcolor="0 .2 0.8942577419271929", style=bold, label="0.0011" ];
"C56_V78" -> "V59_V74" [color="0 .2 0.8293748739740758", fontcolor="0 .2 0.8293748739740758", style=bold, label="0.0137" ];
"D131_T69" -> "V59_V74" [color="0 .2 0.8983168104377461", fontcolor="0 .2 0.8983168104377461", style=bold, label="0.0003" ];
"E62_V59" -> "V59_V74" [color="0 .2 0.8621783609695313", fontcolor="0 .2 0.8621783609695313", style=bold, label="0.0073" ];
"N422_D80" -> "W160_V78" [color="0 .2 0.8873063229784102", fontcolor="0 .2 0.8873063229784102", style=bold, label="0.0025" ];
"S75_V78" -> "W160_V78" [color="0 .2 0.8767863053435575", fontcolor="0 .2 0.8767863053435575", style=bold, label="0.0045" ];
"D114_Y416" -> "W386_V381" [color="0 .2 0.815696749602103", fontcolor="0 .2 0.815696749602103", style=bold, label="0.0163" ];
"D80_S121" -> "W386_V381" [color="0 .2 0.8854546387090755", fontcolor="0 .2 0.8854546387090755", style=bold, label="0.0028" ];
"G415_W386" -> "W386_V381" [color="0 .2 0.7447874314675054", fontcolor="0 .2 0.7447874314675054", style=bold, label="0.0300" ];
"L86_M88" -> "W386_V381" [color="0 .2 0.8255810647821952", fontcolor="0 .2 0.8255810647821952", style=bold, label="0.0144" ];
"N418_L414" -> "W386_V381" [color="0 .2 0.6937335998551565", fontcolor="0 .2 0.6937335998551565", style=bold, label="0.0399" ];
"D114_Y416" -> "W413_V91" [color="0 .2 0.8003432575925432", fontcolor="0 .2 0.8003432575925432", style=bold, label="0.0193" ];
"D80_S121" -> "W413_V91" [color="0 .2 0.8831518562675931", fontcolor="0 .2 0.8831518562675931", style=bold, label="0.0033" ];
"L86_M88" -> "W413_V91" [color="0 .2 0.8332902988956591", fontcolor="0 .2 0.8332902988956591", style=bold, label="0.0129" ];
"N418_L414" -> "W413_V91" [color="0 .2 0.6673273098249825", fontcolor="0 .2 0.6673273098249825", style=bold, label="0.0450" ];
"D80_S121" -> "W413_V92" [color="0 .2 0.768917791877004", fontcolor="0 .2 0.768917791877004", style=bold, label="0.0253" ];
"N186_I184" -> "W413_V92" [color="0 .2 0.8802111430428177", fontcolor="0 .2 0.8802111430428177", style=bold, label="0.0038" ];
"N418_L414" -> "W413_V92" [color="0 .2 0.8729619137807364", fontcolor="0 .2 0.8729619137807364", style=bold, label="0.0052" ];
"W413_V91" -> "W413_V92" [color="0 .2 0.8647878330099472", fontcolor="0 .2 0.8647878330099472", style=bold, label="0.0068" ];
"D80_S121" -> "Y209_V378" [color="0 .2 0.8593975518575603", fontcolor="0 .2 0.8593975518575603", style=bold, label="0.0078" ];
"N418_L414" -> "Y209_V378" [color="0 .2 0.8708269689485912", fontcolor="0 .2 0.8708269689485912", style=bold, label="0.0056" ];
"R219_L216" -> "Y209_V378" [color="0 .2 0.8368395226432485", fontcolor="0 .2 0.8368395226432485", style=bold, label="0.0122" ];
"R434_T427" -> "Y209_V378" [color="0 .2 0.8271707933605934", fontcolor="0 .2 0.8271707933605934", style=bold, label="0.0141" ];
"W386_V381" -> "Y209_V378" [color="0 .2 0.8631499316559226", fontcolor="0 .2 0.8631499316559226", style=bold, label="0.0071" ];
"D131_T68" -> "Y209_Y213" [color="0 .2 0.7884689478322109", fontcolor="0 .2 0.7884689478322109", style=bold, label="0.0216" ];
"I214_K211" -> "Y209_Y213" [color="0 .2 0.8621437218287664", fontcolor="0 .2 0.8621437218287664", style=bold, label="0.0073" ];
"N175_I183" -> "Y209_Y213" [color="0 .2 0.8669440164771779", fontcolor="0 .2 0.8669440164771779", style=bold, label="0.0064" ];
"N180_W100" -> "Y209_Y213" [color="0 .2 0.8623669462523413", fontcolor="0 .2 0.8623669462523413", style=bold, label="0.0073" ];
"A420_Y416" -> "Y416_V83" [color="0 .2 0.8939378970501823", fontcolor="0 .2 0.8939378970501823", style=bold, label="0.0012" ];
"N180_W100" -> "Y416_V83" [color="0 .2 0.8468254937575731", fontcolor="0 .2 0.8468254937575731", style=bold, label="0.0103" ];
"W413_V91" -> "Y416_V83" [color="0 .2 0.8726378688837629", fontcolor="0 .2 0.8726378688837629", style=bold, label="0.0053" ];
"Y416_V87" -> "Y416_V83" [color="0 .2 0.8612889697891164", fontcolor="0 .2 0.8612889697891164", style=bold, label="0.0075" ];
"D114_Y416" -> "Y416_V87" [color="0 .2 0.8036028692918806", fontcolor="0 .2 0.8036028692918806", style=bold, label="0.0186" ];
"I166_F189" -> "Y416_V87" [color="0 .2 0.8974501192276927", fontcolor="0 .2 0.8974501192276927", style=bold, label="0.0005" ];
"N418_W386" -> "Y416_V87" [color="0 .2 0.8860269443594682", fontcolor="0 .2 0.8860269443594682", style=bold, label="0.0027" ];
"W413_V91" -> "Y416_V87" [color="0 .2 0.8830041243835305", fontcolor="0 .2 0.8830041243835305", style=bold, label="0.0033" ];
"G415_F411" -> "Y416_V91" [color="0 .2 0.8723111655450926", fontcolor="0 .2 0.8723111655450926", style=bold, label="0.0054" ];
"N418_L414" -> "Y416_V91" [color="0 .2 0.8327515640965346", fontcolor="0 .2 0.8327515640965346", style=bold, label="0.0130" ];
"N422_D80" -> "Y416_V91" [color="0 .2 0.8680671796763885", fontcolor="0 .2 0.8680671796763885", style=bold, label="0.0062" ];
"W386_V381" -> "Y416_V91" [color="0 .2 0.8820982238911038", fontcolor="0 .2 0.8820982238911038", style=bold, label="0.0035" ];
"F433_Y426" -> "Y426_V378" [color="0 .2 0.8726471610163997", fontcolor="0 .2 0.8726471610163997", style=bold, label="0.0053" ];
"N422_D80" -> "Y426_V378" [color="0 .2 0.8495462998900439", fontcolor="0 .2 0.8495462998900439", style=bold, label="0.0098" ];
"N430_Y426" -> "Y426_V378" [color="0 .2 0.8398969614508703", fontcolor="0 .2 0.8398969614508703", style=bold, label="0.0116" ];
"R434_T427" -> "Y426_V378" [color="0 .2 0.8451453482597745", fontcolor="0 .2 0.8451453482597745", style=bold, label="0.0106" ];
"D131_T68" -> "Y71_V152" [color="0 .2 0.7095866261393924", fontcolor="0 .2 0.7095866261393924", style=bold, label="0.0368" ];
"L72_T68" -> "Y71_V152" [color="0 .2 0.8933035465214565", fontcolor="0 .2 0.8933035465214565", style=bold, label="0.0013" ];
"Y71_V59" -> "Y71_V152" [color="0 .2 0.8920877443092656", fontcolor="0 .2 0.8920877443092656", style=bold, label="0.0015" ];
"E62_V59" -> "Y71_V59" [color="0 .2 0.8579482975211413", fontcolor="0 .2 0.8579482975211413", style=bold, label="0.0081" ];
"L72_T68" -> "Y71_V59" [color="0 .2 0.8996574944106817", fontcolor="0 .2 0.8996574944106817", style=bold, label="0.0001" ];
"R145_Y71" -> "Y71_V59" [color="0 .2 0.8950316462211276", fontcolor="0 .2 0.8950316462211276", style=bold, label="0.0010" ];
}
